# Supplementary material for: Iron(III) Complexes with Substituted Salicylaldehydes: Synthesis, Interaction with DNA and Serum Albumins, and Antioxidant Activity
Source: Molecules. 2025 May 29;30(11):2383. doi: 10.3390/molecules30112383 (PMC12156386; doi:10.3390/molecules30112383)
Supplement: Supplementary file 1 [file molecules-30-02383-s001.zip]

Archive with 5 entries (5 files):
- Checkcif of complex 1.pdf
- Checkcif of complex 2.pdf
- Cif of complex 1.cif
- Cif of complex 2.cif
- molecules-3658998, ESI revised.pdf
