# Supplementary material for: Iron(III) Complexes with Substituted Salicylaldehydes: Synthesis, Interaction with DNA and Serum Albumins, and Antioxidant Activity
Source: Molecules. 2025 May 29;30(11):2383. doi: 10.3390/molecules30112383 (PMC12156386; doi:10.3390/molecules30112383)
Supplement: Supplementary file 1 [file molecules-30-02383-s001.zip › Cif of complex 1.cif]

data_global 
_audit_creation_date        "2025-04-25"
_audit_creation_method CRYSTALS_ver_14.61_build_6236 

_oxford_structure_analysis_title  'ps_zp113_0m in C2/c'
_chemical_name_systematic         ?
_chemical_melting_point           ?

#looking for refcif 
 
 
# Check this file using the IUCr facility at: 
# http://checkcif.iucr.org/ 
 
# The content below is held in the file 'script/refcif.dat'. This is a text 
# file which you may edit to reflect local conditions. 
# Items which need looking at are represented by a '?'. 
# Items for which there are choices are prefixed with 'choose from'. 
 
_publ_contact_letter 
; 
 Please consider this CIF submission for 
 publication as a Short Format Paper in Acta 
 Crystallographica E. 
; 
_publ_contact_author_name         'Anthony Other' 
_publ_contact_author_address 
; 
 Chemical Crystallography Laboratory, 
 Department of Chemistry, 
 University of Nowhere, 
 Nowhere, NO1 4T, UK. 
; 
 
_publ_contact_author_phone        '+44 1865 000000' 
_publ_contact_author_fax          '+44 1865 000000' 
_publ_contact_author_email        'a.n.other@chem.no.ac.uk' 
_publ_requested_journal           'Section E' 
_publ_requested_category          EO # choose from: FI FM FO CI CM CO AD 
_publ_requested_coeditor_name     'Prof William Clegg' 
 
_publ_section_title 
# Title of paper - generally just the systematic or trivial name 
; ? 
; 
 
# The loop structure below should contain the names and addresses of all 
# authors, in the required order of publication. Repeat as necessary. 
loop_ 
 _publ_author_name 
 _publ_author_address 
 _publ_author_footnote 
 'Other, Anthony N.' # Author 1 
; 
 ? # Address for author 1 
; 
; 
 ? # Footnote for author 1 
; 
 'Else, S. O.' # Author 2 
; 
 ? # Address 2 
; 
; 
 ? # Footnote 2 
; 
 
 
_publ_section_abstract 
# Text of the abstract 
# (a) The Abstract must be self-contained and comprehensible 
# without the rest of the paper. This means no references 
# to atom names or to compound numbers; compounds must be 
# identified as the title compound, or by name or by some other 
# means such as derivatives of each other (e.g. "the 
# corresponding ketone"). 
# (b) The chemical formula of "the title compound" must be given. 
# (c) Any crystallographic molecular symmetry should be 
# mentioned, and also the presence of more than one molecule 
# in the asymmetric unit (i.e. anything other than Z'=1). 
; 
? 
; 
 
_publ_section_related_literature  # Not in version 2.3.1 
############################################################### 
# Essential references (e.g. to the origin of the material studied, related 
# structural studies, and to information supporting the reported structure) 
# should be cited in this section, with appropriate very brief explanatory 
# text, for example `The synthesis of the complex is described by Jones 
# (2001). The anhydrous complex has essentially the same coordination 
# geometry (Smith, 2003).' In addition, all references included in the 
# supplementary materials, but not elsewhere in the published article, 
# should be given here. The simple text `For related literature, see:...' 
# may be used, but further details should be provided in the Comment 
# section, which forms part of the supplementary material. 
############################################################### 
; 
? 
; 
 
_publ_section_comment 
# Text of the paper 
# Note that atoms are referenced as N2, not N(2) or N~2~ 
# If text containing () occur within (), the outer ones should be [] 
# Figures should be referenced as Fig. 
; 
? 
; 
_publ_section_acknowledgements    # Acknowledgments 
; 
? 
; 
_publ_section_figure_captions 
# Captions to figures - Start each caption on a new line after a blank line 
; 
Fig. 1. 
The title compound with displacement ellipsoids drawn at the 50% 
probability level. H atoms are shown as spheres of 
arbitary radius. 
 
; 
 
 
_publ_section_exptl_refinement 
# Some potentially useful phrases are donated by Bill Clegg: 
; 
In the absence of significant anomalous scattering, Friedel pairs were 
merged. 
 
The absolute configuration was arbitrarily assigned. 
 
The relatively large ratio of minimum to maximum corrections applied 
in the multiscan process (1:nnn) reflect changes in the illuminated 
volume of the crystal. 
 
Changes in illuminated volume were kept to a minimum, and were 
taken into account (G\"orbitz, 1999) by the multi-scan inter-frame 
scaling (DENZO/SCALEPACK, Otwinowski & Minor, 1997). 
 
 
G\"orbitz, C. H. (1999). Acta Cryst. B55, 1090-1098. 
 
 
 
 
The H atoms were all located in a difference map, but those 
attached to carbon atoms were repositioned geometrically. 
The H atoms were initially refined with soft restraints on the 
bond lengths and angles to regularise their geometry 
(C---H in the range 0.93--0.98, 
N---H in the range 0.86--0.89 
N---H to 0.86 
O---H = 0.82 
\%A) 
and 
U~iso~(H) (in the range 1.2-1.5 times U~eq~ of the parent atom), 
after which the positions were refined with riding constraints 
(Cooper et al, 2010). 
 
Cooper, R. I., Thompson, A. L. & Watkin, D. J. (2010). J. Appl. Cryst. 
43, 1100-1107. 
 
; 
 
_publ_section_exptl_prep 
# Brief details or a reference. Include solvent if known 
; 
? 
; 
 
# Hand-made tables can be put in the cif. The number of columns 
# is set in the loop header. 
# The contants of each column can either be a piece of text 
# without any spaces (eg a number) or other text enclosed in " " 
# Remove the leading # in the following example 
 
#_geom_extra_table_head_A 
#; 
#Table 2. 
#Molecular parameters deviating most from MOGUL averages 
#; 
# 
#loop_ 
#_geom_extra_tableA_col_1 
#_geom_extra_tableA_col_2 
#_geom_extra_tableA_col_3 
#_geom_extra_tableA_col_4 
# 
#Parameter "Observed Value" "MOGUL Value" "MOGUL e.s.d" 
#N5-C6-C4 129 124 "7 (\%)" 
#C3-O10-C2 105 109 "2 (\%)" 
#C6-O7 1.25 1.22 ".02 (\%A)" 
# 
 
data_I 
 
_exptl_special_details 
; 
 The crystal was 
placed in the cold stream of an Oxford 
Cryosystems open-flow nitrogen cryostat (Cosier & 
Glazer, 1986) with a nominal stability of 0.1K. 
 
Cosier, J. & Glazer, A.M., 1986. J. Appl. Cryst. 105-107. 
; 
_refine_special_details 
; 
? 
; 
#--------------------------------------------------------------- 
# _oxford_ data items, April 2010: 
# There is some uncertainty about the correct way of forming local data 
# names, e.g. 
 
# _atom_site_special_shape_oxford 
# or 
# _oxford_atom_site_special_shape 
 
# see: 
# http://www.iucr.org/resources/cif/spec/version1.1/semantics#namespace 
 
# A reserved prefix, e.g. foo, must be used in the following way 
# " If the data file contains items defined in a DDL1 dictionary, the 
# local data names assigned under the reserved prefix must contain it as 
# their first component, e.g. _foo_atom_site_my_item. " 
 
# However, this seems to say the opposite: 
# http://www.iucr.org/__data/iucr/cif/standard/cifstd8.html 
 
# According to advice from the IUCr, CRYSTALS is correct 
#--------------------------------------------------------------- 
# End of 'script/refcif.dat' 
#end of refcif 
_cell_length_a                    19.439(3)
_cell_length_b                    24.178(3)
_cell_length_c                    13.7640(19)
_cell_angle_alpha                 90
_cell_angle_beta                  127.213(3)
_cell_angle_gamma                 90
_cell_volume                      5151.8(12)
 
_symmetry_cell_setting            'monoclinic' 
_symmetry_space_group_name_H-M    'C 1 2/c 1 ' 
_symmetry_space_group_name_Hall   ? 
loop_
 _symmetry_equiv_pos_as_xyz
 'x,y,z'
 '-x,-y,-z'
 'x+1/2,y+1/2,z'
 '-x+1/2,-y+1/2,-z'
 '-x,y,-z+1/2'
 'x,-y,z+1/2'
 '-x+1/2,y+1/2,-z+1/2'
 'x+1/2,-y+1/2,z+1/2'

loop_
_atom_type_symbol
_atom_type_scat_dispersion_real
_atom_type_scat_dispersion_imag
_atom_type_scat_Cromer_Mann_a1
_atom_type_scat_Cromer_Mann_b1
_atom_type_scat_Cromer_Mann_a2
_atom_type_scat_Cromer_Mann_b2
_atom_type_scat_Cromer_Mann_a3
_atom_type_scat_Cromer_Mann_b3
_atom_type_scat_Cromer_Mann_a4
_atom_type_scat_Cromer_Mann_b4
_atom_type_scat_Cromer_Mann_c
_atom_type_scat_source  
 C       0.0033   0.0016   2.3100  20.8439   1.0200  10.2075   1.5886   0.5687
   0.8650  51.6512   0.2156 'International Tables Vol C 4.2.6.8 and 6.1.1.4'
 H       0.0000   0.0000   0.4930  10.5109   0.3229  26.1257   0.1402   3.1424
   0.0408  57.7998   0.0030 'International Tables Vol C 4.2.6.8 and 6.1.1.4'
 N       0.0061   0.0033  12.2126   0.0057   3.1322   9.8933   2.0125  28.9975
   1.1663   0.5826 -11.5290 'International Tables Vol C 4.2.6.8 and 6.1.1.4'
 O       0.0106   0.0060   3.0485  13.2771   2.2868   5.7011   1.5463   0.3239
   0.8670  32.9089   0.2508 'International Tables Vol C 4.2.6.8 and 6.1.1.4'
 Fe      0.3463   0.8444  11.7695   4.7611   7.3573   0.3072   3.5222  15.3535
   2.3045  76.8805   1.0369 'International Tables Vol C 4.2.6.8 and 6.1.1.4'
 
 
_cell_formula_units_Z                    8

# Given Formula = C20 H20 Fe2 N4 O4 
# Dc =      1.27 Fooo =   2016.00 Mu =     11.54 M =    492.10
# Found Formula = C33 H21 Fe1 O6 
# Dc =      1.47 FOOO =   2344.00 Mu =      6.33 M =    569.37

_chemical_formula_sum             'C33 H21 Fe1 O6'
_chemical_formula_moiety          'C33 H21 Fe1 O6'
_chemical_compound_source                ?
_chemical_formula_weight            569.37
 
 
_cell_measurement_reflns_used          118
_cell_measurement_theta_min             10
_cell_measurement_theta_max             20
_cell_measurement_temperature          295
 
_exptl_crystal_description        'plate' 
_exptl_crystal_colour             'brown' 
_exptl_crystal_size_min           0.040 
_exptl_crystal_size_mid           0.110 
_exptl_crystal_size_max           0.180 
 
_exptl_crystal_density_diffrn     1.468 
_exptl_crystal_density_meas       ? 
_exptl_crystal_density_method     'not measured' 
# Non-dispersive F(000): 
_exptl_crystal_F_000              2344 
_exptl_absorpt_coefficient_mu     0.633 
 
# Sheldrick geometric approximatio 0.93 0.97 
_exptl_absorpt_correction_type    numerical 
_exptl_absorpt_process_details 
; 
 Analytical Absorption (De Meulenaer & Tompa, 1965) 
; 
_exptl_absorpt_correction_T_min   0.93 
_exptl_absorpt_correction_T_max   0.97 
_diffrn_measurement_device_type   'Bruker Kappa Apex2' 
_diffrn_measurement_device        'Area' 
_diffrn_radiation_monochromator   'graphite' 
_diffrn_radiation_type            'Mo K\a'
_diffrn_radiation_wavelength           0.71073
_diffrn_measurement_method        '\f & \w scans' 
 
# If a reference occurs more than once, delete the author 
# and date from subsequent references. 
_computing_data_collection        'Apex2 (Bruker AXS, 2006)' 
_computing_cell_refinement        'Apex2 (Bruker AXS, 2006)' 
_computing_data_reduction         'Apex2 (Bruker AXS, 2006)' 
_computing_structure_solution     'Superflip (Palatinus & Chapuis, 2007)' 
_computing_structure_refinement   'CRYSTALS (Betteridge et al., 2003)' 
_computing_publication_material   'CRYSTALS (Betteridge et al., 2003)' 
_computing_molecular_graphics     'CAMERON (Watkin et al., 1996)' 
 
_diffrn_standards_interval_time   . 
_diffrn_standards_interval_count  . 
_diffrn_standards_number          0 
_diffrn_standards_decay_%         ? 
 
_diffrn_ambient_temperature        295
_diffrn_reflns_number             27806 
_reflns_number_total              4707 
_diffrn_reflns_av_R_equivalents   0.038 
# Number of reflections without Friedels Law is 0 
# Number of reflections with Friedels Law is 4707 
# Theoretical number of reflections is about 9591 
 
 
_diffrn_reflns_theta_min          1.562 
_diffrn_reflns_theta_max          25.499 
_diffrn_measured_fraction_theta_max 0.981 
 
_diffrn_reflns_theta_full         25.499 
_diffrn_measured_fraction_theta_full 0.981 
 
 
_diffrn_reflns_limit_h_min        -23 
_diffrn_reflns_limit_h_max        22 
_diffrn_reflns_limit_k_min        -29 
_diffrn_reflns_limit_k_max        28 
_diffrn_reflns_limit_l_min        -16 
_diffrn_reflns_limit_l_max        16 
_reflns_limit_h_min               -23 
_reflns_limit_h_max               18 
_reflns_limit_k_min               0 
_reflns_limit_k_max               29 
_reflns_limit_l_min               0 
_reflns_limit_l_max               16 
 
_oxford_diffrn_Wilson_B_factor    3.26 
_oxford_diffrn_Wilson_scale       362.39 
 
_atom_sites_solution_primary      Other  #heavy,direct,difmap,geom,iterative
# _atom_sites_solution_secondary  difmap
_atom_sites_solution_hydrogens    difmap
 
_refine_diff_density_min          -0.34 
_refine_diff_density_max          0.67 
 
 
# The current dictionary definitions do not cover the 
# situation where the reflections used for refinement were 
# selected by a user-defined sigma threshold 
 
 
# The values actually used during refinement 
_oxford_reflns_threshold_expression_ref     I>2.0\s(I)
_refine_ls_number_reflns          3152 
_refine_ls_number_restraints      0 
_refine_ls_number_parameters      361 
_oxford_refine_ls_R_factor_ref    0.0564 
_refine_ls_wR_factor_ref          0.0973 
_refine_ls_goodness_of_fit_ref    1.0000 
_refine_ls_shift/su_max           0.0008030 
_refine_ls_shift/su_mean          0.0000319 
 
 
# The values computed with all filters except I/sigma 
_oxford_reflns_number_all         4686 
_refine_ls_R_factor_all           0.0936 
_refine_ls_wR_factor_all          0.1063 
 
# The values computed with a 2 sigma cutoff - a la SHELX 
_reflns_threshold_expression      I>2.0\s(I)
_reflns_number_gt                 3152 
_refine_ls_R_factor_gt            0.0564 
_refine_ls_wR_factor_gt           0.0973 
 
# choose from: rm (reference molecule of known chirality), 
# ad (anomolous dispersion - Flack), rmad (rm and ad), 
# syn (from synthesis), unk (unknown) or . (not applicable). 
_chemical_absolute_configuration  '.' 
 
 
_refine_ls_structure_factor_coef  Fsqd 
_refine_ls_matrix_type            full
_refine_ls_hydrogen_treatment     constr         #undef, noref, refall,
                                                 # refxyz, refU, constr or mixed
 
# WARNING. The IUCr will not accept pure Unit Weights for F-squared refinements 
_refine_ls_weighting_scheme       calc 
_refine_ls_weighting_details 
;
 Method= Quasi-Unit weights 
 W = 1.0 or 1./4Fsq 
;
# Insert your own references if required - in alphabetical order 
_publ_section_references 
; 
Betteridge, P.W., Carruthers, J.R., Cooper, R.I., 
Prout, K. & Watkin, D.J. (2003). J. Appl. Cryst. 36, 1487. 
 
Bruker Analytical X-ray Systems, Inc., 2006. <i>Apex2</i>, 
Version 2 User Manual, M86-E01078, Madison, WI. 
 
De Meulenaer, J. & Tompa, H. (1965). Acta Cryst. 19, 1014. 
 
Palatinus, L. & Chapuis, G. (2007). J. Appl. Cryst. 40, 786-790. 
 
Watkin, D.J., Prout, C.K. & Pearce, L.J. (1996). CAMERON, Chemical 
Crystallography Laboratory, Oxford, UK. 
; 

# Uequiv = arithmetic mean of Ui i.e. Ueqiv = (U1+U2+U3)/3

# Replace last . with number of unfound hydrogen atoms attached to an atom.

# ..._refinement_flags_... 
# . no refinement constraints           S special position constraint on site
# G rigid group refinement of site      R riding atom
# D distance or angle restraint on site T thermal displacement constraints
# U Uiso or Uij restraint (rigid bond)  P partial occupancy constraint


loop_
_atom_site_label
_atom_site_type_symbol
_atom_site_fract_x
_atom_site_fract_y
_atom_site_fract_z
_atom_site_U_iso_or_equiv
_atom_site_occupancy
_atom_site_adp_type
_atom_site_refinement_flags_posn
_atom_site_refinement_flags_adp
_atom_site_refinement_flags_occupancy
_atom_site_disorder_assembly
_atom_site_disorder_group
_atom_site_attached_hydrogens
Fe1 Fe 0.59569(5) 0.76767(3) 0.52636(7) 0.0528 1.0000 Uani . . . . . . 
O1 O 0.5578(2) 0.78265(13) 0.6285(3) 0.0579 1.0000 Uani . . . . . . 
O2 O 0.71572(19) 0.75773(13) 0.6845(3) 0.0532 1.0000 Uani . . . . . . 
O3 O 0.6426(2) 0.74949(14) 0.4353(3) 0.0545 1.0000 Uani . . . . . . 
O4 O 0.5616(2) 0.68948(14) 0.5043(3) 0.0535 1.0000 Uani . . . . . . 
O5 O 0.6374(2) 0.84646(13) 0.5366(3) 0.0555 1.0000 Uani . . . . . . 
O6 O 0.4819(2) 0.79188(13) 0.3820(3) 0.0560 1.0000 Uani . . . . . . 
C1 C 0.6066(3) 0.7941(2) 0.7398(5) 0.0590 1.0000 Uani . . . . . . 
C2 C 0.6939(3) 0.8000(2) 0.8262(5) 0.0577 1.0000 Uani . . . . . . 
C3 C 0.7440(3) 0.7782(2) 0.7906(5) 0.0585 1.0000 Uani . . . . . . 
C4 C 0.8327(3) 0.7819(2) 0.8796(5) 0.0621 1.0000 Uani . . . . . . 
C5 C 0.8683(3) 0.8044(2) 0.9951(5) 0.0613 1.0000 Uani . . . . . . 
C6 C 0.8197(4) 0.8228(2) 1.0303(5) 0.0643 1.0000 Uani . . . . . . 
C7 C 0.8595(4) 0.8410(2) 1.1510(5) 0.0681 1.0000 Uani . . . . . . 
C8 C 0.8080(4) 0.8578(2) 1.1817(5) 0.0679 1.0000 Uani . . . . . . 
C9 C 0.7202(4) 0.8588(2) 1.1039(5) 0.0681 1.0000 Uani . . . . . . 
C10 C 0.6822(4) 0.8438(2) 0.9839(5) 0.0607 1.0000 Uani . . . . . . 
C11 C 0.7317(3) 0.8203(2) 0.9486(5) 0.0571 1.0000 Uani . . . . . . 
C12 C 0.6480(3) 0.7027(2) 0.4011(4) 0.0562 1.0000 Uani . . . . . . 
C13 C 0.6160(3) 0.6518(2) 0.4021(4) 0.0510 1.0000 Uani . . . . . . 
C14 C 0.5774(3) 0.6465(2) 0.4621(5) 0.0532 1.0000 Uani . . . . . . 
C15 C 0.5501(3) 0.5954(2) 0.4769(4) 0.0556 1.0000 Uani . . . . . . 
C16 C 0.5646(3) 0.5518(2) 0.4363(5) 0.0585 1.0000 Uani . . . . . . 
C17 C 0.6109(3) 0.5526(2) 0.3849(5) 0.0556 1.0000 Uani . . . . . . 
C18 C 0.6244(3) 0.5024(2) 0.3478(5) 0.0611 1.0000 Uani . . . . . . 
C19 C 0.6565(3) 0.5038(2) 0.2820(5) 0.0618 1.0000 Uani . . . . . . 
C20 C 0.6795(3) 0.5513(2) 0.2539(5) 0.0598 1.0000 Uani . . . . . . 
C21 C 0.6663(3) 0.6001(2) 0.2958(5) 0.0573 1.0000 Uani . . . . . . 
C22 C 0.6343(3) 0.6018(2) 0.3634(5) 0.0530 1.0000 Uani . . . . . . 
C23 C 0.5880(3) 0.8869(2) 0.4802(4) 0.0513 1.0000 Uani . . . . . . 
C24 C 0.4994(3) 0.89120(19) 0.3842(4) 0.0486 1.0000 Uani . . . . . . 
C25 C 0.4525(3) 0.8417(2) 0.3379(4) 0.0497 1.0000 Uani . . . . . . 
C26 C 0.3656(3) 0.8450(2) 0.2377(4) 0.0569 1.0000 Uani . . . . . . 
C27 C 0.3275(3) 0.8964(2) 0.1894(4) 0.0574 1.0000 Uani . . . . . . 
C28 C 0.3756(3) 0.9438(2) 0.2431(4) 0.0524 1.0000 Uani . . . . . . 
C29 C 0.3248(3) 0.9940(2) 0.1841(5) 0.0564 1.0000 Uani . . . . . . 
C30 C 0.3678(3) 1.0432(2) 0.2308(5) 0.0572 1.0000 Uani . . . . . . 
C31 C 0.4548(3) 1.0461(2) 0.3273(4) 0.0550 1.0000 Uani . . . . . . 
C32 C 0.5051(3) 0.9979(2) 0.3849(4) 0.0514 1.0000 Uani . . . . . . 
C33 C 0.4636(3) 0.9447(2) 0.3402(4) 0.0495 1.0000 Uani . . . . . . 
H11 H 0.5756 0.7993 0.7722 0.0692 1.0000 Uiso R . . . . . 
H41 H 0.8699 0.7689 0.8615 0.0721 1.0000 Uiso R . . . . . 
H51 H 0.9294 0.8074 1.0512 0.0727 1.0000 Uiso R . . . . . 
H71 H 0.9206 0.8414 1.2096 0.0801 1.0000 Uiso R . . . . . 
H81 H 0.8356 0.8695 1.2634 0.0773 1.0000 Uiso R . . . . . 
H91 H 0.6867 0.8695 1.1299 0.0770 1.0000 Uiso R . . . . . 
H101 H 0.6219 0.8491 0.9238 0.0718 1.0000 Uiso R . . . . . 
H121 H 0.6797 0.7022 0.3692 0.0654 1.0000 Uiso R . . . . . 
H151 H 0.5215 0.5925 0.5133 0.0664 1.0000 Uiso R . . . . . 
H161 H 0.5435 0.5171 0.4401 0.0710 1.0000 Uiso R . . . . . 
H181 H 0.6114 0.4685 0.3681 0.0724 1.0000 Uiso R . . . . . 
H191 H 0.6637 0.4695 0.2556 0.0714 1.0000 Uiso R . . . . . 
H201 H 0.7015 0.5512 0.2084 0.0707 1.0000 Uiso R . . . . . 
H211 H 0.6796 0.6342 0.2765 0.0688 1.0000 Uiso R . . . . . 
H231 H 0.6165 0.9216 0.5082 0.0619 1.0000 Uiso R . . . . . 
H261 H 0.3322 0.8123 0.2021 0.0669 1.0000 Uiso R . . . . . 
H271 H 0.2687 0.8988 0.1199 0.0676 1.0000 Uiso R . . . . . 
H291 H 0.2651 0.9924 0.1171 0.0667 1.0000 Uiso R . . . . . 
H301 H 0.3367 1.0766 0.1944 0.0672 1.0000 Uiso R . . . . . 
H311 H 0.4815 1.0813 0.3555 0.0654 1.0000 Uiso R . . . . . 
H321 H 0.5647 1.0004 0.4516 0.0612 1.0000 Uiso R . . . . . 
loop_
_atom_site_aniso_label
_atom_site_aniso_U_11
_atom_site_aniso_U_22
_atom_site_aniso_U_33
_atom_site_aniso_U_23
_atom_site_aniso_U_13
_atom_site_aniso_U_12
Fe1 0.0416(4) 0.0460(4) 0.0456(4) 0.0037(4) 0.0132(3) 0.0039(4) 
O1 0.0404(19) 0.057(2) 0.049(2) 0.0028(16) 0.0125(17) 0.0036(15) 
O2 0.0373(17) 0.055(2) 0.0442(19) 0.0074(16) 0.0124(15) 0.0036(15) 
O3 0.049(2) 0.047(2) 0.0461(19) 0.0024(15) 0.0172(16) 0.0017(15) 
O4 0.0443(19) 0.046(2) 0.045(2) 0.0040(16) 0.0137(16) -0.0010(15) 
O5 0.0408(19) 0.046(2) 0.0451(19) 0.0029(16) 0.0080(16) 0.0020(16) 
O6 0.0394(18) 0.050(2) 0.047(2) 0.0032(16) 0.0092(16) 0.0010(16) 
C1 0.046(3) 0.055(3) 0.049(3) 0.006(3) 0.014(3) 0.003(2) 
C2 0.053(3) 0.045(3) 0.045(3) 0.006(2) 0.013(3) 0.003(2) 
C3 0.040(3) 0.051(3) 0.040(3) 0.009(2) 0.001(2) -0.001(2) 
C4 0.048(3) 0.056(4) 0.057(3) 0.006(3) 0.018(3) 0.006(2) 
C5 0.043(3) 0.054(3) 0.048(3) 0.000(3) 0.007(3) 0.003(3) 
C6 0.055(3) 0.047(3) 0.051(3) 0.005(3) 0.011(3) 0.003(3) 
C7 0.053(3) 0.057(4) 0.048(3) 0.004(3) 0.006(3) 0.006(3) 
C8 0.054(3) 0.056(4) 0.047(3) 0.006(3) 0.006(3) 0.004(3) 
C9 0.061(4) 0.060(4) 0.051(3) 0.005(3) 0.018(3) 0.001(3) 
C10 0.056(3) 0.055(3) 0.047(3) 0.004(3) 0.019(3) 0.006(3) 
C11 0.043(3) 0.043(3) 0.052(3) 0.009(2) 0.011(3) 0.002(2) 
C12 0.045(3) 0.054(3) 0.047(3) 0.004(3) 0.016(2) -0.001(3) 
C13 0.038(3) 0.048(3) 0.043(3) 0.007(2) 0.012(2) -0.001(2) 
C14 0.044(3) 0.040(3) 0.045(3) 0.005(2) 0.011(2) 0.005(2) 
C15 0.047(3) 0.051(3) 0.046(3) 0.005(3) 0.015(2) 0.003(2) 
C16 0.047(3) 0.048(3) 0.047(3) 0.004(3) 0.011(3) -0.004(3) 
C17 0.045(3) 0.042(3) 0.049(3) 0.002(2) 0.012(2) 0.004(2) 
C18 0.051(3) 0.050(3) 0.050(3) 0.006(3) 0.014(3) 0.002(3) 
C19 0.053(3) 0.044(3) 0.053(3) 0.000(3) 0.014(3) 0.004(3) 
C20 0.045(3) 0.052(3) 0.055(3) -0.002(3) 0.016(3) 0.006(3) 
C21 0.041(3) 0.052(3) 0.048(3) 0.002(3) 0.011(3) -0.001(2) 
C22 0.043(3) 0.044(3) 0.043(3) 0.001(2) 0.011(2) 0.002(2) 
C23 0.044(3) 0.046(3) 0.042(3) 0.000(2) 0.014(2) 0.005(2) 
C24 0.045(3) 0.042(3) 0.040(3) 0.004(2) 0.016(2) 0.004(2) 
C25 0.040(3) 0.048(3) 0.039(3) 0.006(2) 0.012(2) 0.009(2) 
C26 0.045(3) 0.052(3) 0.045(3) 0.002(2) 0.012(2) 0.001(2) 
C27 0.038(3) 0.059(3) 0.041(3) 0.006(3) 0.007(2) 0.003(2) 
C28 0.046(3) 0.050(3) 0.043(3) 0.004(2) 0.018(2) 0.003(2) 
C29 0.046(3) 0.052(3) 0.044(3) 0.002(2) 0.013(2) 0.006(2) 
C30 0.050(3) 0.051(3) 0.046(3) 0.007(2) 0.017(2) 0.010(3) 
C31 0.054(3) 0.045(3) 0.048(3) 0.006(2) 0.021(3) 0.006(2) 
C32 0.048(3) 0.052(3) 0.041(3) 0.004(2) 0.020(2) 0.003(2) 
C33 0.044(3) 0.052(3) 0.040(3) 0.002(2) 0.019(2) 0.004(2) 

_refine_ls_extinction_method 
    'None'
_oxford_refine_ls_scale 0.069594(15) 
loop_
 _geom_bond_atom_site_label_1
 _geom_bond_site_symmetry_1
 _geom_bond_atom_site_label_2
 _geom_bond_site_symmetry_2
 _geom_bond_distance
 _geom_bond_publ_flag
Fe1 . O1 . 1.976(4)    yes
Fe1 . O2 . 2.024(3)    yes
Fe1 . O3 . 1.994(4)    yes
Fe1 . O4 . 1.965(3)    yes
Fe1 . O5 . 2.042(3)    yes
Fe1 . O6 . 1.967(3)    yes
O1 . C1 . 1.251(6)    yes
O2 . C3 . 1.308(6)    yes
O3 . C12 . 1.255(6)    yes
O4 . C14 . 1.313(6)    yes
O5 . C23 . 1.256(5)    yes
O6 . C25 . 1.313(5)    yes
C1 . C2 . 1.368(7)    yes
C1 . H11 . 0.950    no
C2 . C3 . 1.430(8)    yes
C2 . C11 . 1.456(7)    yes
C3 . C4 . 1.388(6)    yes
C4 . C5 . 1.404(7)    yes
C4 . H41 . 0.950    no
C5 . C6 . 1.372(8)    yes
C5 . H51 . 0.950    no
C6 . C7 . 1.412(8)    yes
C6 . C11 . 1.367(7)    yes
C7 . C8 . 1.363(8)    yes
C7 . H71 . 0.950    no
C8 . C9 . 1.360(7)    yes
C8 . H81 . 0.950    no
C9 . C10 . 1.389(7)    yes
C9 . H91 . 0.950    no
C10 . C11 . 1.430(8)    yes
C10 . H101 . 0.950    no
C12 . C13 . 1.382(7)    yes
C12 . H121 . 0.950    no
C13 . C14 . 1.417(7)    yes
C13 . C22 . 1.449(7)    yes
C14 . C15 . 1.407(7)    yes
C15 . C16 . 1.302(7)    yes
C15 . H151 . 0.950    no
C16 . C17 . 1.442(8)    yes
C16 . H161 . 0.950    no
C17 . C18 . 1.401(7)    yes
C17 . C22 . 1.370(7)    yes
C18 . C19 . 1.375(8)    yes
C18 . H181 . 0.950    no
C19 . C20 . 1.370(7)    yes
C19 . H191 . 0.950    no
C20 . C21 . 1.402(7)    yes
C20 . H201 . 0.950    no
C21 . C22 . 1.398(8)    yes
C21 . H211 . 0.950    no
C23 . C24 . 1.404(6)    yes
C23 . H231 . 0.950    no
C24 . C25 . 1.403(6)    yes
C24 . C33 . 1.419(6)    yes
C25 . C26 . 1.395(6)    yes
C26 . C27 . 1.393(7)    yes
C26 . H261 . 0.950    no
C27 . C28 . 1.378(7)    yes
C27 . H271 . 0.950    no
C28 . C29 . 1.463(6)    yes
C28 . C33 . 1.395(6)    yes
C29 . C30 . 1.369(7)    yes
C29 . H291 . 0.950    no
C30 . C31 . 1.384(6)    yes
C30 . H301 . 0.950    no
C31 . C32 . 1.415(6)    yes
C31 . H311 . 0.950    no
C32 . C33 . 1.443(7)    yes
C32 . H321 . 0.950    no
loop_
 _geom_angle_atom_site_label_1
 _geom_angle_site_symmetry_1
 _geom_angle_atom_site_label_2
 _geom_angle_site_symmetry_2
 _geom_angle_atom_site_label_3
 _geom_angle_site_symmetry_3
 _geom_angle
 _geom_angle_publ_flag
O1 . Fe1 . O2 . 86.58(14)    yes
O1 . Fe1 . O3 . 175.24(13)    yes
O2 . Fe1 . O3 . 88.95(14)    yes
O1 . Fe1 . O4 . 92.91(15)    yes
O2 . Fe1 . O4 . 96.51(13)    yes
O3 . Fe1 . O4 . 85.98(15)    yes
O1 . Fe1 . O5 . 94.80(14)    yes
O2 . Fe1 . O5 . 83.41(13)    yes
O3 . Fe1 . O5 . 86.29(15)    yes
O4 . Fe1 . O5 . 172.27(16)    yes
O1 . Fe1 . O6 . 89.35(15)    yes
O2 . Fe1 . O6 . 169.30(14)    yes
O3 . Fe1 . O6 . 95.33(15)    yes
O4 . Fe1 . O6 . 93.57(13)    yes
O5 . Fe1 . O6 . 87.08(13)    yes
Fe1 . O1 . C1 . 125.3(4)    yes
Fe1 . O2 . C3 . 126.0(3)    yes
Fe1 . O3 . C12 . 127.5(4)    yes
Fe1 . O4 . C14 . 133.0(4)    yes
Fe1 . O5 . C23 . 124.1(3)    yes
Fe1 . O6 . C25 . 130.4(3)    yes
O1 . C1 . C2 . 135.4(6)    yes
O1 . C1 . H11 . 112.1    no
C2 . C1 . H11 . 112.5    no
C1 . C2 . C3 . 114.0(5)    yes
C1 . C2 . C11 . 122.3(6)    yes
C3 . C2 . C11 . 123.3(5)    yes
C2 . C3 . O2 . 127.6(4)    yes
C2 . C3 . C4 . 114.5(5)    yes
O2 . C3 . C4 . 117.9(6)    yes
C3 . C4 . C5 . 121.5(6)    yes
C3 . C4 . H41 . 119.0    no
C5 . C4 . H41 . 119.5    no
C4 . C5 . C6 . 123.6(5)    yes
C4 . C5 . H51 . 117.9    no
C6 . C5 . H51 . 118.5    no
C5 . C6 . C7 . 120.8(5)    yes
C5 . C6 . C11 . 118.8(5)    yes
C7 . C6 . C11 . 120.3(7)    yes
C6 . C7 . C8 . 118.3(6)    yes
C6 . C7 . H71 . 121.1    no
C8 . C7 . H71 . 120.5    no
C7 . C8 . C9 . 124.6(6)    yes
C7 . C8 . H81 . 117.5    no
C9 . C8 . H81 . 117.9    no
C8 . C9 . C10 . 116.3(6)    yes
C8 . C9 . H91 . 121.9    no
C10 . C9 . H91 . 121.8    no
C9 . C10 . C11 . 121.6(5)    yes
C9 . C10 . H101 . 119.3    no
C11 . C10 . H101 . 119.1    no
C2 . C11 . C10 . 123.6(5)    yes
C2 . C11 . C6 . 118.1(6)    yes
C10 . C11 . C6 . 117.8(5)    yes
O3 . C12 . C13 . 131.2(6)    yes
O3 . C12 . H121 . 114.2    no
C13 . C12 . H121 . 114.6    no
C12 . C13 . C14 . 119.0(5)    yes
C12 . C13 . C22 . 121.8(5)    yes
C14 . C13 . C22 . 118.3(5)    yes
C13 . C14 . O4 . 122.3(5)    yes
C13 . C14 . C15 . 122.8(5)    yes
O4 . C14 . C15 . 114.9(5)    yes
C14 . C15 . C16 . 116.8(6)    yes
C14 . C15 . H151 . 122.3    no
C16 . C15 . H151 . 120.9    no
C15 . C16 . C17 . 124.2(5)    yes
C15 . C16 . H161 . 118.8    no
C17 . C16 . H161 . 117.1    no
C16 . C17 . C18 . 118.6(5)    yes
C16 . C17 . C22 . 120.3(5)    yes
C18 . C17 . C22 . 120.8(6)    yes
C17 . C18 . C19 . 118.6(6)    yes
C17 . C18 . H181 . 119.8    no
C19 . C18 . H181 . 121.6    no
C18 . C19 . C20 . 124.2(6)    yes
C18 . C19 . H191 . 117.4    no
C20 . C19 . H191 . 118.4    no
C19 . C20 . C21 . 114.6(6)    yes
C19 . C20 . H201 . 122.5    no
C21 . C20 . H201 . 122.8    no
C20 . C21 . C22 . 124.3(5)    yes
C20 . C21 . H211 . 117.8    no
C22 . C21 . H211 . 117.8    no
C13 . C22 . C21 . 125.2(5)    yes
C13 . C22 . C17 . 117.2(6)    yes
C21 . C22 . C17 . 117.3(5)    yes
O5 . C23 . C24 . 133.1(5)    yes
O5 . C23 . H231 . 113.4    no
C24 . C23 . H231 . 113.5    no
C23 . C24 . C25 . 117.0(4)    yes
C23 . C24 . C33 . 118.3(4)    yes
C25 . C24 . C33 . 124.6(4)    yes
C24 . C25 . O6 . 126.3(4)    yes
C24 . C25 . C26 . 117.7(4)    yes
O6 . C25 . C26 . 116.0(4)    yes
C25 . C26 . C27 . 120.0(5)    yes
C25 . C26 . H261 . 120.2    no
C27 . C26 . H261 . 119.8    no
C26 . C27 . C28 . 119.6(4)    yes
C26 . C27 . H271 . 120.2    no
C28 . C27 . H271 . 120.2    no
C27 . C28 . C29 . 112.4(4)    yes
C27 . C28 . C33 . 124.6(5)    yes
C29 . C28 . C33 . 123.0(5)    yes
C28 . C29 . C30 . 116.3(4)    yes
C28 . C29 . H291 . 121.6    no
C30 . C29 . H291 . 122.1    no
C29 . C30 . C31 . 122.7(5)    yes
C29 . C30 . H301 . 118.5    no
C31 . C30 . H301 . 118.8    no
C30 . C31 . C32 . 121.7(5)    yes
C30 . C31 . H311 . 119.0    no
C32 . C31 . H311 . 119.3    no
C31 . C32 . C33 . 118.5(4)    yes
C31 . C32 . H321 . 120.9    no
C33 . C32 . H321 . 120.6    no
C32 . C33 . C24 . 128.8(4)    yes
C32 . C33 . C28 . 117.8(4)    yes
C24 . C33 . C28 . 113.3(4)    yes
loop_
 _geom_hbond_atom_site_label_D
 _geom_hbond_site_symmetry_D
 _geom_hbond_atom_site_label_H
 _geom_hbond_site_symmetry_H
 _geom_hbond_atom_site_label_A
 _geom_hbond_site_symmetry_A
 _geom_hbond_angle_DHA
 _geom_hbond_distance_DH
 _geom_hbond_distance_HA
 _geom_hbond_distance_DA
 _geom_hbond_publ_flag
C4 . H41 . O6 8_565 156 0.95 2.50 3.388(8)    yes


_iucr_refine_instructions_details
;
#
# Punched on 25/04/25 at 10:42:08
#
#LIST     12                                                                    
BLOCK SCALE X'S  U'S 
RIDE C   (   1,X'S) H   (  11,X'S) 
RIDE C   (   4,X'S) H   (  41,X'S) 
RIDE C   (   5,X'S) H   (  51,X'S) 
RIDE C   (   7,X'S) H   (  71,X'S) 
RIDE C   (   8,X'S) H   (  81,X'S) 
RIDE C   (   9,X'S) H   (  91,X'S) 
RIDE C   (  10,X'S) H   ( 101,X'S) 
RIDE C   (  12,X'S) H   ( 121,X'S) 
RIDE C   (  15,X'S) H   ( 151,X'S) 
RIDE C   (  16,X'S) H   ( 161,X'S) 
RIDE C   (  18,X'S) H   ( 181,X'S) 
RIDE C   (  19,X'S) H   ( 191,X'S) 
RIDE C   (  20,X'S) H   ( 201,X'S) 
RIDE C   (  21,X'S) H   ( 211,X'S) 
RIDE C   (  23,X'S) H   ( 231,X'S) 
RIDE C   (  26,X'S) H   ( 261,X'S) 
RIDE C   (  27,X'S) H   ( 271,X'S) 
RIDE C   (  29,X'S) H   ( 291,X'S) 
RIDE C   (  30,X'S) H   ( 301,X'S) 
RIDE C   (  31,X'S) H   ( 311,X'S) 
RIDE C   (  32,X'S) H   ( 321,X'S) 
END                                                                             
#
# Punched on 25/04/25 at 10:42:08
#
#LIST     16                                                                    
NO 
REM   HREST   START (DO NOT REMOVE THIS LINE) 
REM   HREST   END (DO NOT REMOVE THIS LINE) 
END                                                                             
;
# looking for ARCHIVE-HKL.CIF 
 
_iucr_refine_reflections_details 
; 
# An asterisk in column 34 indicates a format overflow 
# Data was input as F-squared 
  -2   0   0   -0.48    0.05 
   2   0   0   -0.48    0.04 
  -4   0   0  910.40    6.47 
   4   0   0  906.71    6.46 
  -6   0   0   10.64    0.22 
  -6   0   0   10.51    0.19 
  -8   0   0    2.18    0.19 
  -8   0   0    1.97    0.20 
  -8   0   0    2.21    0.20 
 -10   0   0    0.52    0.43 
 -10   0   0    0.60    0.21 
 -10   0   0    1.19    0.20 
 -10   0   0    1.14    0.20 
 -12   0   0    0.59    0.23 
 -12   0   0    0.51    0.24 
 -12   0   0    0.30    0.27 
 -12   0   0    0.58    0.23 
 -14   0   0    0.31    0.31 
 -14   0   0    0.00    0.33 
 -14   0   0    0.14    0.27 
 -14   0   0    0.53    0.28 
 -16   0   0    0.37    0.34 
 -16   0   0    0.63    0.33 
 -18   0   0    0.03    0.37 
 -18   0   0    0.37    0.41 
   1  -1   0   -0.02    0.01 
   1  -1   0    0.02    0.03 
   1  -1   0   -0.04    0.03 
  -1  -1   0    0.00    0.02 
  -1   1   0   -0.02    0.01 
  -1   1   0   -0.02    0.02 
  -1   1   0   -0.02    0.02 
   1   1   0   -0.02    0.07 
   3  -1   0   41.95    0.98 
   3  -1   0   41.17    0.82 
  -3  -1   0   40.10    0.95 
  -3  -1   0   37.98    1.01 
   3  -1   0   42.29    0.82 
  -3   1   0   43.05    0.99 
  -3   1   0   39.55    0.83 
  -3   1   0   41.50    0.85 
   5  -1   0   50.96    0.60 
  -5  -1   0   49.45    0.62 
  -5  -1   0   49.74    0.57 
  -5   1   0   51.47    0.63 
  -5   1   0   51.12    0.41 
  -5   1   0   51.07    0.39 
  -7  -1   0    3.79    0.16 
  -7  -1   0    4.46    0.49 
  -7   1   0    3.33    0.24 
  -7   1   0    3.48    0.23 
  -9  -1   0   19.09    0.19 
  -9  -1   0   19.23    0.18 
  -9  -1   0   18.04    0.21 
  -9  -1   0   18.79    0.50 
  -9   1   0   19.01    0.24 
  -9   1   0   18.83    0.25 
 -11  -1   0   -0.03    0.17 
 -11  -1   0    0.05    0.20 
 -11  -1   0    0.04    0.17 
 -11   1   0    0.32    0.22 
 -11   1   0    0.30    0.23 
 -11   1   0    0.08    0.20 
 -13  -1   0    0.15    0.23 
 -13  -1   0   -0.36    0.21 
 -13  -1   0    0.07    0.24 
 -13  -1   0    0.12    0.27 
 -13   1   0   -0.24    0.26 
 -13   1   0   -0.20    0.24 
 -13   1   0   -0.41    0.26 
 -13   1   0   -0.07    0.26 
 -15  -1   0    0.66    0.34 
 -15  -1   0    0.42    0.27 
 -15   1   0    0.50    0.34 
 -15   1   0    0.44    0.29 
 -17  -1   0    0.13    0.37 
 -17  -1   0   -0.29    0.33 
 -17   1   0   -0.04    0.34 
 -17   1   0    0.09    0.36 
   0  -2   0   -0.15    0.01 
   0  -2   0   -0.10    0.04 
   0   2   0   -0.15    0.03 
   0   2   0   -0.15    0.03 
   2  -2   0   10.95    0.32 
   2   2   0   12.19    0.45 
  -2   2   0   10.46    0.39 
  -4  -2   0   34.97    0.56 
   4  -2   0   34.96    0.35 
   4  -2   0   34.37    0.35 
   4  -2   0   35.30    0.53 
  -4   2   0   34.91    0.55 
  -4   2   0   35.07    0.40 
  -4   2   0   34.73    0.36 
   4   2   0   35.41    0.60 
   6  -2   0  159.06    1.00 
  -6  -2   0  158.02    1.30 
  -6  -2   0  160.95    1.44 
   6  -2   0  159.21    1.33 
   6  -2   0  153.48    0.99 
  -6   2   0  158.09    1.13 
  -6   2   0  158.85    1.36 
  -6   2   0  158.27    1.11 
   8  -2   0    0.13    0.16 
  -8  -2   0   -0.20    0.34 
  -8  -2   0    0.05    0.16 
  -8   2   0   -0.12    0.22 
  -8   2   0   -0.23    0.20 
  -8   2   0   -0.04    0.16 
 -10  -2   0   15.55    0.61 
 -10  -2   0   15.78    0.23 
 -10  -2   0   15.58    0.24 
 -10   2   0   15.45    0.33 
 -10   2   0   15.37    0.34 
 -12  -2   0    4.06    0.26 
 -12  -2   0    4.40    0.18 
 -12  -2   0    4.62    0.19 
 -12  -2   0    4.16    0.23 
 -12   2   0    4.50    0.29 
 -12   2   0    4.37    0.28 
 -12   2   0    4.43    0.24 
 -14  -2   0    0.21    0.24 
 -14  -2   0    0.05    0.26 
 -14  -2   0   -0.04    0.29 
 -14   2   0   -0.26    0.31 
 -14   2   0   -0.15    0.27 
 -14   2   0   -0.08    0.32 
 -14   2   0   -0.06    0.29 
 -16  -2   0    9.43    0.32 
 -16  -2   0    9.13    0.34 
 -16   2   0    9.23    0.33 
 -16   2   0    9.04    0.38 
 -18  -2   0    2.03    0.41 
 -18  -2   0    1.67    0.35 
 -18   2   0    1.54    0.38 
 -18   2   0    1.42    0.39 
   1  -3   0    0.17    0.10 
  -1  -3   0   -0.01    0.02 
  -1  -3   0   -0.15    0.17 
   1  -3   0   -0.03    0.22 
   1  -3   0    0.04    0.10 
  -1  -3   0    0.06    0.14 
   1  -3   0    0.02    0.05 
  -1   3   0    0.40    0.25 
   1   3   0    0.72    0.17 
  -1   3   0   -0.05    0.10 
   1   3   0    0.07    0.20 
  -1   3   0    0.15    0.11 
   3  -3   0    3.12    0.12 
  -3  -3   0    3.39    0.31 
   3  -3   0    3.75    0.19 
   3  -3   0    3.78    0.20 
  -3  -3   0    2.86    0.44 
  -3   3   0    3.69    0.20 
  -3   3   0    3.14    0.13 
   3   3   0    3.22    0.34 
  -3   3   0    3.73    0.22 
   5  -3   0    2.21    0.21 
   5  -3   0    2.43    0.22 
  -5  -3   0    2.60    0.38 
   5  -3   0    1.53    0.17 
  -5   3   0    1.56    0.17 
   5   3   0    2.48    0.41 
  -5   3   0    2.37    0.25 
  -5   3   0    2.59    0.24 
   7  -3   0   11.97    0.17 
   7  -3   0   12.25    0.17 
  -7  -3   0   12.26    0.39 
   7  -3   0   12.20    0.16 
  -7  -3   0   11.71    0.14 
  -7   3   0   11.94    0.22 
  -7   3   0   12.22    0.24 
  -7   3   0   11.98    0.18 
   9  -3   0   25.50    0.24 
  -9  -3   0   25.81    0.25 
  -9   3   0   27.59    0.36 
  -9   3   0   25.30    0.26 
 -11  -3   0   -0.17    0.19 
 -11  -3   0    0.47    0.13 
 -11  -3   0    0.32    0.11 
 -11  -3   0   -0.04    0.19 
 -11   3   0    0.19    0.28 
 -11   3   0   -0.17    0.22 
 -11   3   0    0.37    0.27 
 -13  -3   0   -0.06    0.17 
 -13  -3   0    0.06    0.26 
 -13  -3   0    0.08    0.17 
 -13  -3   0   -0.20    0.23 
 -13   3   0    0.22    0.33 
 -13   3   0   -0.12    0.30 
 -13   3   0    0.13    0.27 
 -13   3   0    0.09    0.31 
 -15  -3   0    3.72    0.28 
 -15  -3   0    3.64    0.31 
 -15   3   0    3.60    0.31 
 -15   3   0    3.39    0.38 
 -15   3   0    3.96    0.35 
 -17  -3   0    0.20    0.32 
 -17  -3   0    0.49    0.37 
 -17   3   0    0.47    0.39 
 -17   3   0    0.56    0.39 
   0  -4   0   84.40    2.07 
   0  -4   0   79.88    1.71 
   0   4   0   92.28    1.76 
   0   4   0   89.49    2.10 
  -2  -4   0   13.42    0.34 
  -2  -4   0   14.31    0.40 
  -2  -4   0   14.51    0.55 
   2  -4   0   11.64    0.64 
   2  -4   0   13.25    0.24 
   2  -4   0   13.71    0.28 
  -2   4   0   13.38    0.25 
   2   4   0   13.77    0.55 
   2   4   0   14.33    0.40 
  -2   4   0   11.79    0.63 
  -2   4   0   13.49    0.29 
  -4  -4   0   12.16    0.57 
   4  -4   0   12.78    0.26 
   4  -4   0   12.89    0.27 
  -4  -4   0   13.28    0.45 
   4   4   0   12.89    0.44 
  -4   4   0   13.05    0.31 
  -4   4   0   12.83    0.29 
   6  -4   0   46.78    0.55 
   6  -4   0   47.15    0.73 
  -6  -4   0   48.29    0.80 
  -6  -4   0   47.43    1.10 
   6  -4   0   47.60    0.55 
  -6   4   0   48.04    0.78 
  -6   4   0   47.82    0.61 
  -6   4   0   47.58    0.60 
   6   4   0   48.20    0.86 
  -8  -4   0    6.35    0.14 
  -8  -4   0    6.71    0.34 
   8  -4   0    6.75    0.14 
   8  -4   0    6.58    0.17 
   8  -4   0    6.53    0.18 
  -8   4   0    6.83    0.16 
  -8   4   0    6.55    0.26 
  -8   4   0    6.55    0.24 
 -10  -4   0   14.67    0.68 
 -10   4   0   14.24    0.41 
 -10   4   0   15.94    0.55 
 -12  -4   0    5.01    0.25 
 -12  -4   0    4.62    0.25 
 -12   4   0    5.13    0.36 
 -12   4   0    4.64    0.24 
 -12   4   0    5.37    0.35 
 -14  -4   0    2.13    0.26 
 -14  -4   0    1.88    0.26 
 -14   4   0    2.19    0.29 
 -14   4   0    1.77    0.30 
 -14   4   0    2.13    0.55 
 -14   4   0    2.46    0.38 
 -16  -4   0    6.84    0.31 
 -16  -4   0    6.54    0.33 
 -16   4   0    6.97    0.36 
 -16   4   0    6.44    0.33 
 -18  -4   0    4.23    1.35 
 -18  -4   0    0.13    0.34 
 -18  -4   0    0.28    0.38 
 -18   4   0    0.00    0.39 
 -18   4   0    0.39    0.44 
  -1  -5   0   69.08    0.76 
  -1  -5   0   71.72    1.24 
   1  -5   0   70.05    0.76 
   1  -5   0   70.91    0.79 
   1  -5   0   65.01    1.23 
   1  -5   0   69.82    0.79 
  -1   5   0   67.83    0.79 
   1   5   0   69.51    1.19 
   1   5   0   69.22    0.90 
  -1   5   0   74.52    1.41 
  -1   5   0   69.52    0.77 
   3  -5   0   38.99    0.49 
  -3  -5   0   39.74    0.65 
  -3  -5   0   39.90    0.58 
   3  -5   0   39.12    0.52 
   3  -5   0   38.32    0.49 
  -3  -5   0   38.82    0.86 
  -3   5   0   36.10    0.95 
  -3   5   0   39.03    0.50 
   3   5   0   40.59    0.67 
  -3   5   0   38.69    0.51 
   3   5   0   39.51    0.91 
  -3   5   0   38.47    0.59 
   5  -5   0    1.00    0.14 
  -5  -5   0    0.78    0.32 
   5  -5   0    0.95    0.19 
   5  -5   0    0.88    0.20 
  -5  -5   0    1.01    0.47 
   5   5   0    0.77    0.35 
  -5   5   0    0.96    0.24 
  -5   5   0    1.25    0.24 
  -5   5   0    1.01    0.15 
   7  -5   0   34.09    0.46 
  -7  -5   0   34.29    0.69 
  -7  -5   0   34.01    0.95 
   7  -5   0   35.39    0.63 
   7  -5   0   34.72    0.43 
  -7   5   0   33.78    0.53 
   7   5   0   35.34    0.75 
  -7   5   0   33.92    0.51 
   9  -5   0   17.08    0.28 
  -9  -5   0   17.39    0.57 
   9  -5   0   16.98    0.29 
  -9  -5   0   17.36    0.92 
  -9   5   0   16.33    0.36 
  -9   5   0   16.92    0.39 
 -11  -5   0    3.60    0.20 
 -11  -5   0    3.62    0.19 
 -11   5   0    3.58    0.30 
 -11   5   0    3.17    0.32 
 -11   5   0    3.48    0.23 
 -13  -5   0    1.83    0.24 
 -13  -5   0    2.89    1.01 
 -13  -5   0    1.68    0.24 
 -13   5   0    1.47    0.35 
 -13   5   0    1.83    0.33 
 -13   5   0    2.01    0.31 
 -13   5   0    1.49    0.37 
 -15  -5   0    4.89    1.12 
 -15  -5   0    3.29    0.28 
 -15  -5   0    3.33    0.29 
 -15   5   0    3.35    0.35 
 -15   5   0    3.26    0.36 
 -17  -5   0    2.72    1.29 
 -17  -5   0   -0.42    0.31 
 -17  -5   0    0.42    0.37 
 -17   5   0    0.22    0.40 
 -17   5   0    0.48    0.41 
   0  -6   0   15.00    0.50 
   0  -6   0   15.32    0.48 
   0   6   0   15.99    0.57 
  -2  -6   0   33.19    0.83 
   2  -6   0   31.15    0.45 
  -2  -6   0   32.13    0.34 
  -2  -6   0   33.11    0.58 
   2  -6   0   31.26    0.43 
   2  -6   0   30.94    0.46 
   2  -6   0   30.19    0.85 
   2   6   0   31.78    0.58 
  -2   6   0   31.08    0.51 
   2   6   0   32.42    0.86 
  -2   6   0   30.93    0.44 
  -2   6   0   31.67    0.94 
  -4  -6   0   -0.14    0.46 
   4  -6   0    0.08    0.21 
   4  -6   0    0.09    0.21 
  -4  -6   0   -0.18    0.33 
   4  -6   0    0.14    0.12 
  -4  -6   0   -0.01    0.08 
  -4   6   0    0.25    0.27 
  -4   6   0    0.03    0.56 
  -4   6   0    0.19    0.13 
   4   6   0   -0.41    0.50 
  -4   6   0    0.22    0.24 
   4   6   0   -0.15    0.35 
  -6  -6   0   62.84    1.06 
   6  -6   0   64.56    0.72 
   6  -6   0   63.79    0.54 
  -6  -6   0   66.24    0.91 
   6  -6   0   65.01    0.59 
  -6  -6   0   64.65    0.80 
  -6   6   0   64.42    0.61 
   6   6   0   65.20    0.86 
  -6   6   0   65.13    0.78 
  -6   6   0   64.49    0.66 
  -8  -6   0    0.22    0.43 
  -8  -6   0    0.38    0.68 
   8  -6   0    0.10    0.26 
  -8  -6   0    0.03    0.15 
   8  -6   0    0.23    0.17 
   8  -6   0    0.11    0.22 
   8   6   0    0.44    0.48 
  -8   6   0    0.00    0.29 
  -8   6   0    0.09    0.20 
  -8   6   0    0.02    0.31 
  10  -6   0   17.59    0.40 
 -10  -6   0   18.88    1.17 
  10  -6   0   18.02    0.44 
 -10   6   0   17.20    0.49 
 -10   6   0   16.60    0.46 
 -12  -6   0    4.28    0.22 
 -12  -6   0    6.99    1.11 
 -12  -6   0    4.39    0.24 
 -12   6   0    5.06    0.43 
 -12   6   0    4.87    0.30 
 -12   6   0    5.65    0.42 
 -14  -6   0    3.20    0.25 
 -14  -6   0    4.62    1.15 
 -14  -6   0    2.96    0.25 
 -14   6   0    2.77    0.33 
 -14   6   0    3.22    0.46 
 -14   6   0    2.71    0.35 
 -16  -6   0   12.10    0.29 
 -16  -6   0   12.43    0.31 
 -16  -6   0   16.30    1.38 
 -16   6   0   12.27    0.38 
 -16   6   0   12.39    0.36 
 -18  -6   0    0.06    0.33 
 -18  -6   0   -0.01    0.35 
 -18  -6   0    3.58    1.47 
 -18   6   0    0.32    0.43 
   1  -7   0   89.33    0.92 
  -1  -7   0   91.71    1.47 
   1  -7   0   85.52    1.48 
  -1  -7   0   90.88    0.92 
   1  -7   0   88.35    0.91 
  -1  -7   0   89.82    0.86 
   1  -7   0   89.15    0.92 
  -1   7   0   91.64    1.59 
   1   7   0   89.08    1.42 
  -1   7   0   90.27    0.95 
  -1   7   0   90.58    0.97 
  -3  -7   0    8.16    0.42 
   3  -7   0    7.72    0.26 
   3  -7   0    6.99    0.65 
   3  -7   0    7.14    0.15 
  -3  -7   0    7.73    0.55 
   3  -7   0    8.29    0.30 
  -3   7   0    8.31    0.34 
   3   7   0    7.39    0.38 
  -3   7   0    7.69    0.69 
  -3   7   0    7.98    0.29 
  -3   7   0    7.11    0.16 
   3   7   0    8.03    0.60 
  -5  -7   0   82.48    0.94 
   5  -7   0   82.71    0.75 
  -5  -7   0   80.42    1.26 
   5  -7   0   81.79    0.77 
   5  -7   0   82.36    0.87 
  -5  -7   0   83.42    0.98 
   5   7   0   80.36    1.33 
  -5   7   0   81.37    0.86 
   5   7   0   83.27    1.01 
  -5   7   0   80.43    0.80 
  -5   7   0   81.11    1.39 
  -5   7   0   81.79    0.79 
   7  -7   0   30.01    0.60 
  -7  -7   0   28.37    0.87 
  -7  -7   0   28.93    0.79 
  -7  -7   0   28.59    1.18 
   7  -7   0   29.31    0.71 
   7  -7   0   28.38    0.54 
  -7   7   0   28.50    0.64 
  -7   7   0   29.02    0.79 
  -7   7   0   28.50    1.21 
   7   7   0   28.14    0.86 
  -7   7   0   28.81    0.64 
  -9  -7   0   39.05    1.09 
  -9  -7   0   39.24    1.34 
   9  -7   0   38.52    0.60 
   9  -7   0   38.48    0.54 
  -9  -7   0   37.64    0.83 
   9   7   0   38.23    0.93 
  -9   7   0   38.10    0.72 
  -9   7   0   37.60    0.64 
  11  -7   0    9.26    0.30 
 -11  -7   0   10.48    1.13 
  11  -7   0    9.71    0.33 
 -11   7   0    9.27    0.44 
 -11   7   0    9.06    0.49 
 -11   7   0    8.05    0.32 
 -13  -7   0    3.45    0.20 
 -13  -7   0    3.66    0.23 
 -13  -7   0    4.55    1.03 
 -13   7   0    3.39    0.47 
 -13   7   0    3.65    0.29 
 -13   7   0    3.62    0.31 
 -15  -7   0    4.69    0.28 
 -15  -7   0    7.37    1.29 
 -15  -7   0    4.32    0.26 
 -15   7   0    5.00    0.38 
 -15   7   0    4.48    0.37 
 -17  -7   0    3.03    0.31 
 -17  -7   0    4.87    1.39 
 -17  -7   0    2.51    0.30 
 -17   7   0    2.27    0.37 
 -17   7   0    2.73    0.38 
   0  -8   0   16.95    0.31 
   0  -8   0   17.62    0.79 
   0  -8   0   16.97    0.31 
   0   8   0   17.45    0.81 
   2  -8   0   17.23    0.37 
   2  -8   0   17.36    0.81 
  -2  -8   0   17.77    0.81 
  -2  -8   0   17.03    0.31 
   2  -8   0   17.25    0.35 
  -2   8   0   17.62    0.41 
  -2   8   0   18.80    0.95 
   2   8   0   17.57    0.76 
   2   8   0   16.81    0.50 
  -4  -8   0   11.97    0.77 
  -4  -8   0   13.10    0.60 
   4  -8   0   11.52    0.35 
   4  -8   0   12.35    0.41 
  -4  -8   0   12.34    0.47 
  -4   8   0   12.36    0.44 
   4   8   0   12.54    0.81 
  -4   8   0   11.60    0.82 
  -4   8   0   12.28    0.41 
   4   8   0   11.81    0.55 
  -6  -8   0    0.23    0.12 
   6  -8   0   -0.04    0.14 
   6  -8   0    0.16    0.25 
  -6  -8   0    0.01    0.62 
   6  -8   0    0.09    0.27 
  -6  -8   0    0.25    0.42 
  -6   8   0    0.00    0.32 
  -6   8   0    0.23    0.19 
  -6   8   0    0.00    0.30 
   6   8   0    0.08    0.43 
  -6   8   0   -0.34    0.63 
  -8  -8   0    6.33    0.46 
   8  -8   0    6.74    0.29 
  -8  -8   0    5.80    0.16 
  -8  -8   0    6.63    0.78 
   8  -8   0    6.44    0.32 
   8  -8   0    6.26    0.20 
  -8   8   0    7.47    0.43 
   8   8   0    6.23    0.53 
  -8   8   0    6.05    0.23 
  -8   8   0    6.75    0.36 
  -8   8   0    7.99    0.81 
  10  -8   0   27.31    0.38 
  10  -8   0   26.92    0.41 
 -10  -8   0   28.22    1.14 
  10   8   0   27.69    0.77 
 -10   8   0   26.54    0.47 
 -10   8   0   27.55    0.53 
  12  -8   0   17.33    0.33 
  12  -8   0   17.64    0.30 
 -12  -8   0   16.10    0.26 
 -12  -8   0   16.59    0.26 
 -12  -8   0   18.10    1.16 
 -12   8   0   16.81    0.35 
 -12   8   0   17.37    0.54 
 -14  -8   0    1.81    0.22 
 -14  -8   0    2.81    1.12 
 -14  -8   0    1.85    0.24 
 -14   8   0    2.04    0.32 
 -14   8   0    1.70    0.32 
 -16  -8   0    8.83    1.27 
 -16  -8   0    7.43    0.29 
 -16  -8   0    7.24    0.29 
 -16   8   0    7.31    0.37 
 -16   8   0    7.16    0.36 
   1  -9   0  111.18    1.00 
  -1  -9   0  109.86    0.99 
   1  -9   0  110.99    1.02 
   1  -9   0  110.99    1.69 
  -1  -9   0  111.01    0.96 
  -1  -9   0  110.27    1.66 
   1  -9   0  109.51    0.99 
   1   9   0  109.32    1.01 
  -1   9   0  108.36    1.05 
   1   9   0  112.35    1.67 
  -1   9   0  109.63    1.76 
   3  -9   0   26.85    0.56 
   3  -9   0   27.54    0.62 
  -3  -9   0   28.56    1.05 
   3  -9   0   26.04    1.20 
   3  -9   0   26.76    0.53 
  -3  -9   0   27.81    0.43 
  -3   9   0   27.81    0.63 
   3   9   0   27.73    0.73 
  -3   9   0   27.35    0.67 
  -3   9   0   27.66    1.23 
   3   9   0   28.52    1.07 
   5  -9   0   11.63    0.35 
  -5  -9   0   12.94    0.62 
   5  -9   0   12.16    0.40 
  -5  -9   0   12.54    0.83 
  -5   9   0   11.51    0.42 
   5   9   0   12.36    0.58 
   5   9   0   12.67    0.86 
  -5   9   0   12.11    0.43 
  -5   9   0   11.97    0.97 
  -7  -9   0   87.02    1.57 
  -7  -9   0   88.35    1.14 
   7  -9   0   87.98    0.89 
  -7  -9   0   87.30    1.11 
   7  -9   0   88.33    1.00 
   7  -9   0   87.09    0.83 
  -7   9   0   86.83    0.95 
   7   9   0   89.33    1.20 
  -7   9   0   88.86    1.62 
  -7   9   0   88.08    1.08 
  -7   9   0   87.47    0.92 
  -9  -9   0   31.04    1.26 
   9  -9   0   30.73    0.65 
   9  -9   0   30.27    0.56 
  -9   9   0   29.23    0.61 
  -9   9   0   28.74    0.56 
   9   9   0   29.00    0.80 
  11  -9   0  118.34    0.80 
  11  -9   0  119.71    0.87 
 -11  -9   0  119.71    1.86 
 -11  -9   0  118.71    1.50 
 -11   9   0  117.79    1.08 
 -11   9   0  120.38    1.31 
  13  -9   0    2.17    0.30 
 -13  -9   0    1.85    0.26 
 -13  -9   0    2.76    1.14 
 -13  -9   0    1.68    0.23 
 -13   9   0    1.54    0.32 
 -13   9   0    2.10    0.36 
 -15  -9   0    2.71    0.27 
 -15  -9   0    2.74    0.25 
 -15  -9   0    4.36    1.30 
 -15   9   0    2.94    0.34 
 -15   9   0    2.71    0.36 
 -17  -9   0    0.24    0.29 
 -17  -9   0    1.60    1.29 
 -17  -9   0    0.30    0.30 
 -17   9   0    0.31    0.41 
 -17   9   0    0.49    0.41 
   0 -10   0   23.81    0.51 
   0 -10   0   23.67    0.52 
   0 -10   0   23.00    0.54 
   0 -10   0   25.33    1.22 
   0  10   0   24.58    1.14 
   2 -10   0   10.49    0.36 
  -2 -10   0   11.69    0.89 
   2 -10   0    9.98    0.32 
  -2 -10   0   10.00    0.30 
   2 -10   0    9.08    0.17 
   2 -10   0   10.10    0.89 
  -2  10   0    9.11    0.19 
   2  10   0   10.39    0.80 
  -2  10   0   10.25    0.38 
   2  10   0   10.03    0.54 
  -2  10   0   11.34    1.02 
  -4 -10   0   62.15    0.73 
  -4 -10   0   60.70    0.99 
   4 -10   0   62.16    0.82 
   4 -10   0   61.65    0.81 
   4 -10   0   62.14    0.89 
  -4 -10   0   61.50    1.39 
  -4  10   0   62.58    0.88 
  -4  10   0   62.72    0.95 
  -4  10   0   59.67    1.58 
   4  10   0   61.33    1.35 
   4  10   0   61.33    1.01 
   6 -10   0   56.44    0.90 
   6 -10   0   56.60    0.85 
   6 -10   0   56.35    0.79 
  -6 -10   0   55.46    1.40 
  -6 -10   0   57.52    1.06 
  -6 -10   0   57.21    0.93 
  -6  10   0   57.16    1.55 
  -6  10   0   57.90    1.01 
  -6  10   0   54.75    0.85 
   6  10   0   56.74    1.06 
   6  10   0   59.15    1.49 
  -8 -10   0    0.27    0.14 
  -8 -10   0    0.54    0.76 
   8 -10   0    0.49    0.28 
   8 -10   0    0.04    0.33 
  -8 -10   0    0.44    0.45 
   8  10   0    0.88    0.51 
  -8  10   0    0.66    0.36 
  -8  10   0    0.32    0.20 
  -8  10   0    0.59    0.40 
 -10 -10   0    1.44    0.18 
 -10 -10   0    2.25    0.96 
  10 -10   0    1.23    0.31 
  10 -10   0    2.01    0.41 
  10  10   0    1.44    0.62 
 -10  10   0    1.47    0.27 
 -12 -10   0   16.91    0.25 
  12 -10   0   17.85    0.36 
 -12 -10   0   17.30    0.25 
  12 -10   0   17.92    0.41 
 -12 -10   0   18.29    1.17 
 -12  10   0   17.23    0.35 
 -14 -10   0   -0.09    0.22 
 -14 -10   0    0.29    0.26 
 -14 -10   0    1.24    1.23 
 -14  10   0    0.00    0.35 
 -14  10   0    0.16    0.31 
 -16 -10   0    3.14    1.34 
 -16 -10   0    0.96    0.27 
 -16 -10   0    1.16    0.26 
 -16  10   0    1.39    0.39 
 -16  10   0    0.66    0.38 
  -1 -11   0  169.87    1.22 
   1 -11   0  169.69    1.25 
   1 -11   0  170.12    1.29 
   1 -11   0  169.94    1.26 
  -1 -11   0  167.82    2.07 
  -1 -11   0  168.42    1.25 
  -1 -11   0  167.49    1.21 
   1 -11   0  170.01    2.10 
   1  11   0  168.91    2.02 
  -1  11   0  168.08    1.34 
  -1  11   0  173.17    2.24 
   1  11   0  167.17    1.30 
   3 -11   0    4.19    0.32 
  -3 -11   0    3.68    0.26 
  -3 -11   0    4.78    0.82 
   3 -11   0    3.92    0.28 
   3 -11   0    2.57    0.86 
  -3 -11   0    3.55    0.17 
   3 -11   0    3.68    0.16 
   3  11   0    3.74    0.71 
  -3  11   0    4.57    0.40 
   3  11   0    4.17    0.48 
  -3  11   0    3.68    0.20 
  -3  11   0    5.43    1.17 
  -5 -11   0   91.82    1.11 
   5 -11   0   91.12    0.91 
   5 -11   0   90.81    0.86 
   5 -11   0   91.76    0.92 
  -5 -11   0   91.12    0.83 
  -5 -11   0   92.14    1.57 
   5  11   0   91.80    1.46 
   5  11   0   89.21    1.08 
  -5  11   0   92.34    1.05 
  -5  11   0   91.94    0.94 
  -5  11   0   92.36    1.71 
   7 -11   0    3.64    0.37 
  -7 -11   0    3.00    0.78 
  -7 -11   0    3.10    0.48 
   7 -11   0    3.15    0.30 
  -7 -11   0    2.98    0.14 
   7  11   0    3.56    0.53 
   7  11   0    4.85    0.78 
  -7  11   0    3.17    0.39 
  -7  11   0    3.10    0.24 
  -9 -11   0    2.49    0.18 
   9 -11   0    2.94    0.40 
   9 -11   0    3.10    0.35 
  -9 -11   0    3.47    0.97 
   9  11   0    2.89    0.63 
  -9  11   0    2.35    0.24 
 -11 -11   0   10.24    1.05 
  11 -11   0   10.36    0.35 
 -11 -11   0   10.09    0.21 
  11 -11   0   10.53    0.45 
  11  11   0   10.21    0.66 
 -11  11   0   10.38    0.33 
  13 -11   0    1.01    0.40 
 -13 -11   0    0.58    0.23 
 -13 -11   0    0.49    0.21 
 -13 -11   0    1.17    1.15 
 -13  11   0    0.86    0.31 
 -13  11   0    0.84    0.32 
 -15 -11   0    2.08    1.25 
 -15 -11   0    1.67    0.24 
 -15 -11   0    1.99    0.27 
 -15  11   0    1.67    0.36 
 -15  11   0    1.79    0.36 
 -17 -11   0    3.50    0.26 
 -17 -11   0    4.53    0.34 
 -17 -11   0    6.29    1.40 
 -17  11   0    4.30    0.58 
   0 -12   0    2.72    0.37 
   0 -12   0    1.59    0.18 
   0 -12   0    2.24    0.31 
   0  12   0    2.67    1.00 
   0  12   0    1.66    0.23 
   2 -12   0   22.26    0.60 
   2 -12   0   21.44    1.34 
   2 -12   0   22.73    0.61 
  -2 -12   0   22.49    0.65 
  -2 -12   0   22.60    0.55 
  -2  12   0   25.65    1.51 
   2  12   0   22.73    1.18 
   2  12   0   21.83    0.76 
  -4 -12   0   12.31    0.35 
   4 -12   0   13.07    0.46 
  -4 -12   0   14.65    1.08 
   4 -12   0   12.93    0.41 
   4 -12   0   13.33    1.26 
   4  12   0   13.67    0.97 
  -4  12   0   12.56    0.45 
  -4  12   0   13.16    1.28 
  -4  12   0   11.28    0.27 
   4  12   0   13.30    0.67 
  -6 -12   0    3.54    0.10 
   6 -12   0    3.39    0.34 
  -6 -12   0    3.14    0.71 
   6 -12   0    3.74    0.16 
  -6 -12   0    3.03    0.43 
   6 -12   0    3.78    0.28 
  -6  12   0    4.23    0.99 
  -6  12   0    3.51    0.19 
   6  12   0    3.30    0.48 
  -6  12   0    3.76    0.36 
   6  12   0    3.79    0.66 
   8 -12   0    2.68    0.28 
   8 -12   0    3.28    0.38 
  -8 -12   0    3.24    0.14 
  -8 -12   0    2.57    0.80 
   8  12   0    3.27    0.52 
  -8  12   0    2.51    0.22 
 -10 -12   0    0.46    0.18 
  10 -12   0    0.27    0.34 
 -10 -12   0    0.11    0.93 
  10 -12   0    0.43    0.44 
  10  12   0    0.32    0.61 
 -10  12   0    0.14    0.25 
  12 -12   0    0.04    0.43 
 -12 -12   0    0.13    0.22 
  12 -12   0   -0.28    0.33 
 -12 -12   0   -0.10    1.09 
 -12  12   0    0.38    0.31 
  12  12   0    0.03    0.69 
 -12  12   0   -0.39    0.31 
  14 -12   0    1.22    0.57 
 -14 -12   0    1.65    0.25 
 -14 -12   0    1.19    0.21 
 -14 -12   0    1.64    1.23 
 -14  12   0    1.10    0.36 
 -14  12   0    2.12    0.36 
 -16 -12   0    0.41    0.29 
 -16 -12   0    0.37    0.24 
 -16 -12   0    0.05    1.35 
 -16  12   0    0.72    0.36 
 -16  12   0   -0.15    0.40 
  -1 -13   0   56.14    0.72 
   1 -13   0   58.39    0.75 
  -1 -13   0   57.73    0.75 
   1 -13   0   57.17    1.57 
   1 -13   0   57.77    0.78 
   1 -13   0   57.56    0.76 
  -1 -13   0   57.08    0.71 
  -1 -13   0   57.65    1.64 
   1  13   0   56.99    1.50 
  -1  13   0   57.19    1.71 
  -1  13   0   58.63    0.91 
  -3 -13   0    6.00    0.20 
  -3 -13   0    6.92    0.34 
   3 -13   0    5.90    0.19 
   3 -13   0    5.92    1.06 
   3 -13   0    6.62    0.35 
  -3 -13   0    8.78    1.08 
   3 -13   0    6.48    0.36 
  -3  13   0    6.26    0.25 
  -3  13   0    7.66    1.10 
   3  13   0    7.42    0.89 
   3  13   0    7.42    0.61 
  -5 -13   0   22.79    0.56 
  -5 -13   0   22.73    0.71 
  -5 -13   0   23.52    0.54 
  -5 -13   0   23.35    1.36 
   5 -13   0   23.24    0.75 
   5 -13   0   22.61    0.72 
   5 -13   0   22.57    0.63 
  -5  13   0   23.36    1.55 
   5  13   0   23.35    0.90 
  -5  13   0   22.09    0.72 
  -5  13   0   24.33    0.87 
   5  13   0   22.93    1.17 
   7 -13   0   11.37    0.37 
   7 -13   0   11.79    0.46 
  -7 -13   0   11.32    0.93 
  -7 -13   0   10.97    0.29 
  -7  13   0   10.54    0.25 
   7  13   0   13.05    0.90 
   7  13   0   11.60    0.61 
   9 -13   0    0.65    0.45 
  -9 -13   0   -0.02    0.95 
   9 -13   0    0.36    0.34 
  -9 -13   0    0.54    0.16 
   9  13   0    0.71    0.60 
  -9  13   0    0.65    0.28 
  11 -13   0    0.91    0.45 
  11 -13   0    2.30    0.39 
 -11 -13   0    1.97    0.21 
 -11 -13   0    0.76    1.01 
  11  13   0    1.59    0.65 
 -11  13   0    1.64    0.30 
 -13 -13   0    0.01    1.16 
 -13 -13   0    0.18    0.24 
  13 -13   0    0.40    0.47 
 -13  13   0    0.45    0.31 
 -13  13   0   -0.42    0.32 
 -15 -13   0    0.99    0.24 
 -15 -13   0    0.30    1.26 
 -15 -13   0    0.78    0.27 
 -15  13   0    1.00    0.38 
 -15  13   0    1.06    0.32 
   0 -14   0   12.30    0.28 
   0 -14   0   12.81    0.29 
   0 -14   0   12.58    0.16 
   0 -14   0   15.98    1.18 
   0  14   0   12.16    1.00 
   0  14   0   12.54    0.08 
   0  14   0   12.63    0.22 
  -2 -14   0    1.27    0.28 
  -2 -14   0    1.56    0.31 
  -2 -14   0    3.36    1.15 
   2 -14   0    1.25    0.30 
  -2 -14   0    1.29    0.17 
   2 -14   0    1.09    0.15 
   2 -14   0    0.71    0.28 
   2 -14   0    0.52    0.97 
  -2  14   0    1.50    0.22 
  -2  14   0   -0.40    1.13 
   2  14   0    1.18    0.86 
   2  14   0    1.59    0.54 
   4 -14   0   -0.15    0.27 
   4 -14   0    0.18    0.34 
  -4 -14   0   -0.16    0.16 
  -4 -14   0    0.58    0.95 
   4 -14   0    0.29    0.17 
   4 -14   0    0.76    1.12 
  -4  14   0   -0.97    1.25 
  -4  14   0    0.07    0.22 
   4  14   0    0.20    0.49 
   4  14   0   -0.27    0.73 
  -6 -14   0    0.46    0.10 
   6 -14   0    0.46    0.34 
  -6 -14   0    0.39    0.91 
  -6 -14   0    0.59    0.28 
   6  14   0    1.14    0.77 
   6  14   0    0.80    0.52 
  -6  14   0    0.45    0.22 
  -8 -14   0    0.90    0.14 
   8 -14   0    0.75    0.44 
  -8 -14   0    1.63    0.30 
  -8 -14   0    0.70    0.93 
  -8  14   0    0.96    0.28 
   8  14   0    1.16    0.58 
 -10 -14   0   -0.70    1.04 
 -10 -14   0    0.29    0.27 
 -10 -14   0    0.72    0.17 
  10 -14   0    0.49    0.50 
 -10  14   0    0.22    0.31 
  10  14   0    1.17    0.66 
 -12 -14   0   -1.10    1.11 
 -12 -14   0    0.06    0.22 
  12 -14   0   -0.38    0.51 
 -12  14   0   -0.02    0.35 
  12  14   0    0.14    0.75 
 -12  14   0   -0.11    0.30 
  14 -14   0    1.07    0.52 
 -14 -14   0    0.27    0.23 
 -14 -14   0   -0.66    1.18 
 -14 -14   0    0.53    0.25 
 -14  14   0    0.81    0.43 
 -14  14   0    0.87    0.36 
 -16 -14   0    0.01    0.24 
 -16 -14   0   -0.48    1.42 
 -16  14   0    0.59    0.76 
 -16  14   0    0.53    0.40 
   1 -15   0   31.59    0.63 
  -1 -15   0   31.97    0.66 
  -1 -15   0   32.62    0.71 
  -1 -15   0   31.24    1.33 
   1 -15   0   33.18    0.71 
   1 -15   0   32.00    0.68 
   1 -15   0   33.56    1.45 
  -1 -15   0   31.88    0.61 
   1  15   0   31.66    1.38 
  -1  15   0   30.19    1.36 
   1  15   0   31.59    0.86 
  -1  15   0   31.96    0.64 
   3 -15   0   11.70    0.19 
  -3 -15   0   12.94    1.18 
   3 -15   0   12.80    0.42 
  -3 -15   0   11.66    0.22 
  -3 -15   0   12.50    0.34 
   3 -15   0   14.46    1.31 
  -3 -15   0   12.43    0.37 
   3  15   0   13.00    0.94 
   3  15   0   13.52    0.66 
  -3  15   0   11.93    0.25 
  -5 -15   0   51.80    0.70 
   5 -15   0   50.64    0.86 
  -5 -15   0   51.62    1.77 
  -5 -15   0   50.90    0.82 
   5  15   0   52.34    1.03 
  -5  15   0   52.19    1.01 
   5  15   0   52.37    1.38 
  -7 -15   0    9.80    0.40 
  -7 -15   0    9.51    1.19 
   7 -15   0    9.34    0.55 
   7  15   0   10.22    0.73 
  -7  15   0    8.42    0.34 
   9 -15   0    3.65    0.51 
  -9 -15   0    3.25    0.17 
  -9 -15   0    3.14    0.32 
  -9 -15   0    3.39    1.16 
  -9  15   0    3.26    0.33 
   9  15   0    3.39    0.68 
 -11 -15   0    1.80    0.20 
  11 -15   0    2.30    0.54 
 -11 -15   0    0.62    1.18 
 -11 -15   0    2.35    0.36 
  11  15   0    2.02    0.71 
 -11  15   0    1.70    0.27 
 -11  15   0    1.95    0.36 
  13 -15   0    1.15    0.53 
 -13 -15   0    0.98    0.24 
 -13 -15   0   -0.61    1.21 
  13  15   0    1.71    0.81 
 -13  15   0    1.21    0.31 
 -13  15   0    0.53    0.38 
 -15 -15   0   -0.31    1.32 
 -15 -15   0    1.31    0.24 
 -15  15   0    0.81    0.39 
 -15  15   0    1.35    0.35 
   0 -16   0    4.94    0.36 
   0 -16   0    4.75    0.17 
   0 -16   0    6.04    1.00 
   0  16   0    4.53    1.07 
   0  16   0    4.75    0.24 
   0  16   0    4.81    0.08 
   0  16   0    4.50    0.11 
  -2 -16   0    1.77    0.35 
   2 -16   0    1.59    0.35 
   2 -16   0    1.39    0.16 
  -2 -16   0    1.18    0.16 
  -2 -16   0    1.44    0.27 
   2 -16   0    2.11    1.09 
  -2 -16   0    1.24    1.10 
  -2  16   0    1.42    0.13 
  -2  16   0    1.30    0.24 
   2  16   0    0.95    0.90 
   2  16   0    1.98    0.57 
   4 -16   0    4.07    0.44 
  -4 -16   0    3.03    1.14 
  -4 -16   0    2.94    0.20 
  -4 -16   0    3.22    0.34 
   4 -16   0    3.91    1.36 
  -4 -16   0    2.97    0.29 
  -4  16   0    2.77    0.24 
   4  16   0    2.42    0.56 
   4  16   0    3.07    0.86 
   6 -16   0   -0.19    0.41 
  -6 -16   0    0.09    1.16 
  -6 -16   0   -0.30    0.20 
  -6 -16   0    0.69    0.35 
  -6  16   0    0.08    0.28 
   6  16   0    0.58    0.63 
   8 -16   0   -0.54    0.48 
  -8 -16   0    0.11    0.14 
  -8 -16   0    0.59    1.19 
  -8 -16   0    0.23    0.34 
  -8  16   0   -0.22    0.31 
   8  16   0    0.59    0.64 
 -10 -16   0    1.93    0.33 
 -10 -16   0    0.44    1.19 
 -10 -16   0    1.86    0.17 
  10 -16   0    2.14    0.56 
 -10  16   0    1.41    0.32 
 -10  16   0    1.97    0.27 
  10  16   0    1.37    0.67 
  12 -16   0   -0.01    0.59 
 -12 -16   0    0.04    0.30 
 -12 -16   0   -0.74    1.27 
  12  16   0    0.97    0.80 
 -12  16   0    0.11    0.39 
 -12  16   0    0.13    0.30 
  14 -16   0    1.35    0.55 
 -14 -16   0   -1.14    1.26 
  14  16   0    1.74    0.86 
 -14  16   0    1.66    0.35 
 -14  16   0    0.59    0.41 
  -1 -17   0   21.47    0.56 
   1 -17   0   20.99    0.55 
  -1 -17   0   21.74    1.38 
   1 -17   0   24.55    1.50 
   1  17   0   22.72    0.88 
  -1  17   0   22.77    0.63 
  -3 -17   0   -0.05    0.19 
  -3 -17   0   -1.47    1.14 
   3 -17   0   -0.22    0.37 
   3 -17   0    0.77    1.34 
  -3 -17   0    0.49    0.37 
  -3  17   0   -0.13    0.14 
  -3  17   0    0.05    0.25 
   3  17   0   -0.63    0.54 
  -5 -17   0   17.25    0.52 
  -5 -17   0   17.44    1.53 
   5 -17   0   16.72    0.60 
   5  17   0   16.78    0.81 
  -7 -17   0    8.32    1.45 
   7 -17   0    8.18    0.63 
  -7 -17   0    7.34    0.43 
  -7  17   0    5.85    0.33 
   7  17   0    7.44    0.76 
   9 -17   0    8.68    0.62 
  -9 -17   0    7.37    0.16 
  -9 -17   0    6.88    1.31 
  -9 -17   0    7.87    0.38 
  -9  17   0    7.25    0.27 
   9  17   0    7.72    0.71 
  -9  17   0    7.80    0.35 
 -11 -17   0    4.58    1.41 
  11 -17   0    5.34    0.63 
  11  17   0    6.64    0.84 
 -11  17   0    5.18    0.33 
 -11  17   0    4.68    0.39 
 -13 -17   0   -0.22    1.36 
  13 -17   0    2.58    0.63 
  13  17   0    1.89    0.80 
 -13  17   0    1.83    0.30 
 -13  17   0    1.45    0.40 
 -15 -17   0    3.80    0.26 
 -15  17   0    3.62    0.36 
   0 -18   0   59.77    1.79 
   0 -18   0   57.96    0.84 
  -2 -18   0    9.49    1.30 
  -2 -18   0    9.31    0.22 
   2 -18   0   10.08    0.46 
  -2 -18   0    9.95    0.44 
   2 -18   0   11.77    1.56 
  -2  18   0    9.11    0.14 
  -2  18   0    9.29    0.29 
   2  18   0    9.16    0.66 
  -4 -18   0    3.69    0.39 
   4 -18   0    4.28    0.44 
  -4 -18   0    3.52    0.23 
   4 -18   0    6.40    1.81 
  -4 -18   0    2.89    1.38 
  -4  18   0    3.59    0.18 
  -4  18   0    3.87    0.31 
   4  18   0    4.29    0.65 
  -6 -18   0   -0.80    1.39 
  -6 -18   0    0.45    0.39 
   6 -18   0    0.04    0.51 
  -6  18   0    0.24    0.30 
   6  18   0    0.81    0.74 
  -6  18   0    0.19    0.22 
  -8 -18   0    0.05    1.42 
  -8 -18   0    1.90    0.42 
   8 -18   0    2.16    0.59 
  -8  18   0    1.11    0.34 
  -8  18   0    1.61    0.26 
   8  18   0    1.40    0.72 
 -10 -18   0   -0.92    1.39 
 -10 -18   0    0.36    0.38 
  10 -18   0   -0.09    0.61 
  10  18   0    0.64    0.76 
 -10  18   0    0.06    0.38 
 -10  18   0    0.27    0.29 
 -12 -18   0    1.11    1.40 
  12 -18   0    4.82    0.68 
 -12  18   0    3.40    0.41 
  12  18   0    4.73    0.86 
 -12  18   0    4.00    0.29 
  14 -18   0    5.35    0.60 
 -14  18   0    4.56    0.45 
  14  18   0    6.91    0.94 
 -14  18   0    5.62    0.35 
  -1 -19   0    1.27    0.44 
   1 -19   0    0.89    0.42 
  -1 -19   0    1.57    1.24 
   1 -19   0    2.60    1.15 
   1  19   0    1.45    0.68 
  -1  19   0    0.79    0.29 
  -3 -19   0   20.86    1.63 
   3 -19   0   19.74    0.56 
  -3 -19   0   19.31    0.51 
   3 -19   0   22.13    1.92 
  -3  19   0   18.47    0.35 
   3  19   0   18.95    0.81 
  -5 -19   0   22.50    1.67 
   5 -19   0   24.99    0.72 
  -5 -19   0   24.74    0.62 
   5  19   0   24.97    0.99 
  -7 -19   0    4.12    1.55 
   7 -19   0    5.34    0.64 
  -7 -19   0    4.49    0.45 
   7  19   0    5.02    0.81 
  -7  19   0    4.15    0.37 
  -7  19   0    4.22    0.25 
  -9 -19   0    3.07    1.50 
   9 -19   0    5.02    0.59 
  -9 -19   0    4.81    0.40 
   9  19   0    5.65    0.80 
  -9  19   0    5.30    0.38 
  -9  19   0    5.38    0.28 
  11 -19   0    0.52    0.63 
 -11 -19   0   -1.60    1.55 
  11  19   0    0.84    0.80 
 -11  19   0    0.44    0.29 
 -11  19   0    0.07    0.35 
  13 -19   0    3.04    0.69 
 -13  19   0    2.70    0.34 
  13  19   0    2.06    0.81 
 -13  19   0    1.91    0.44 
   0 -20   0  103.54    1.02 
   0 -20   0  106.79    2.28 
   0  20   0  104.63    1.22 
   2 -20   0    2.80    1.88 
  -2 -20   0    0.06    1.41 
  -2 -20   0    0.94    0.49 
   2 -20   0    0.64    0.48 
  -2  20   0    0.37    0.33 
  -2  20   0    0.15    0.14 
   2  20   0    1.08    0.74 
   4 -20   0   11.23    0.49 
  -4 -20   0    9.16    1.60 
  -4 -20   0   11.52    0.48 
   4 -20   0   16.32    2.20 
   4  20   0   10.31    0.72 
  -4  20   0   10.48    0.36 
   6 -20   0   27.55    0.67 
  -6 -20   0   24.47    1.69 
  -6 -20   0   27.29    0.54 
  -6  20   0   25.31    0.37 
   6  20   0   26.65    0.81 
   8 -20   0    0.56    0.58 
  -8 -20   0    0.91    0.43 
  -8 -20   0   -2.58    1.57 
   8  20   0    0.22    0.73 
  -8  20   0    0.83    0.39 
  -8  20   0    0.99    0.25 
  10 -20   0    3.10    0.65 
 -10 -20   0    0.37    1.59 
  10  20   0    4.35    0.85 
 -10  20   0    3.49    0.43 
 -10  20   0    3.82    0.31 
 -12 -20   0    2.82    1.61 
  12 -20   0    6.40    0.70 
 -12  20   0    6.42    0.44 
 -12  20   0    6.85    0.33 
  12  20   0    7.47    0.91 
   1 -21   0    2.99    1.29 
  -1 -21   0    1.12    0.46 
  -1 -21   0    2.65    1.37 
   1 -21   0    1.71    0.44 
   1  21   0    1.03    0.71 
  -1  21   0    1.46    0.11 
  -1  21   0    1.33    0.33 
   3 -21   0    3.19    2.03 
  -3 -21   0    0.66    0.48 
   3 -21   0    0.36    0.49 
  -3 -21   0   -0.13    1.46 
   3  21   0    0.92    0.76 
  -3  21   0    0.74    0.17 
  -3  21   0    0.53    0.35 
   5 -21   0    0.42    0.53 
  -5 -21   0    0.68    0.48 
  -5 -21   0   -1.40    1.68 
  -5  21   0    0.19    0.37 
   5  21   0    0.45    0.79 
  -5  21   0    0.50    0.21 
  -7 -21   0   -0.27    0.46 
   7 -21   0    0.03    0.58 
  -7  21   0   -0.06    0.41 
   7  21   0    0.90    0.81 
  -7  21   0    0.22    0.25 
  -9 -21   0    6.05    0.49 
   9 -21   0    5.63    0.67 
  -9  21   0    6.11    0.44 
  -9  21   0    6.07    0.29 
   9  21   0    6.47    0.86 
  11 -21   0    1.18    0.70 
  11  21   0    1.94    0.89 
 -11  21   0    1.09    0.41 
 -11  21   0    1.23    0.30 
  13 -21   0   -0.32    0.71 
   0 -22   0    7.63    0.52 
   0 -22   0   10.60    1.43 
   0  22   0    6.58    0.75 
  -2 -22   0   -0.43    1.46 
  -2 -22   0    0.02    0.48 
   2 -22   0    3.29    2.05 
   2 -22   0   -0.20    0.43 
   2  22   0   -0.15    0.75 
  -2  22   0   -0.04    0.14 
  -2  22   0   -0.56    0.34 
  -4 -22   0   -0.24    1.81 
   4 -22   0    4.72    2.35 
   4 -22   0    0.07    0.49 
  -4 -22   0   -0.30    0.48 
   4  22   0    0.70    0.81 
  -4  22   0    0.03    0.19 
  -4  22   0   -0.78    0.35 
   6 -22   0    9.90    0.73 
  -6 -22   0    8.39    0.55 
  -6 -22   0    3.28    1.79 
  -6  22   0    7.17    0.40 
   6  22   0    8.41    0.86 
  -6  22   0    7.37    0.24 
   8 -22   0    1.19    0.65 
  -8 -22   0    1.29    0.49 
   8  22   0    1.90    0.86 
  -8  22   0    1.79    0.26 
  -8  22   0    1.10    0.41 
  10 -22   0    0.98    0.72 
 -10  22   0    0.95    0.31 
 -10  22   0    0.65    0.46 
  10  22   0    1.14    0.87 
  12 -22   0    1.36    0.75 
  12  22   0    2.59    0.96 
 -12  22   0    1.47    0.33 
  -1 -23   0    1.97    0.53 
   1 -23   0    3.46    2.03 
  -1 -23   0    2.44    1.39 
   1 -23   0    1.26    0.52 
   1  23   0    1.46    0.85 
  -1  23   0    0.93    0.34 
  -3 -23   0    5.25    0.48 
   3 -23   0   12.65    2.36 
  -3 -23   0    5.68    1.60 
   3 -23   0    6.17    0.51 
  -3  23   0    5.70    0.21 
  -3  23   0    5.12    0.36 
   3  23   0    6.04    0.85 
   5 -23   0   -0.01    0.52 
  -5 -23   0   -0.28    0.51 
   5  23   0   -0.52    0.81 
  -5  23   0    0.12    0.21 
  -5  23   0   -0.82    0.40 
  -7 -23   0    0.74    0.53 
   7 -23   0   -0.84    0.63 
  -7  23   0   -0.87    0.42 
  -7  23   0    0.28    0.24 
   7  23   0    0.14    0.84 
   9 -23   0    0.61    0.72 
   9  23   0    0.81    0.92 
  -9  23   0   -0.40    0.45 
  -9  23   0    0.24    0.29 
  11 -23   0    6.17    0.80 
 -11  23   0    4.29    0.53 
 -11  23   0    5.00    0.32 
  11  23   0    6.05    0.96 
   0 -24   0    5.52    0.54 
   0 -24   0    9.65    1.64 
   0  24   0    5.40    0.84 
  -2 -24   0    2.72    1.58 
   2 -24   0    8.63    2.38 
  -2 -24   0    0.65    0.55 
   2 -24   0   -0.02    0.56 
   2  24   0    0.10    0.82 
  -4 -24   0   -0.43    1.62 
  -4 -24   0    2.62    0.57 
   4 -24   0    1.60    0.54 
   4  24   0    2.41    0.87 
  -4  24   0    0.58    0.39 
   6 -24   0    8.79    0.63 
  -6 -24   0    9.77    0.55 
  -6  24   0    8.93    0.47 
   6  24   0    9.95    0.95 
   8 -24   0    0.08    0.68 
  -8 -24   0    1.13    0.54 
  -8  24   0    0.70    0.27 
  -8  24   0   -0.51    0.43 
   8  24   0    1.23    0.91 
  10 -24   0    2.54    0.75 
 -10  24   0    3.02    0.29 
 -10  24   0    1.82    0.46 
  10  24   0    3.70    0.97 
  -1 -25   0    3.93    0.54 
  -1 -25   0    9.28    1.55 
   1 -25   0    4.80    0.56 
   1  25   0    3.86    0.86 
  -1  25   0    4.42    0.89 
   3 -25   0    0.64    0.60 
  -3 -25   0    0.90    0.55 
  -3 -25   0    1.11    1.64 
   3  25   0    0.61    0.87 
  -3  25   0   -0.42    0.40 
  -5 -25   0   -0.27    0.53 
   5 -25   0    0.43    0.62 
   5  25   0   -0.09    0.82 
  -5  25   0   -0.76    0.42 
   7 -25   0    1.58    0.73 
  -7 -25   0    0.67    0.56 
  -7  25   0   -0.52    0.45 
   7  25   0    1.87    0.92 
   9 -25   0    0.46    0.73 
   9  25   0    0.99    1.00 
  -9  25   0   -0.74    0.46 
  -2 -26   0    4.45    1.45 
   2 -26   0    1.54    0.61 
  -2 -26   0    1.22    0.58 
   2  26   0    0.74    0.80 
  -4 -26   0    7.26    0.62 
   4 -26   0    6.07    0.66 
   4  26   0    6.98    0.94 
  -6 -26   0    2.59    0.58 
   6 -26   0    3.44    0.72 
   6  26   0    3.09    0.91 
  -6  26   0    1.12    0.45 
   8 -26   0    1.06    0.79 
  -8 -26   0    1.52    1.00 
  -8  26   0   -0.19    0.46 
   8  26   0    2.51    1.45 
  -3 -27   0    3.38    1.57 
   3 -27   0    0.23    0.66 
   3  27   0    0.33    0.91 
   5 -27   0   -0.21    0.67 
  -5 -27   0    0.66    0.61 
   5  27   0    0.39    0.90 
  -7 -27   0    0.10    0.57 
   4 -28   0    4.48    1.05 
  -4 -28   0    4.13    1.68 
  -4 -28   0    4.49    0.67 
  -4  28   0    2.57    0.44 
 -18   0   1   -0.25    0.34 
 -18   0   1    0.37    0.41 
 -16   0   1    0.11    0.36 
 -16   0   1    0.00    0.30 
 -14   0   1    0.09    0.28 
 -14   0   1   -0.17    0.26 
 -14   0   1   -0.05    0.24 
 -12   0   1   -0.03    0.22 
 -12   0   1    0.04    0.22 
 -12   0   1    0.00    0.20 
 -10   0   1    0.14    0.18 
 -10   0   1   -0.08    0.18 
 -10   0   1    0.01    0.18 
  -8   0   1   -0.15    0.15 
  -8   0   1   -0.06    0.16 
  -8   0   1   -0.10    0.14 
  -6   0   1   -0.07    0.12 
  -6   0   1   -0.03    0.12 
  -6   0   1   -0.07    0.13 
  -4   0   1    0.06    0.12 
  -4   0   1   -0.10    0.11 
   4   0  -1   -0.06    0.05 
   4   0  -1    0.07    0.05 
  -2   0   1   -0.03    0.04 
   2   0  -1   -0.04    0.05 
   0   0   1   -0.05    0.02 
   0   0  -1   -0.04    0.03 
   0   0   1   -0.08    0.02 
   0   0  -1   -0.06    0.03 
   0   0   1   -0.09    0.05 
   0   0  -1   -0.09    0.01 
  -2   0  -1    0.23    0.11 
   2   0   1    0.05    0.09 
   2   0   1   -0.25    0.06 
   2   0   1   -0.08    0.05 
  -2   0  -1    0.04    0.08 
   2   0   1   -0.14    0.10 
  -2   0  -1   -0.15    0.10 
   4   0   1    0.00    0.11 
  -4   0  -1   -0.02    0.12 
  -4   0  -1    0.03    0.13 
  -4   0  -1    0.00    0.14 
  -4   0  -1    0.01    0.11 
  -6   0  -1   -0.03    0.17 
  -6   0  -1    0.25    0.14 
  -6   0  -1    0.09    0.14 
  -6   0  -1   -0.04    0.15 
   6   0   1    0.18    0.14 
  -8   0  -1   -0.15    0.17 
  -8   0  -1   -0.18    0.18 
  -8   0  -1   -0.17    0.16 
  -8   0  -1   -0.17    0.16 
  -8   0  -1    0.17    0.35 
 -10   0  -1   -0.29    0.39 
 -10   0  -1   -0.34    0.18 
 -10   0  -1   -0.17    0.20 
 -10   0  -1   -0.27    0.20 
 -10   0  -1   -0.12    0.18 
 -12   0  -1   -0.16    0.24 
 -12   0  -1   -0.23    0.27 
 -12   0  -1   -0.01    0.23 
 -14   0  -1   -0.30    0.27 
 -14   0  -1    0.00    0.33 
 -16   0  -1   -0.07    0.38 
 -16   0  -1    0.04    0.33 
 -19  -1   1    5.35    0.38 
 -19  -1   1    5.38    0.41 
 -19   1   1    5.63    0.40 
 -19   1   1    5.36    0.40 
 -17  -1   1    1.81    0.35 
 -17  -1   1    2.20    0.34 
 -17   1   1    1.83    0.33 
 -17   1   1    2.20    0.37 
 -15  -1   1    3.97    0.25 
 -15  -1   1    3.88    0.28 
 -15   1   1    3.16    0.37 
 -15   1   1    3.90    0.31 
 -15   1   1    4.18    0.32 
 -13  -1   1    0.98    0.24 
 -13  -1   1    0.96    0.22 
 -13  -1   1    0.81    0.23 
 -13   1   1    0.91    0.25 
 -13   1   1    0.60    0.21 
 -13   1   1    0.73    0.26 
 -11  -1   1    4.22    0.19 
 -11  -1   1    4.61    0.18 
 -11  -1   1    4.58    0.18 
 -11  -1   1    4.65    0.48 
 -11   1   1    4.33    0.21 
 -11   1   1    4.13    0.20 
 -11   1   1    4.63    0.23 
  -9  -1   1   78.91    1.09 
  -9  -1   1   77.36    0.69 
  -9  -1   1   77.73    1.18 
  -9  -1   1   78.10    0.68 
  -9   1   1   77.46    1.10 
  -9   1   1   76.74    0.78 
  -9   1   1   76.84    0.78 
  -7  -1   1    0.81    0.12 
  -7  -1   1    0.34    0.13 
  -7  -1   1    1.17    0.12 
  -7  -1   1    0.69    0.37 
  -7   1   1    0.99    0.19 
  -7   1   1    0.55    0.16 
  -7   1   1    0.83    0.18 
  -5  -1   1   20.24    0.23 
   5  -1  -1   19.43    0.27 
   5  -1  -1   19.84    0.27 
  -5  -1   1   18.68    0.22 
  -5  -1   1   18.74    0.55 
   5  -1  -1   19.95    0.47 
  -5   1   1   20.78    0.53 
  -5   1   1   20.33    0.36 
  -5   1   1   20.40    0.36 
   1  -1  -1   -0.12    0.03 
  -1  -1   1   -0.08    0.05 
   1  -1  -1   -0.12    0.11 
  -1  -1   1   -0.16    0.04 
   1  -1  -1   -0.12    0.02 
  -1   1   1   -0.13    0.05 
  -1   1   1   -0.09    0.03 
   1   1  -1   -0.10    0.03 
   1   1  -1   -0.15    0.03 
  -1   1   1   -0.15    0.02 
   1   1  -1   -0.05    0.04 
  -1  -1  -1    4.03    0.37 
  -3  -1  -1  790.14    5.15 
  -3  -1  -1  799.11    5.55 
  -3  -1  -1  788.19    5.23 
   3  -1   1  782.19    5.01 
   3  -1   1  792.28    5.18 
  -3   1  -1  787.62    5.06 
  -3   1  -1  795.47    5.60 
  -3   1  -1  792.87    5.19 
   3   1   1  788.98    5.14 
  -5  -1  -1    0.50    0.09 
  -5  -1  -1    0.35    0.12 
  -5  -1  -1    0.84    0.31 
  -5  -1  -1    0.26    0.15 
  -5  -1  -1    0.71    0.09 
   5  -1   1    0.55    0.14 
  -5   1  -1    0.22    0.14 
  -5   1  -1    0.68    0.18 
  -5   1  -1    0.12    0.15 
  -5   1  -1    0.19    0.17 
  -7  -1  -1  364.05    2.32 
  -7  -1  -1  364.69    1.96 
  -7  -1  -1  362.90    1.96 
  -7  -1  -1  366.78    2.47 
   7  -1   1  364.94    2.32 
  -7  -1  -1  366.46    2.98 
  -7   1  -1  364.31    2.06 
  -7   1  -1  365.08    3.06 
  -7   1  -1  365.81    2.06 
  -7   1  -1  365.41    2.36 
  -9  -1  -1    4.36    0.48 
  -9  -1  -1    3.22    0.20 
   9  -1   1    3.44    0.20 
  -9  -1  -1    3.87    0.20 
  -9  -1  -1    4.04    0.19 
  -9  -1  -1    2.94    0.22 
  -9   1  -1    4.16    0.24 
  -9   1  -1    3.34    0.21 
  -9   1  -1    2.76    0.24 
  -9   1  -1    4.09    0.26 
 -11  -1  -1    0.68    0.20 
 -11  -1  -1    0.85    0.24 
 -11  -1  -1    0.98    0.20 
 -11  -1  -1    0.69    0.18 
 -11   1  -1    0.66    0.26 
 -11   1  -1    0.61    0.22 
 -11   1  -1    0.81    0.21 
 -11   1  -1    0.60    0.22 
 -13  -1  -1    0.33    0.25 
 -13  -1  -1    0.12    0.37 
 -13  -1  -1    0.31    0.28 
 -13   1  -1    0.37    0.25 
 -13   1  -1    0.30    0.28 
 -13   1  -1    0.42    0.30 
 -15  -1  -1    3.32    0.28 
 -15  -1  -1    3.49    0.34 
 -15   1  -1    3.70    0.30 
 -15   1  -1    3.61    0.34 
 -17  -1  -1    4.10    0.39 
 -17  -1  -1    3.83    0.34 
 -17   1  -1    3.78    0.38 
 -17   1  -1    3.94    0.40 
 -18  -2   1    1.83    0.35 
 -18  -2   1    2.04    0.36 
 -18   2   1    2.10    0.40 
 -18   2   1    1.56    0.34 
 -16  -2   1    1.20    0.30 
 -16  -2   1    1.33    0.36 
 -16   2   1    1.06    0.34 
 -14  -2   1    2.73    0.26 
 -14  -2   1    3.05    0.24 
 -14  -2   1    2.95    0.22 
 -14   2   1    2.55    0.31 
 -14   2   1    3.34    0.32 
 -14   2   1    2.88    0.27 
 -12  -2   1    1.28    0.21 
 -12  -2   1    1.54    0.19 
 -12  -2   1    1.40    0.18 
 -12   2   1    1.16    0.22 
 -12   2   1    1.36    0.25 
 -12   2   1    1.18    0.26 
 -10  -2   1    0.07    0.16 
 -10  -2   1    0.65    0.13 
 -10  -2   1   -0.31    0.38 
 -10  -2   1    0.23    0.14 
 -10   2   1    0.04    0.18 
 -10   2   1    0.30    0.23 
 -10   2   1   -0.01    0.23 
  -8  -2   1    2.67    0.50 
   8  -2  -1    1.14    0.19 
  -8  -2   1    0.95    0.19 
  -8   2   1    2.04    0.27 
  -8   2   1    2.14    0.27 
  -8   2   1    0.88    0.18 
   6  -2  -1   30.34    0.32 
   6  -2  -1   29.92    0.33 
  -6  -2   1   31.04    0.60 
   6  -2  -1   30.93    0.54 
  -6   2   1   30.44    0.57 
  -6   2   1   30.92    0.41 
  -6   2   1   30.96    0.42 
   4  -2  -1    3.59    0.22 
  -4  -2   1    3.19    0.37 
   4  -2  -1    3.82    0.22 
  -4   2   1    4.02    0.24 
   4   2  -1    3.02    0.38 
  -4   2   1    4.13    0.24 
   2  -2  -1    0.16    0.22 
  -2  -2   1   -0.09    0.09 
  -2  -2   1   -0.01    0.05 
   2  -2  -1   -0.13    0.08 
   2  -2  -1    0.01    0.04 
  -2  -2   1   -0.04    0.12 
  -2   2   1   -0.07    0.17 
   2   2  -1    0.01    0.11 
  -2   2   1   -0.02    0.09 
   2   2  -1   -0.09    0.13 
   2   2  -1    0.35    0.07 
   0  -2   1    0.00    0.03 
   0  -2  -1   -0.04    0.05 
   0  -2  -1   -0.06    0.03 
   0  -2   1   -0.08    0.04 
   0  -2   1    0.08    0.08 
   0  -2  -1   -0.03    0.20 
   0   2  -1    0.18    0.05 
   0   2  -1    0.00    0.05 
   0   2  -1    0.00    0.07 
   0   2   1    0.16    0.17 
   0   2   1   -0.03    0.04 
   0   2   1    0.05    0.07 
   2  -2   1   29.09    0.55 
   2  -2   1   27.98    0.46 
  -2  -2  -1   29.49    0.76 
  -2  -2  -1   29.72    0.47 
   2  -2   1   29.11    0.47 
  -2  -2  -1   29.59    0.57 
   2   2   1   28.94    0.59 
  -2   2  -1   26.84    0.82 
  -2   2  -1   28.72    0.47 
   2   2   1   28.78    0.75 
  -2   2  -1   28.25    0.56 
   4  -2   1  108.78    1.11 
   4  -2   1  107.93    0.91 
  -4  -2  -1  110.85    1.44 
  -4  -2  -1  111.92    1.06 
  -4  -2  -1  111.34    1.16 
   4  -2   1  108.08    0.91 
  -4   2  -1  109.83    0.97 
  -4   2  -1  109.61    0.98 
  -4   2  -1  111.00    1.59 
  -4   2  -1  108.25    1.11 
  -6  -2  -1  117.93    1.39 
  -6  -2  -1  116.60    0.92 
   6  -2   1  118.00    0.99 
  -6  -2  -1  118.11    1.03 
  -6   2  -1  118.58    0.78 
  -6   2  -1  118.13    1.49 
  -6   2  -1  118.36    1.02 
  -6   2  -1  117.76    0.80 
  -8  -2  -1    0.91    0.18 
  -8  -2  -1    0.41    0.19 
  -8  -2  -1    1.53    0.42 
   8  -2   1    0.93    0.18 
  -8  -2  -1    1.24    0.13 
  -8   2  -1    1.47    0.24 
  -8   2  -1    0.69    0.18 
  -8   2  -1    1.55    0.27 
  -8   2  -1    0.74    0.23 
 -10  -2  -1    2.87    0.14 
 -10  -2  -1    2.73    0.38 
 -10  -2  -1    2.71    0.21 
 -10  -2  -1    2.74    0.17 
 -10  -2  -1    2.90    0.15 
 -10   2  -1    2.61    0.22 
 -10   2  -1    2.56    0.19 
 -10   2  -1    3.05    0.26 
 -10   2  -1    2.76    0.19 
 -12  -2  -1    4.24    0.22 
 -12  -2  -1    4.39    0.20 
 -12  -2  -1    4.09    0.23 
 -12  -2  -1    4.27    0.27 
 -12   2  -1    4.04    0.26 
 -12   2  -1    3.90    0.26 
 -12   2  -1    4.01    0.23 
 -14  -2  -1    0.21    0.26 
 -14  -2  -1   -0.31    0.30 
 -14   2  -1   -0.03    0.30 
 -14   2  -1    0.20    0.35 
 -16  -2  -1    0.51    0.31 
 -16  -2  -1    0.32    0.35 
 -16   2  -1    0.78    0.38 
 -16   2  -1   -0.03    0.35 
 -19  -3   1    6.41    0.40 
 -19  -3   1    5.75    0.37 
 -19   3   1    6.54    0.42 
 -19   3   1    6.14    0.41 
 -17  -3   1   10.70    0.36 
 -17  -3   1   11.24    0.36 
 -17   3   1   10.36    0.34 
 -17   3   1   11.09    0.40 
 -15  -3   1    9.04    0.28 
 -15  -3   1    9.47    0.32 
 -15   3   1    9.73    0.38 
 -15   3   1    9.06    0.36 
 -15   3   1    9.43    0.29 
 -13  -3   1    5.72    0.25 
 -13  -3   1    6.41    0.22 
 -13  -3   1    6.29    0.21 
 -13   3   1    6.04    0.34 
 -13   3   1    5.43    0.25 
 -13   3   1    6.06    0.34 
 -11  -3   1    0.11    0.12 
 -11  -3   1   -0.06    0.18 
 -11  -3   1    0.03    0.13 
 -11   3   1   -0.05    0.25 
 -11   3   1   -0.20    0.20 
 -11   3   1    0.06    0.26 
  -9  -3   1   56.23    0.86 
  -9  -3   1   55.90    0.80 
   9  -3  -1   55.47    0.34 
   9  -3  -1   55.84    0.73 
  -9   3   1   55.86    0.60 
  -9   3   1   55.91    0.79 
  -9   3   1   56.65    0.59 
  -7  -3   1    0.36    0.37 
   7  -3  -1    0.09    0.14 
   7  -3  -1    0.09    0.17 
   7  -3  -1    0.30    0.17 
  -7   3   1    0.30    0.22 
  -7   3   1    0.21    0.15 
  -7   3   1    0.09    0.22 
   5  -3  -1    0.34    0.12 
   5  -3  -1    0.49    0.19 
  -5  -3   1    0.56    0.32 
   5  -3  -1    0.58    0.18 
  -5   3   1    0.28    0.21 
  -5   3   1    0.44    0.14 
  -5   3   1    0.41    0.20 
   5   3  -1    0.50    0.34 
  -3  -3   1   64.35    1.27 
  -3  -3   1   64.75    1.56 
  -3  -3   1   66.88    1.51 
   3  -3  -1   64.01    1.79 
   3  -3  -1   67.40    1.38 
   3  -3  -1   65.97    1.40 
   3  -3  -1   66.34    1.36 
  -3   3   1   63.62    1.40 
  -3   3   1   66.99    1.38 
   3   3  -1   64.07    1.57 
   3   3  -1   65.62    1.51 
  -3   3   1   63.69    1.80 
   1  -3  -1   26.80    0.99 
  -1   3   1   33.38    0.74 
  -1   3   1   35.77    0.84 
   1   3  -1   35.96    0.79 
   1  -3   1   86.57    1.75 
   1  -3   1   81.32    1.69 
  -1  -3  -1   81.86    1.83 
  -1  -3  -1   83.38    2.14 
  -1  -3  -1   77.99    1.76 
  -1   3  -1   86.59    1.96 
  -1   3  -1   85.48    1.76 
  -1   3  -1   84.58    1.70 
   1   3   1   86.86    1.78 
   1   3   1   88.51    2.18 
   1   3   1   90.38    1.87 
  -3  -3  -1    7.32    0.63 
  -3  -3  -1    9.48    0.44 
  -3  -3  -1    9.39    0.60 
   3  -3   1    8.52    0.33 
   3  -3   1    8.37    0.34 
  -3   3  -1    8.68    0.33 
   3   3   1    8.41    0.43 
  -5  -3  -1    0.87    0.13 
  -5  -3  -1    0.89    0.11 
  -5  -3  -1    1.27    0.30 
   5  -3   1    0.71    0.18 
   5  -3   1    1.16    0.15 
   5  -3   1    1.33    0.18 
  -5   3  -1    0.94    0.21 
  -5   3  -1    0.85    0.18 
  -5   3  -1    1.57    0.24 
  -5   3  -1    1.01    0.14 
  -7  -3  -1  114.63    1.05 
  -7  -3  -1  114.23    1.39 
   7  -3   1  111.94    0.57 
   7  -3   1  110.84    0.57 
   7  -3   1  113.26    0.98 
  -7  -3  -1  113.15    0.93 
  -7   3  -1  114.64    0.81 
  -7   3  -1  114.01    0.78 
  -7   3  -1  113.28    1.01 
   9  -3   1    6.12    0.25 
  -9  -3  -1    5.76    0.22 
  -9  -3  -1    7.48    0.54 
  -9  -3  -1    5.10    0.24 
  -9   3  -1    7.13    0.35 
  -9   3  -1    4.92    0.24 
  -9   3  -1    5.74    0.25 
  -9   3  -1    6.60    0.32 
 -11  -3  -1    3.51    0.16 
 -11  -3  -1    3.66    0.19 
 -11  -3  -1    3.86    0.15 
 -11  -3  -1    3.68    0.24 
 -11   3  -1    3.37    0.26 
 -11   3  -1    3.61    0.26 
 -11   3  -1    3.63    0.23 
 -13  -3  -1    1.33    0.29 
 -13  -3  -1    1.69    0.25 
 -13   3  -1    1.53    0.34 
 -13   3  -1    1.57    0.33 
 -13   3  -1    1.53    0.30 
 -15  -3  -1    0.86    0.34 
 -15  -3  -1    1.03    0.29 
 -15   3  -1    0.86    0.38 
 -15   3  -1    1.12    0.34 
 -17  -3  -1    0.38    0.34 
 -17  -3  -1    0.36    0.37 
 -17   3  -1    0.45    0.43 
 -17   3  -1   -0.16    0.38 
 -18  -4   1    2.28    0.37 
 -18  -4   1    6.40    1.35 
 -18  -4   1    2.36    0.38 
 -18   4   1    1.63    0.37 
 -18   4   1    2.30    0.43 
 -16  -4   1    0.16    0.33 
 -16  -4   1    0.02    0.29 
 -16   4   1   -0.14    0.42 
 -16   4   1    0.48    0.35 
 -14  -4   1    0.18    0.25 
 -14  -4   1   -0.02    0.18 
 -14   4   1    0.00    0.34 
 -14   4   1    0.70    0.37 
 -14   4   1    0.04    0.27 
 -12  -4   1    0.05    0.20 
 -12  -4   1    0.07    0.11 
 -12   4   1   -0.09    0.30 
 -12   4   1   -0.04    0.24 
 -12   4   1   -0.14    0.31 
 -10  -4   1    3.75    0.39 
  10  -4  -1    3.85    0.15 
  10  -4  -1    3.80    0.13 
 -10  -4   1    3.92    0.18 
  10  -4  -1    3.77    0.16 
 -10   4   1    3.81    0.20 
 -10   4   1    3.77    0.26 
 -10   4   1    3.86    0.27 
   8  -4  -1    3.75    0.28 
  -8  -4   1    4.00    0.52 
   8  -4  -1    3.53    0.28 
  -8   4   1    3.70    0.36 
  -8   4   1    4.16    0.36 
   6  -4  -1    6.74    0.23 
   6  -4  -1    6.36    0.22 
  -6  -4   1    6.63    0.51 
   6  -4  -1    5.87    0.15 
  -6  -4   1    6.47    0.36 
   6   4  -1    6.53    0.42 
  -6   4   1    5.86    0.16 
  -6   4   1    6.22    0.25 
  -6   4   1    6.25    0.25 
  -4  -4   1    3.27    0.48 
   4  -4  -1    3.50    0.26 
   4  -4  -1    3.54    0.26 
  -4  -4   1    3.76    0.16 
  -4  -4   1    3.14    0.37 
   4   4  -1    3.20    0.41 
   4   4  -1    2.40    0.46 
  -4   4   1    3.48    0.28 
  -4   4   1    2.15    0.62 
  -2  -4   1   55.81    1.45 
   2  -4  -1   54.51    1.19 
  -2  -4   1   49.84    1.18 
   2  -4  -1   55.76    1.71 
   2  -4  -1   56.06    1.20 
  -2  -4   1   57.19    1.16 
  -2  -4   1   56.90    1.33 
   2   4  -1   55.90    1.45 
  -2   4   1   54.97    1.21 
   2   4  -1   56.45    1.32 
  -2   4   1   59.40    1.73 
   2   4  -1   57.24    1.16 
  -2   4   1   55.28    1.21 
   0  -4  -1    0.54    0.08 
   0  -4   1    0.65    0.18 
   0  -4  -1    0.45    0.14 
   0  -4   1    0.49    0.10 
   0  -4  -1    1.03    0.46 
   0   4   1    0.47    0.08 
   0   4  -1    0.48    0.13 
   0   4   1    0.57    0.17 
   0   4   1    0.60    0.43 
   0   4  -1    0.71    0.19 
   2  -4   1   31.16    0.37 
  -2  -4  -1   30.25    0.80 
  -2  -4  -1   31.65    0.51 
   2  -4   1   30.31    0.46 
  -2  -4  -1   31.58    0.58 
   2  -4   1   30.76    0.40 
  -2   4  -1   30.62    0.39 
   2   4   1   30.42    0.75 
   2   4   1   30.68    0.48 
  -2   4  -1   31.07    0.50 
   2   4   1   30.65    0.59 
  -4  -4  -1    7.25    0.33 
  -4  -4  -1    7.25    0.56 
   4  -4   1    6.69    0.14 
  -4  -4  -1    6.71    0.13 
   4  -4   1    7.54    0.23 
   4  -4   1    7.50    0.23 
  -4   4  -1    6.86    0.14 
   4   4   1    7.69    0.39 
  -4   4  -1    6.73    0.18 
  -4   4  -1    7.17    0.23 
   6  -4   1  112.22    0.68 
   6  -4   1  111.32    0.66 
  -6  -4  -1  110.61    0.79 
  -6  -4  -1  111.42    0.93 
  -6  -4  -1  111.67    1.22 
   6  -4   1  112.22    0.92 
  -6   4  -1  111.45    0.94 
  -6   4  -1  110.11    0.72 
  -6   4  -1  110.80    1.43 
  -6   4  -1  112.19    0.78 
   8  -4   1    0.52    0.18 
   8  -4   1    0.89    0.16 
  -8  -4  -1    1.30    0.42 
  -8  -4  -1    0.51    0.19 
  -8  -4  -1    0.69    0.16 
   8  -4   1    1.10    0.17 
  -8   4  -1    0.33    0.22 
  -8   4  -1    1.24    0.28 
  -8   4  -1    0.72    0.21 
  -8   4  -1    1.30    0.32 
 -10  -4  -1    1.19    0.19 
 -10  -4  -1    0.79    0.45 
 -10  -4  -1    1.15    0.16 
 -10   4  -1    0.87    0.25 
 -10   4  -1    1.52    0.26 
 -10   4  -1    1.33    0.21 
 -12  -4  -1    3.86    0.17 
 -12  -4  -1    3.13    0.21 
 -12  -4  -1    3.87    0.15 
 -12  -4  -1    3.51    0.25 
 -12   4  -1    3.55    0.28 
 -12   4  -1    3.15    0.31 
 -12   4  -1    3.33    0.28 
 -14  -4  -1    1.69    0.30 
 -14  -4  -1    1.96    0.26 
 -14   4  -1    1.48    0.33 
 -14   4  -1    1.52    0.33 
 -16  -4  -1    0.32    0.34 
 -16  -4  -1    2.99    1.26 
 -16  -4  -1    0.58    0.31 
 -16   4  -1    0.07    0.36 
 -16   4  -1    0.49    0.40 
 -19  -5   1    4.18    0.37 
 -19  -5   1    4.19    0.37 
 -19  -5   1    8.99    1.47 
 -19   5   1    4.09    0.41 
 -17  -5   1    2.56    0.30 
 -17  -5   1    2.81    0.32 
 -17  -5   1    4.96    1.22 
 -17   5   1    3.24    0.40 
 -17   5   1    3.03    0.38 
 -15  -5   1    0.03    0.28 
 -15  -5   1   -0.14    0.27 
 -15  -5   1    2.04    1.11 
 -15   5   1   -0.24    0.31 
 -15   5   1    0.00    0.42 
 -13  -5   1    1.64    0.25 
 -13   5   1    2.45    0.40 
 -13   5   1    1.61    0.27 
 -13   5   1    2.99    0.44 
  11  -5  -1   14.34    0.19 
  11  -5  -1   14.26    0.18 
 -11  -5   1   14.18    0.22 
 -11   5   1   15.42    0.38 
 -11   5   1   14.45    0.35 
 -11   5   1   13.88    0.24 
  -9  -5   1   67.15    0.98 
  -9  -5   1   65.55    1.31 
   9  -5  -1   65.81    0.61 
   9  -5  -1   65.77    0.62 
   9  -5  -1   66.08    0.87 
  -9   5   1   64.96    0.93 
  -9   5   1   64.13    0.72 
  -9   5   1   64.88    0.73 
  -7  -5   1    5.28    0.37 
   7  -5  -1    4.96    0.21 
   7  -5  -1    5.20    0.23 
  -7  -5   1    5.45    0.53 
   7  -5  -1    5.37    0.13 
  -7   5   1    5.06    0.25 
  -7   5   1    5.01    0.25 
   7   5  -1    4.83    0.41 
  -7   5   1    5.12    0.60 
  -7   5   1    5.18    0.16 
   5  -5  -1   21.38    0.43 
   5  -5  -1   21.31    0.44 
  -5  -5   1   21.15    0.60 
  -5  -5   1   20.88    0.26 
  -5  -5   1   21.33    0.76 
   5  -5  -1   22.22    0.53 
  -5   5   1   21.17    0.55 
   5   5  -1   20.82    0.61 
  -5   5   1   19.89    0.84 
  -5   5   1   21.56    0.48 
  -5   5   1   21.27    0.48 
  -3  -5   1    1.34    0.18 
  -3  -5   1    1.13    0.36 
   3  -5  -1    1.77    0.26 
   3  -5  -1    1.68    0.26 
  -3  -5   1    1.82    0.48 
  -3   5   1    1.36    0.29 
  -3   5   1    3.06    0.77 
   3   5  -1    1.44    0.39 
  -3   5   1    0.81    0.13 
   3   5  -1    1.67    0.48 
   1  -5  -1  232.09    2.63 
  -1  -5   1  231.66    2.12 
  -1  -5   1  235.55    2.51 
  -1  -5   1  232.48    2.06 
   1  -5  -1  229.02    2.03 
  -1  -5   1  231.84    2.04 
   1  -5  -1  233.51    2.07 
  -1   5   1  229.59    2.07 
   1   5  -1  232.92    2.49 
  -1   5   1  233.47    2.64 
   1   5  -1  231.42    2.14 
   1   5  -1  229.63    2.05 
  -1   5   1  230.37    2.05 
   1   5  -1  232.25    2.06 
  -1   5   1  230.84    2.18 
   1  -5   1  261.77    2.02 
   1  -5   1  258.33    1.95 
  -1  -5  -1  261.11    2.52 
  -1  -5  -1  262.11    2.02 
  -1  -5  -1  265.42    1.90 
  -1   5  -1  256.72    2.47 
  -1   5  -1  262.81    2.05 
   1   5   1  261.50    2.53 
  -1   5  -1  260.58    1.97 
   1   5   1  264.36    2.03 
   1   5   1  259.65    2.08 
  -1   5  -1  260.79    2.19 
   3  -5   1   92.20    0.82 
  -3  -5  -1   95.53    1.01 
   3  -5   1   93.55    0.93 
   3  -5   1   94.95    0.87 
  -3  -5  -1   91.94    1.39 
  -3  -5  -1   93.55    1.06 
   3   5   1   94.48    1.46 
  -3   5  -1   93.54    1.33 
   3   5   1   93.83    1.02 
  -3   5  -1   92.89    0.95 
  -3   5  -1   92.68    0.84 
  -5  -5  -1    0.49    0.14 
  -5  -5  -1    1.14    0.65 
   5  -5   1    1.25    0.25 
   5  -5   1    1.35    0.24 
   5  -5   1    0.74    0.16 
  -5  -5  -1    1.31    0.38 
  -5   5  -1    0.40    0.17 
   5   5   1    1.43    0.42 
  -5   5  -1    0.76    0.18 
  -5   5  -1    1.14    0.26 
  -7  -5  -1   51.20    1.06 
  -7  -5  -1   49.82    0.79 
   7  -5   1   49.27    0.73 
   7  -5   1   49.87    0.53 
  -7  -5  -1   49.09    1.23 
   7  -5   1   49.29    0.49 
  -7  -5  -1   49.78    0.65 
  -7   5  -1   49.80    1.30 
  -7   5  -1   49.97    0.83 
  -7   5  -1   49.48    0.58 
   9  -5   1    6.22    0.24 
   9  -5   1    5.97    0.23 
  -9  -5  -1    6.96    0.97 
  -9  -5  -1    6.95    0.57 
  -9   5  -1    6.14    0.37 
  -9   5  -1    5.18    0.28 
 -11  -5  -1    0.40    0.83 
 -11  -5  -1    0.56    0.18 
 -11  -5  -1    0.37    0.21 
 -11   5  -1    0.44    0.31 
 -11   5  -1    0.57    0.26 
 -11   5  -1    0.38    0.26 
 -13  -5  -1    5.99    0.28 
 -13  -5  -1    7.39    1.18 
 -13  -5  -1    6.35    0.26 
 -13   5  -1    6.37    0.34 
 -13   5  -1    6.13    0.31 
 -15  -5  -1   -0.01    0.33 
 -15  -5  -1   -0.06    0.26 
 -15  -5  -1    2.28    1.28 
 -15   5  -1    0.11    0.34 
 -15   5  -1    0.37    0.36 
 -17  -5  -1    4.63    0.34 
 -17  -5  -1    4.51    0.38 
 -17  -5  -1    7.79    1.41 
 -17   5  -1    3.89    0.40 
 -17   5  -1    4.43    0.51 
 -18  -6   1    3.21    0.33 
 -18  -6   1    6.58    1.36 
 -18  -6   1    3.14    0.31 
 -18   6   1    3.64    0.43 
 -18   6   1    3.07    0.41 
 -16  -6   1    5.41    0.29 
 -16  -6   1    5.21    0.29 
 -16  -6   1    7.06    1.16 
 -16   6   1    5.92    0.35 
 -16   6   1    4.52    0.45 
 -14  -6   1    2.40    1.03 
 -14  -6   1    0.92    0.24 
 -14  -6   1    1.31    0.25 
 -14   6   1    2.07    0.45 
 -14   6   1    1.54    0.31 
 -12  -6   1    3.52    0.83 
  12  -6  -1    2.72    0.18 
 -12  -6   1    2.87    0.21 
  12  -6  -1    2.51    0.16 
 -12   6   1    2.64    0.33 
 -12   6   1    2.70    0.25 
 -12   6   1    2.50    0.36 
 -10  -6   1    2.82    0.70 
 -10  -6   1    2.69    0.45 
  10  -6  -1    2.59    0.24 
  10  -6  -1    2.71    0.27 
 -10   6   1    2.86    0.35 
 -10   6   1    2.45    0.23 
 -10   6   1    2.56    0.33 
  -8  -6   1    4.32    0.51 
  -8  -6   1    4.32    0.73 
   8  -6  -1    3.27    0.20 
   8  -6  -1    4.47    0.31 
   8  -6  -1    4.28    0.32 
   8   6  -1    4.17    0.54 
  -8   6   1    4.16    0.37 
  -8   6   1    5.66    0.88 
  -8   6   1    4.59    0.38 
   6  -6  -1    0.53    0.14 
  -6  -6   1    0.25    0.33 
  -6  -6   1    0.65    0.48 
   6  -6  -1    0.55    0.24 
   6  -6  -1    0.46    0.21 
  -6   6   1    0.39    0.27 
  -6   6   1    0.52    0.14 
   6   6  -1    0.38    0.40 
  -6   6   1    0.72    0.60 
  -6   6   1    0.33    0.26 
   4  -6  -1   14.61    0.43 
   4  -6  -1   13.59    0.79 
  -4  -6   1   14.50    0.33 
  -4  -6   1   14.96    0.59 
   4  -6  -1   15.12    0.47 
   4  -6  -1   15.09    0.46 
  -4  -6   1   14.13    0.72 
   4   6  -1   15.10    0.58 
  -4   6   1   14.81    0.52 
  -4   6   1   14.69    0.50 
  -4   6   1   16.02    0.96 
   4   6  -1   13.49    0.69 
   2  -6  -1  157.03    1.13 
  -2  -6   1  153.50    0.98 
  -2  -6   1  156.70    1.09 
   2  -6  -1  154.60    1.80 
   2  -6  -1  156.95    1.15 
  -2  -6   1  155.68    1.17 
   2  -6  -1  155.24    1.11 
  -2  -6   1  157.85    1.61 
  -2   6   1  155.83    1.14 
   2   6  -1  158.25    1.10 
  -2   6   1  159.43    1.86 
   2   6  -1  155.76    1.55 
  -2   6   1  155.54    1.15 
   2   6  -1  153.06    1.27 
   0  -6   1  443.55    2.80 
   0  -6   1  445.55    2.75 
   0  -6   1  445.06    3.29 
   0  -6  -1  452.55    2.73 
   0  -6  -1  443.22    2.73 
   0  -6  -1  446.91    2.70 
   0  -6  -1  449.81    3.39 
   0   6  -1  438.39    2.82 
   0   6   1  442.02    2.74 
   0   6  -1  447.41    3.31 
   0   6  -1  442.97    2.82 
   0   6   1  440.76    2.70 
   0   6  -1  445.25    2.74 
   0   6   1  450.73    3.38 
   2  -6   1    0.76    0.13 
  -2  -6  -1    1.06    0.31 
   2  -6   1    0.70    0.19 
  -2  -6  -1    0.66    0.09 
  -2  -6  -1    0.70    0.16 
   2  -6   1    0.73    0.24 
  -2  -6  -1    0.68    0.51 
  -2   6  -1    0.80    0.15 
   2   6   1    0.61    0.09 
  -2   6  -1    1.37    0.25 
  -2   6  -1   -0.33    0.54 
   2   6   1    0.54    0.33 
   2   6   1    0.18    0.53 
  -2   6  -1    0.53    0.12 
   4  -6   1    0.11    0.13 
  -4  -6  -1    0.20    0.11 
   4  -6   1    0.05    0.21 
  -4  -6  -1    0.05    0.30 
   4  -6   1    0.27    0.22 
  -4  -6  -1   -0.08    0.51 
  -4   6  -1    0.26    0.25 
  -4   6  -1    0.10    0.15 
   4   6   1    0.31    0.36 
  -4   6  -1    0.26    0.15 
  -6  -6  -1   20.56    1.13 
   6  -6   1   20.70    0.51 
  -6  -6  -1   21.11    0.87 
   6  -6   1   20.98    0.69 
  -6  -6  -1   21.62    0.75 
   6  -6   1   21.11    0.56 
  -6   6  -1   20.90    0.77 
   6   6   1   21.30    0.78 
  -6   6  -1   20.84    0.56 
  -8  -6  -1   42.30    0.71 
   8  -6   1   43.83    0.52 
  -8  -6  -1   41.97    0.61 
   8  -6   1   43.67    0.71 
  -8  -6  -1   43.90    1.29 
   8  -6   1   43.69    0.48 
  -8   6  -1   43.35    0.58 
 -10  -6  -1    1.10    0.83 
  10  -6   1    0.94    0.19 
 -10  -6  -1    1.06    0.16 
 -10  -6  -1    0.88    0.18 
  10  -6   1    0.90    0.18 
 -10   6  -1    1.19    0.24 
 -10   6  -1    1.30    0.32 
 -10   6  -1    1.05    0.25 
 -12  -6  -1    3.69    0.22 
 -12  -6  -1    4.23    1.06 
 -12  -6  -1    3.66    0.26 
 -12   6  -1    4.02    0.32 
 -12   6  -1    3.78    0.28 
 -14  -6  -1    0.08    0.24 
 -14  -6  -1   -0.27    0.27 
 -14  -6  -1    1.25    1.21 
 -14   6  -1   -0.07    0.33 
 -14   6  -1    0.00    0.32 
 -16  -6  -1    0.21    0.34 
 -16  -6  -1    0.73    0.30 
 -16  -6  -1    3.24    1.34 
 -16   6  -1    0.41    0.35 
 -16   6  -1    0.56    0.38 
 -17  -7   1    4.26    1.35 
 -17  -7   1    0.31    0.28 
 -17  -7   1    0.73    0.32 
 -17   7   1    0.58    0.36 
 -17   7   1    0.84    0.66 
 -17   7   1    0.99    0.40 
 -15  -7   1    3.71    0.24 
 -15  -7   1    4.22    0.27 
 -15  -7   1    6.60    1.23 
 -15   7   1    3.58    0.30 
 -15   7   1    4.65    0.50 
  13  -7  -1   18.44    0.22 
  13  -7  -1   18.76    0.24 
 -13  -7   1   17.21    0.28 
 -13  -7   1   20.20    1.20 
 -13   7   1   19.15    0.54 
  11  -7  -1    4.11    0.33 
 -11  -7   1    5.00    0.90 
  11  -7  -1    3.89    0.29 
 -11   7   1    4.23    0.42 
 -11   7   1    3.38    0.38 
 -11   7   1    3.39    0.28 
   9  -7  -1   18.46    0.39 
  -9  -7   1   19.13    0.67 
   9  -7  -1   18.50    0.41 
  -9  -7   1   19.90    1.00 
  -9   7   1   20.66    1.03 
  -9   7   1   18.66    0.48 
  -9   7   1   17.75    0.44 
   9   7  -1   19.24    0.74 
  -7  -7   1    2.50    0.45 
   7  -7  -1    1.93    0.14 
   7  -7  -1    2.34    0.25 
  -7  -7   1    2.37    0.60 
   7  -7  -1    2.05    0.28 
  -7   7   1    2.38    0.33 
  -7   7   1    2.08    0.17 
  -7   7   1    1.70    0.69 
  -7   7   1    2.20    0.31 
   7   7  -1    2.14    0.44 
   5  -7  -1    2.13    0.14 
   5  -7  -1    2.48    0.25 
   5  -7  -1    2.19    0.27 
  -5  -7   1    2.29    0.50 
  -5  -7   1    2.33    0.38 
  -5  -7   1    2.72    0.19 
   5   7  -1    2.46    0.41 
  -5   7   1    2.54    0.31 
  -5   7   1    2.07    0.16 
  -5   7   1    2.24    0.29 
  -5   7   1    1.98    0.64 
   5   7  -1    2.00    0.51 
   3  -7  -1    1.51    0.22 
  -3  -7   1    2.34    0.54 
  -3  -7   1    1.76    0.34 
   3  -7  -1    1.35    0.11 
   3  -7  -1    1.52    0.23 
   3  -7  -1    0.77    0.55 
  -3  -7   1    1.51    0.19 
  -3   7   1    2.00    0.30 
   3   7  -1    1.88    0.50 
  -3   7   1    1.61    0.13 
  -3   7   1    2.72    0.77 
   3   7  -1    1.44    0.36 
   1  -7  -1  259.45    2.84 
  -1  -7   1  269.14    2.78 
   1  -7  -1  273.60    2.25 
  -1  -7   1  267.66    2.28 
  -1  -7   1  270.25    2.22 
   1  -7  -1  267.74    2.20 
   1   7  -1  266.76    2.15 
  -1   7   1  270.97    2.94 
   1   7  -1  269.50    2.22 
   1   7  -1  265.01    2.30 
  -1   7   1  268.43    2.29 
  -1   7   1  266.81    2.23 
  -1   7   1  266.94    2.22 
   1   7  -1  268.90    2.81 
  -1  -7  -1  148.39    1.20 
   1  -7   1  151.20    1.86 
   1  -7   1  151.54    1.25 
   1  -7   1  149.79    1.30 
  -1  -7  -1  151.58    1.17 
  -1  -7  -1  152.68    1.18 
  -1  -7  -1  152.01    1.85 
  -1   7  -1  152.04    1.87 
  -1   7  -1  149.81    1.24 
   1   7   1  153.83    1.43 
  -1   7  -1  150.40    1.43 
  -1   7  -1  152.40    1.34 
   1   7   1  152.68    1.23 
   1   7   1  151.43    1.84 
   3  -7   1   60.64    0.75 
  -3  -7  -1   59.19    1.26 
  -3  -7  -1   60.84    0.88 
   3  -7   1   60.73    0.82 
  -3  -7  -1   60.25    0.85 
   3  -7   1   58.62    0.71 
   3   7   1   60.05    1.29 
  -3   7  -1   58.40    0.79 
  -3   7  -1   59.33    0.71 
  -3   7  -1   59.23    1.30 
  -3   7  -1   60.88    1.16 
   3   7   1   60.13    0.91 
   5  -7   1    4.39    0.26 
  -5  -7  -1    4.23    0.62 
   5  -7   1    4.48    0.24 
  -5  -7  -1    4.38    0.13 
  -5  -7  -1    4.60    0.37 
   5  -7   1    4.34    0.16 
   5   7   1    4.53    0.41 
  -5   7  -1    4.39    0.16 
  -5   7  -1    4.26    0.17 
  -5   7  -1    4.52    0.28 
  -7  -7  -1   51.73    0.85 
  -7  -7  -1   49.50    1.28 
   7  -7   1   49.85    0.59 
   7  -7   1   51.35    0.64 
   7  -7   1   49.93    0.74 
  -7  -7  -1   51.38    1.01 
  -7   7  -1   50.01    0.65 
   7   7   1   51.28    0.91 
  -7   7  -1   49.67    1.31 
  -7   7  -1   49.82    0.88 
  -9  -7  -1    0.10    0.18 
   9  -7   1   -0.32    0.27 
   9  -7   1   -0.18    0.24 
  -9  -7  -1    0.11    0.15 
  -9  -7  -1    0.08    0.41 
  -9  -7  -1    0.55    0.81 
  -9   7  -1   -0.25    0.22 
  -9   7  -1   -0.42    0.31 
  -9   7  -1    0.05    0.23 
 -11  -7  -1    1.88    0.21 
  11  -7   1    1.80    0.19 
  11  -7   1    2.08    0.21 
 -11  -7  -1    1.46    0.89 
 -11  -7  -1    1.84    0.18 
 -11   7  -1    2.38    0.27 
 -11   7  -1    2.31    0.30 
 -13  -7  -1    3.46    0.23 
 -13  -7  -1    4.11    1.16 
 -13  -7  -1    3.72    0.27 
 -13   7  -1    3.54    0.30 
 -13   7  -1    2.97    0.31 
 -15  -7  -1    0.81    0.33 
 -15  -7  -1    1.89    1.30 
 -15  -7  -1    0.57    0.26 
 -15   7  -1    0.49    0.35 
 -15   7  -1    0.33    0.36 
 -17  -7  -1    5.95    1.57 
 -17  -7  -1    1.40    0.37 
 -17  -7  -1    1.10    0.30 
 -17   7  -1    1.09    0.40 
 -18  -8   1    4.64    1.39 
 -18  -8   1    0.16    0.33 
 -18  -8   1    0.68    0.30 
 -18   8   1    0.35    0.42 
 -18   8   1    0.92    0.43 
 -16  -8   1    2.57    0.29 
 -16  -8   1    2.47    0.28 
 -16  -8   1    3.92    1.20 
 -16   8   1    2.86    0.56 
 -16   8   1    2.54    0.36 
 -14  -8   1    7.38    1.21 
 -14  -8   1    5.23    0.26 
 -14  -8   1    5.44    0.27 
 -14   8   1    5.69    0.51 
 -14   8   1    5.49    0.34 
  12  -8  -1   15.56    0.36 
  12  -8  -1   15.20    0.40 
 -12  -8   1   17.99    1.22 
 -12   8   1   13.84    0.34 
 -12   8   1   15.02    0.53 
 -10  -8   1    2.46    0.77 
  10  -8  -1    2.37    0.30 
  10  -8  -1    2.06    0.33 
  10   8  -1    2.53    0.57 
 -10   8   1    1.62    0.39 
 -10   8   1    1.73    0.23 
 -10   8   1    1.80    0.37 
  -8  -8   1   84.93    1.07 
   8  -8  -1   83.47    0.89 
   8  -8  -1   85.71    0.83 
  -8  -8   1   84.76    1.44 
   8  -8  -1   85.11    0.79 
   8   8  -1   84.50    1.14 
  -8   8   1   83.98    0.87 
  -8   8   1   84.70    0.89 
  -8   8   1   86.48    1.05 
  -8   8   1   85.03    1.50 
  -6  -8   1    2.73    0.20 
  -6  -8   1    2.50    0.45 
   6  -8  -1    2.38    0.30 
   6  -8  -1    1.93    0.15 
  -6  -8   1    2.39    0.58 
   6  -8  -1    2.13    0.27 
  -6   8   1    2.16    0.34 
   6   8  -1    2.41    0.47 
  -6   8   1    2.43    0.33 
  -6   8   1    1.98    0.17 
  -6   8   1    2.04    0.71 
   6   8  -1    2.11    0.60 
   4  -8  -1  128.69    1.77 
   4  -8  -1  129.25    1.07 
  -4  -8   1  128.14    0.94 
  -4  -8   1  126.67    1.49 
   4  -8  -1  129.43    1.06 
   4  -8  -1  130.39    1.05 
  -4  -8   1  127.22    1.24 
   4   8  -1  127.33    1.49 
   4   8  -1  127.38    1.24 
  -4   8   1  128.13    1.09 
  -4   8   1  130.13    1.83 
  -4   8   1  129.05    1.11 
   2  -8  -1  230.03    1.63 
   2  -8  -1  230.09    1.61 
  -2  -8   1  225.56    2.16 
  -2  -8   1  226.41    1.57 
   2  -8  -1  233.96    1.64 
   2  -8  -1  224.68    2.28 
  -2  -8   1  223.65    1.63 
   2   8  -1  229.88    1.58 
  -2   8   1  227.76    2.40 
  -2   8   1  225.14    1.61 
   2   8  -1  223.85    1.80 
  -2   8   1  226.56    1.61 
   2   8  -1  227.53    2.19 
   0  -8   1  154.26    1.20 
   0  -8   1  154.61    1.74 
   0  -8  -1  156.62    1.84 
   0  -8  -1  154.75    1.09 
   0  -8  -1  156.68    1.11 
   0  -8   1  153.75    1.12 
   0   8  -1  150.92    1.21 
   0   8   1  153.08    1.12 
   0   8   1  154.78    1.79 
   0   8  -1  155.70    1.79 
   0   8  -1  154.06    1.14 
   0   8   1  153.30    1.11 
   0   8  -1  153.48    1.18 
  -2  -8  -1   16.55    0.49 
   2  -8   1   15.85    0.41 
  -2  -8  -1   16.46    0.39 
   2  -8   1   16.64    0.49 
  -2  -8  -1   15.50    0.42 
   2  -8   1   16.69    0.50 
  -2  -8  -1   16.60    0.90 
   2   8   1   16.34    0.49 
   2   8   1   16.73    0.86 
   2   8   1   15.75    0.54 
  -2   8  -1   16.39    0.49 
  -2   8  -1   15.50    0.79 
  -4  -8  -1   21.52    1.06 
   4  -8   1   22.01    0.55 
  -4  -8  -1   22.26    0.71 
  -4  -8  -1   23.11    0.75 
   4  -8   1   23.00    0.66 
   4  -8   1   21.88    0.55 
   4   8   1   21.11    0.71 
  -4   8  -1   21.93    0.70 
   4   8   1   22.13    1.09 
  -4   8  -1   20.64    1.09 
  -4   8  -1   21.66    0.53 
  -4   8  -1   21.03    0.96 
  -6  -8  -1    8.52    0.64 
  -6  -8  -1    7.58    0.97 
   6  -8   1    6.73    0.40 
   6  -8   1    6.88    0.38 
  -6   8  -1    6.92    0.44 
   6   8   1    7.87    0.63 
  -8  -8  -1   98.45    1.03 
   8  -8   1  101.64    0.82 
  -8  -8  -1   99.01    1.23 
   8  -8   1   98.94    0.72 
  -8  -8  -1   98.11    1.54 
   8   8   1   99.95    1.15 
  -8   8  -1   98.68    1.55 
  -8   8  -1  100.43    1.09 
  -8   8  -1   98.75    0.83 
 -10  -8  -1   19.59    0.25 
 -10  -8  -1   23.38    1.28 
 -10  -8  -1   19.22    0.29 
 -10   8  -1   19.41    0.32 
 -10   8  -1   18.76    0.34 
 -12  -8  -1    5.03    1.13 
 -12  -8  -1    4.11    0.20 
  12  -8   1    4.19    0.20 
  12  -8   1    4.82    0.22 
 -12  -8  -1    4.30    0.24 
 -12   8  -1    4.19    0.30 
 -12   8  -1    3.90    0.31 
 -14  -8  -1    4.16    0.27 
 -14  -8  -1    4.01    0.24 
 -14  -8  -1    5.59    1.27 
 -14   8  -1    4.53    0.36 
 -14   8  -1    4.30    0.32 
 -16  -8  -1    3.83    0.31 
 -16  -8  -1    4.10    0.27 
 -16  -8  -1    6.37    1.46 
 -16   8  -1    3.38    0.39 
 -16   8  -1    4.02    0.38 
 -17  -9   1    2.81    1.29 
 -17  -9   1    0.90    0.29 
 -17  -9   1    1.44    0.32 
 -17   9   1    0.63    0.38 
 -17   9   1    1.41    0.40 
 -15  -9   1    2.95    0.27 
 -15  -9   1    4.64    1.22 
 -15  -9   1    2.81    0.27 
 -15   9   1    3.42    0.59 
 -15   9   1    2.80    0.36 
 -13  -9   1    3.22    1.01 
 -13  -9   1    2.57    0.23 
  13  -9  -1    2.34    0.29 
  13  -9  -1    2.36    0.33 
 -13  -9   1    2.49    0.24 
 -13   9   1    2.47    0.30 
 -13   9   1    2.41    0.51 
 -11  -9   1    5.59    0.91 
 -11  -9   1    4.17    0.18 
  11  -9  -1    4.71    0.32 
  11  -9  -1    4.41    0.36 
 -11   9   1    4.36    0.25 
 -11   9   1    4.59    0.46 
  11   9  -1    5.04    0.64 
   9  -9  -1    0.85    0.30 
  -9  -9   1    1.23    0.75 
  -9  -9   1    0.80    0.18 
  -9  -9   1    0.83    0.54 
   9  -9  -1    0.90    0.35 
  -9   9   1    0.31    0.22 
  -9   9   1    0.27    0.37 
   9   9  -1    0.44    0.50 
  -9   9   1    1.92    0.76 
  -9   9   1    0.29    0.40 
  -7  -9   1   62.01    0.96 
  -7  -9   1   62.23    0.52 
   7  -9  -1   62.34    0.71 
   7  -9  -1   62.34    0.74 
   7  -9  -1   61.95    0.80 
  -7  -9   1   61.14    1.22 
  -7   9   1   61.33    0.72 
   7   9  -1   61.86    0.95 
  -7   9   1   61.89    1.37 
  -7   9   1   61.02    0.73 
  -7   9   1   64.35    0.91 
  -5  -9   1   39.93    0.52 
   5  -9  -1   40.28    0.62 
  -5  -9   1   38.69    1.05 
  -5  -9   1   39.22    0.82 
   5  -9  -1   39.04    0.64 
   5  -9  -1   41.02    0.68 
   5  -9  -1   38.68    1.38 
   5   9  -1   38.84    0.82 
   5   9  -1   38.95    1.03 
  -5   9   1   40.18    0.74 
  -5   9   1   39.91    1.38 
  -5   9   1   38.58    0.69 
   3  -9  -1   49.42    0.71 
   3  -9  -1   49.41    0.69 
  -3  -9   1   49.00    0.61 
  -3  -9   1   50.62    1.18 
  -3  -9   1   48.64    0.72 
   3  -9  -1   48.86    0.64 
   3  -9  -1   47.79    1.24 
  -3   9   1   48.90    0.73 
   3   9  -1   49.88    1.12 
  -3   9   1   48.56    1.45 
   3   9  -1   49.68    0.88 
  -3   9   1   49.41    0.73 
   1  -9  -1   42.16    1.48 
  -1  -9   1   42.33    0.72 
  -1  -9   1   41.89    1.29 
   1  -9  -1   42.58    0.72 
  -1  -9   1   42.03    0.79 
   1  -9  -1   42.48    0.70 
   1  -9  -1   41.64    0.70 
   1   9  -1   42.76    0.75 
  -1   9   1   42.90    0.80 
  -1   9   1   42.11    1.42 
   1   9  -1   41.07    0.84 
  -1   9   1   40.91    0.80 
   1   9  -1   41.03    0.63 
   1   9  -1   41.78    1.34 
  -1  -9  -1   59.10    0.73 
  -1  -9  -1   57.07    0.74 
  -1  -9  -1   59.97    1.46 
   1  -9   1   58.40    0.79 
  -1  -9  -1   57.78    0.70 
   1  -9   1   58.14    1.43 
   1  -9   1   57.23    0.82 
  -1   9  -1   58.05    1.46 
  -1   9  -1   57.51    0.86 
  -1   9  -1   58.26    0.96 
  -1   9  -1   58.82    0.83 
   1   9   1   57.57    0.70 
   1   9   1   57.83    0.98 
   1   9   1   58.18    1.40 
  -3  -9  -1   19.84    0.58 
   3  -9   1   19.41    0.55 
  -3  -9  -1   21.11    1.11 
   3  -9   1   18.94    0.49 
   3  -9   1   19.49    0.54 
  -3  -9  -1   19.55    0.41 
   3   9   1   19.91    0.66 
  -3   9  -1   18.61    0.46 
  -3   9  -1   19.15    0.96 
   3   9   1   19.83    1.01 
  -5  -9  -1    0.22    0.12 
  -5  -9  -1    1.21    0.46 
   5  -9   1    0.40    0.17 
   5  -9   1    0.62    0.26 
  -5  -9  -1    0.30    0.71 
   5  -9   1    0.14    0.30 
  -5   9  -1    0.58    0.70 
   5   9   1    0.54    0.69 
  -5   9  -1    0.22    0.19 
   5   9   1    0.37    0.45 
  -5   9  -1    0.45    0.19 
  -5   9  -1    0.37    0.30 
   7  -9   1   18.64    0.43 
   7  -9   1   19.72    0.50 
  -7  -9  -1   20.63    1.16 
  -7  -9  -1   18.89    0.65 
   7   9   1   19.88    0.75 
  -7   9  -1   23.57    1.46 
  -7   9  -1   18.43    0.48 
   9  -9   1    0.55    0.28 
  -9  -9  -1    1.46    0.92 
   9  -9   1    0.99    0.35 
  -9  -9  -1    0.66    0.20 
  -9   9  -1    0.44    0.23 
   9   9   1    0.92    0.58 
  -9   9  -1    0.82    0.27 
 -11  -9  -1    2.12    0.19 
  11  -9   1    2.79    0.31 
  11  -9   1    3.26    0.37 
 -11  -9  -1    2.20    0.23 
 -11  -9  -1    3.52    1.11 
 -11   9  -1    2.17    0.30 
 -11   9  -1    2.15    0.32 
 -13  -9  -1    6.86    0.26 
 -13  -9  -1    6.70    0.20 
 -13  -9  -1    7.61    1.19 
 -13   9  -1    6.81    0.35 
 -13   9  -1    6.88    0.33 
 -15  -9  -1    2.22    0.27 
 -15  -9  -1    2.49    0.24 
 -15  -9  -1    3.34    1.32 
 -15   9  -1    2.39    0.35 
 -15   9  -1    2.34    0.40 
 -18 -10   1    2.80    0.31 
 -18 -10   1    4.29    1.33 
 -18 -10   1    2.47    0.30 
 -18  10   1    3.63    0.58 
 -16 -10   1    2.26    0.27 
 -16 -10   1    2.32    0.29 
 -16 -10   1    3.62    1.24 
 -16  10   1    2.14    0.38 
 -16  10   1    1.94    0.31 
 -14 -10   1    4.98    0.25 
 -14 -10   1    4.53    0.24 
 -14 -10   1    5.30    1.13 
  14 -10  -1    5.24    0.36 
 -14  10   1    4.88    0.34 
 -14  10   1    4.81    0.57 
 -12 -10   1    4.75    0.21 
 -12 -10   1    6.39    1.05 
  12 -10  -1    4.89    0.42 
 -12 -10   1    4.93    0.18 
  12 -10  -1    4.94    0.34 
 -12  10   1    4.70    0.31 
  12  10  -1    6.62    0.76 
 -12  10   1    4.50    0.52 
 -10 -10   1   -0.03    0.18 
 -10 -10   1    0.10    0.79 
  10 -10  -1    0.06    0.29 
 -10 -10   1    0.24    0.16 
  10 -10  -1   -0.14    0.35 
  10  10  -1   -0.11    0.53 
 -10  10   1    0.40    0.44 
 -10  10   1   -0.01    0.24 
  -8 -10   1   48.89    1.21 
   8 -10  -1   48.73    0.64 
  -8 -10   1   49.14    0.85 
  -8 -10   1   48.98    0.46 
  -8 -10   1   50.10    0.90 
   8 -10  -1   49.38    0.71 
   8 -10  -1   48.27    0.73 
  -8  10   1   49.11    0.75 
  -8  10   1   48.56    0.86 
   8  10  -1   49.37    0.92 
  -8  10   1   51.64    1.31 
  -8  10   1   49.10    0.73 
   6 -10  -1   14.08    0.41 
  -6 -10   1   14.51    0.86 
  -6 -10   1   14.36    0.32 
  -6 -10   1   14.86    0.60 
   6 -10  -1   14.36    0.41 
   6  10  -1   14.19    0.80 
  -6  10   1   13.70    0.46 
  -6  10   1   14.16    1.02 
   6  10  -1   14.56    0.65 
   4 -10  -1  147.93    1.28 
  -4 -10   1  148.60    1.93 
   4 -10  -1  146.64    2.18 
   4 -10  -1  148.51    1.31 
   4 -10  -1  146.41    1.27 
  -4 -10   1  149.50    1.50 
  -4 -10   1  149.12    1.19 
  -4  10   1  145.54    1.29 
   4  10  -1  147.51    1.87 
   4  10  -1  145.83    1.49 
  -4  10   1  147.20    1.34 
  -4  10   1  146.16    2.22 
  -2 -10   1  103.67    1.05 
   2 -10  -1  104.33    1.92 
  -2 -10   1  102.55    1.12 
   2 -10  -1  104.03    1.08 
   2 -10  -1  104.48    1.09 
   2 -10  -1  103.15    1.06 
  -2 -10   1  102.30    1.70 
   2  10  -1  101.84    1.70 
  -2  10   1  100.67    1.10 
  -2  10   1  104.20    1.95 
   2  10  -1  102.95    1.31 
   0 -10  -1   44.89    0.59 
   0 -10   1   44.40    0.69 
   0 -10   1   44.17    1.19 
   0 -10   1   43.91    0.59 
   0 -10  -1   46.37    1.38 
   0 -10  -1   44.13    0.61 
   0  10  -1   45.12    0.63 
   0  10  -1   45.24    0.78 
   0  10   1   44.68    1.26 
   0  10  -1   46.21    1.39 
   0  10  -1   45.03    0.67 
   0  10   1   43.95    0.62 
   0  10   1   45.21    0.71 
   2 -10   1   88.03    1.65 
   2 -10   1   89.01    0.91 
  -2 -10  -1   87.95    0.74 
  -2 -10  -1   87.03    0.79 
  -2 -10  -1   85.78    0.75 
   2 -10   1   88.64    0.87 
  -2 -10  -1   89.28    1.54 
   2 -10   1   89.20    0.86 
  -2  10  -1   86.75    0.86 
   2  10   1   87.14    1.03 
  -2  10  -1   88.29    1.10 
   2  10   1   86.87    0.73 
   2  10   1   88.62    1.47 
  -2  10  -1   87.87    0.92 
  -2  10  -1   88.92    1.59 
  -4 -10  -1   27.34    0.76 
   4 -10   1   26.82    0.63 
   4 -10   1   26.49    0.61 
  -4 -10  -1   25.78    0.67 
   4 -10   1   26.57    0.59 
  -4 -10  -1   27.33    1.18 
   4  10   1   26.10    1.10 
  -4  10  -1   26.95    0.64 
  -4  10  -1   26.32    0.69 
   4  10   1   26.53    0.77 
  -4  10  -1   26.76    1.20 
  -4  10  -1   26.31    0.97 
   6 -10   1    5.94    0.39 
  -6 -10  -1    7.49    0.61 
   6 -10   1    5.81    0.35 
   6 -10   1    5.20    0.22 
  -6 -10  -1    7.20    0.94 
  -6 -10  -1    4.90    0.17 
   6  10   1    7.30    0.62 
  -6  10  -1    4.89    0.23 
  -6  10  -1    5.45    0.27 
  -6  10  -1    7.59    0.83 
  -6  10  -1    6.06    0.40 
   8 -10   1   32.47    0.59 
  -8 -10  -1   33.87    1.39 
  -8 -10  -1   33.55    1.01 
   8 -10   1   32.15    0.60 
   8  10   1   33.86    0.93 
  10 -10   1   17.64    0.44 
  10 -10   1   18.23    0.39 
 -10 -10  -1   16.75    0.25 
 -10 -10  -1   17.10    0.22 
 -10 -10  -1   19.09    1.19 
 -10  10  -1   17.38    0.35 
 -10  10  -1   16.56    0.27 
  10  10   1   19.96    0.80 
 -12 -10  -1    0.77    0.23 
 -12 -10  -1    1.14    0.21 
  12 -10   1    1.45    0.36 
 -12 -10  -1    1.94    1.17 
 -12  10  -1    1.12    0.32 
 -12  10  -1    1.08    0.30 
 -14 -10  -1    2.65    0.23 
 -14 -10  -1    2.56    0.27 
 -14 -10  -1    3.25    1.24 
 -14  10  -1    2.57    0.36 
 -14  10  -1    2.10    0.33 
 -16 -10  -1    2.40    0.23 
 -16 -10  -1    4.44    1.36 
 -16 -10  -1    2.58    0.30 
 -16  10  -1    2.57    0.43 
 -16  10  -1    2.85    0.42 
 -17 -11   1    1.51    0.30 
 -17 -11   1    0.90    0.27 
 -17 -11   1    1.56    1.26 
 -17  11   1    0.92    0.40 
 -17  11   1    1.11    0.36 
 -15 -11   1    3.77    0.26 
 -15 -11   1    3.53    0.26 
 -15 -11   1    4.30    1.22 
 -15  11   1    3.43    0.39 
  13 -11  -1    4.04    0.34 
 -13 -11   1    4.07    1.04 
  13 -11  -1    4.05    0.42 
 -13 -11   1    4.09    0.22 
 -13  11   1    3.67    0.33 
 -13  11   1    3.38    0.56 
  11 -11  -1    0.34    0.31 
 -11 -11   1    0.57    0.17 
 -11 -11   1    0.62    0.90 
 -11 -11   1    0.20    0.20 
  11 -11  -1    0.20    0.41 
  11  11  -1    0.56    0.60 
 -11  11   1    0.31    0.26 
 -11  11   1   -0.45    0.49 
  -9 -11   1    1.94    0.20 
  -9 -11   1    1.92    0.75 
   9 -11  -1    2.11    0.36 
   9 -11  -1    2.16    0.29 
  -9 -11   1    2.07    0.13 
   9  11  -1    2.77    0.56 
  -9  11   1    2.13    0.43 
  -9  11   1    2.13    0.23 
  -7 -11   1   54.65    0.57 
   7 -11  -1   55.97    0.82 
   7 -11  -1   55.59    0.71 
   7 -11  -1   56.08    0.79 
  -7 -11   1   53.08    1.27 
  -7 -11   1   55.26    0.77 
  -7 -11   1   54.91    0.96 
  -7  11   1   55.79    0.79 
  -7  11   1   54.64    1.35 
   7  11  -1   55.96    0.99 
  -7  11   1   56.44    0.90 
   7  11  -1   56.11    1.24 
  -5 -11   1   81.04    0.73 
  -5 -11   1   80.97    1.15 
   5 -11  -1   83.09    0.99 
  -5 -11   1   82.13    1.60 
   5 -11  -1   82.88    0.93 
   5 -11  -1   81.60    1.91 
  -5 -11   1   81.79    0.82 
   5 -11  -1   81.96    0.97 
  -5  11   1   80.44    1.90 
  -5  11   1   82.03    1.02 
   5  11  -1   82.25    1.20 
   5  11  -1   81.90    1.49 
  -5  11   1   82.70    1.06 
   3 -11  -1   21.66    1.07 
  -3 -11   1   24.44    1.13 
   3 -11  -1   23.13    0.49 
  -3 -11   1   22.94    0.45 
   3 -11  -1   22.19    0.48 
   3  11  -1   23.35    1.02 
   3  11  -1   22.66    0.66 
  -3  11   1   24.54    1.37 
   1 -11  -1    6.42    0.17 
   1 -11  -1    8.39    1.03 
  -1 -11   1    7.26    0.35 
  -1 -11   1    6.37    0.18 
  -1 -11   1    8.52    0.91 
   1 -11  -1    7.27    0.33 
   1 -11  -1    7.28    0.32 
  -1  11   1    6.76    0.21 
  -1  11   1    8.35    1.04 
   1  11  -1    6.56    0.23 
   1  11  -1    7.63    0.37 
   1  11  -1    5.90    0.09 
  -1  11   1    6.13    0.14 
   1  11  -1    8.82    1.04 
   1 -11   1    4.06    0.40 
  -1 -11  -1    4.26    0.35 
  -1 -11  -1    5.33    1.05 
   1 -11   1    3.60    0.96 
   1 -11   1    3.92    0.37 
   1  11   1    4.42    0.87 
   1  11   1    3.61    0.55 
  -1  11  -1    4.48    0.44 
  -1  11  -1    4.82    1.13 
  -3 -11  -1    2.93    0.19 
  -3 -11  -1    4.48    0.32 
   3 -11   1    3.76    0.37 
   3 -11   1    2.67    0.20 
   3 -11   1    3.94    0.40 
  -3 -11  -1    5.36    0.93 
  -3  11  -1    2.84    0.25 
   3  11   1    4.53    0.89 
   3  11   1    4.10    0.57 
  -3  11  -1    4.17    0.92 
  -3  11  -1    3.76    0.42 
  -5 -11  -1    6.30    0.48 
  -5 -11  -1    5.82    0.78 
   5 -11   1    6.07    0.29 
  -5 -11  -1    5.67    0.13 
   5 -11   1    6.18    0.34 
   5 -11   1    5.72    0.19 
  -5  11  -1    5.76    0.20 
   5  11   1    6.84    0.77 
  -5  11  -1    6.83    0.79 
   5  11   1    6.08    0.48 
  -5  11  -1    6.01    0.35 
  -5  11  -1    5.59    0.20 
  -7 -11  -1    5.09    0.64 
   7 -11   1    4.29    0.38 
   7 -11   1    4.99    0.35 
  -7 -11  -1    3.20    0.80 
   7  11   1    4.54    0.58 
  -7  11  -1    3.52    0.24 
   9 -11   1    0.90    0.32 
  -9 -11  -1    0.98    0.95 
  -9 -11  -1    0.89    0.19 
   9 -11   1    1.15    0.42 
   9  11   1    0.61    0.57 
  -9  11  -1    1.00    0.29 
  -9  11  -1    0.71    0.24 
  11 -11   1   12.60    0.47 
  11 -11   1   11.99    0.37 
 -11 -11  -1   11.42    0.25 
 -11 -11  -1   11.41    1.15 
 -11 -11  -1   11.37    0.21 
  11  11   1   12.34    0.75 
 -11  11  -1   11.25    0.31 
 -11  11  -1   11.15    0.28 
 -13 -11  -1    7.36    1.25 
  13 -11   1    6.71    0.60 
 -13 -11  -1    7.12    0.27 
 -13 -11  -1    6.75    0.21 
 -13  11  -1    6.83    0.36 
 -13  11  -1    6.93    0.33 
 -15 -11  -1    1.11    0.31 
 -15 -11  -1    1.56    1.33 
 -15 -11  -1    0.90    0.24 
 -15  11  -1    0.38    0.40 
 -15  11  -1    0.92    0.37 
 -16 -12   1   -0.22    0.25 
 -16 -12   1    0.53    1.27 
 -16 -12   1    0.31    0.27 
 -16  12   1    0.37    0.42 
 -16  12   1    0.11    0.35 
  14 -12  -1    6.89    0.45 
 -14 -12   1    6.69    0.25 
 -14 -12   1    7.73    1.23 
 -14  12   1    6.72    0.38 
 -12 -12   1    8.24    0.24 
  12 -12  -1    8.32    0.36 
 -12 -12   1    7.76    0.99 
 -12 -12   1    8.28    0.20 
  12 -12  -1    8.88    0.49 
 -12  12   1    7.91    0.32 
  12  12  -1    8.13    0.71 
 -12  12   1    7.81    0.56 
  10 -12  -1    3.36    0.37 
 -10 -12   1    3.74    0.26 
 -10 -12   1    2.98    0.16 
 -10 -12   1    3.05    0.90 
  10 -12  -1    3.55    0.44 
 -10  12   1    2.94    0.26 
  10  12  -1    3.66    0.64 
 -10  12   1    3.23    0.53 
  -8 -12   1    3.25    0.85 
   8 -12  -1    3.11    0.36 
   8 -12  -1    3.61    0.45 
  -8 -12   1    3.79    0.30 
   8  12  -1    4.77    0.82 
  -8  12   1    2.75    0.26 
   8  12  -1    3.68    0.61 
  -8  12   1    3.61    0.52 
  -6 -12   1   -0.05    0.24 
   6 -12  -1    0.55    0.32 
  -6 -12   1    0.01    0.08 
  -6 -12   1   -0.56    0.48 
   6 -12  -1    0.04    0.15 
   6 -12  -1   -0.71    0.85 
   6 -12  -1   -0.15    0.28 
  -6 -12   1    0.35    0.78 
   6  12  -1    0.20    0.64 
   6  12  -1    0.16    0.50 
  -6  12   1   -0.24    0.39 
  -6  12   1   -0.19    0.20 
  -6  12   1   -0.15    1.02 
   4 -12  -1    7.47    0.16 
  -4 -12   1    8.25    0.89 
  -4 -12   1    7.41    0.19 
   4 -12  -1    6.90    0.84 
   4 -12  -1    7.76    0.31 
   4 -12  -1    7.76    0.28 
  -4 -12   1    8.03    0.30 
   4  12  -1    7.58    0.73 
  -4  12   1    7.40    0.20 
   4  12  -1    8.21    0.53 
  -4  12   1    8.03    1.16 
   2 -12  -1   45.81    1.71 
   2 -12  -1   46.66    0.72 
  -2 -12   1   46.42    0.71 
  -2 -12   1   51.53    1.59 
  -2 -12   1   47.28    0.80 
   2 -12  -1   47.55    0.75 
   2 -12  -1   47.14    0.72 
  -2  12   1   47.47    1.67 
   2  12  -1   47.37    1.48 
  -2  12   1   46.31    0.82 
   2  12  -1   47.12    0.98 
   0 -12  -1    3.33    0.29 
   0 -12  -1    3.16    0.15 
   0 -12   1    3.14    0.17 
   0 -12   1    3.72    0.33 
   0 -12  -1    3.18    0.29 
   0  12  -1    3.62    0.38 
   0  12  -1    2.97    0.11 
   0  12  -1    4.72    1.12 
   0  12   1    3.32    0.20 
   0  12   1    4.06    0.93 
   0  12   1    3.00    0.10 
   0  12  -1    3.77    0.24 
   2 -12   1   58.61    0.83 
   2 -12   1   59.94    0.87 
   2 -12   1   57.56    1.70 
  -2 -12  -1   59.79    0.76 
   2 -12   1   58.45    0.89 
  -2 -12  -1   59.69    0.81 
  -2 -12  -1   60.97    1.68 
   2  12   1   60.27    1.53 
   2  12   1   60.37    1.12 
  -2  12  -1   57.16    1.73 
  -2  12  -1   59.64    1.07 
  -2  12  -1   58.18    0.88 
  -2  12  -1   59.51    1.01 
  -4 -12  -1   35.80    1.32 
  -4 -12  -1   34.25    0.62 
  -4 -12  -1   34.99    0.68 
   4 -12   1   34.47    0.64 
  -4 -12  -1   35.19    0.53 
   4 -12   1   33.63    0.69 
   4 -12   1   34.29    0.74 
  -4  12  -1   31.92    0.57 
  -4  12  -1   35.94    1.36 
   4  12   1   36.66    1.24 
   4  12   1   34.92    0.86 
  -4  12  -1   35.33    0.86 
   6 -12   1   15.68    0.47 
  -6 -12  -1   16.37    0.75 
  -6 -12  -1   17.79    1.22 
   6 -12   1   15.44    0.49 
   6  12   1   18.97    1.15 
   6  12   1   16.87    0.76 
   8 -12   1   10.73    0.48 
   8 -12   1   10.43    0.39 
  -8 -12  -1   11.07    1.07 
  -8  12  -1    9.47    0.29 
   8  12   1   10.51    0.62 
 -10 -12  -1    1.74    0.22 
 -10 -12  -1    2.15    1.12 
  10 -12   1    2.57    0.48 
  10 -12   1    2.10    0.37 
  10  12   1    3.07    0.75 
 -10  12  -1    1.53    0.28 
 -10  12  -1    1.72    0.32 
 -12 -12  -1    5.64    0.27 
  12 -12   1    6.06    0.47 
 -12 -12  -1    5.35    0.21 
 -12 -12  -1    5.95    1.24 
 -12  12  -1    5.24    0.35 
 -12  12  -1    5.50    0.31 
 -14 -12  -1    0.37    1.31 
 -14 -12  -1    0.14    0.27 
 -14 -12  -1   -0.03    0.21 
 -14  12  -1    0.08    0.34 
 -14  12  -1   -0.72    0.33 
 -16 -12  -1    0.03    0.33 
 -16 -12  -1   -0.49    1.33 
 -16 -12  -1   -0.13    0.24 
 -17 -13   1   -0.24    1.34 
 -17 -13   1    0.28    0.29 
 -17  13   1    0.54    0.39 
 -17  13   1    0.35    0.43 
 -15 -13   1    1.82    0.24 
 -15 -13   1    1.53    1.21 
 -15 -13   1    2.15    0.24 
 -15  13   1    1.90    0.34 
 -13 -13   1   -0.09    0.20 
 -13 -13   1   -0.12    1.10 
  13 -13  -1    0.67    0.53 
  13  13  -1    0.06    0.75 
 -13  13   1   -0.23    0.32 
  11 -13  -1    3.25    0.48 
 -11 -13   1    3.10    0.17 
 -11 -13   1    2.82    0.25 
  11 -13  -1    3.07    0.37 
 -11 -13   1    3.28    1.04 
 -11  13   1    2.97    0.28 
 -11  13   1    3.15    0.58 
  11  13  -1    2.55    0.63 
   9 -13  -1    0.33    0.32 
   9 -13  -1    0.60    0.42 
  -9 -13   1    0.70    0.13 
  -9 -13   1    0.27    0.25 
  -9 -13   1   -0.25    0.82 
  -9  13   1    0.63    0.45 
  -9  13   1    0.28    0.23 
   9  13  -1    0.38    0.54 
  -7 -13   1    4.42    0.29 
   7 -13  -1    4.56    0.42 
  -7 -13   1    4.05    0.88 
   7 -13  -1    3.81    0.32 
  -7 -13   1    3.89    0.11 
   7  13  -1    3.96    0.55 
  -7  13   1    4.27    0.48 
  -7  13   1    4.20    0.26 
   7  13  -1    5.10    0.77 
   5 -13  -1    3.77    0.15 
   5 -13  -1    3.44    1.00 
   5 -13  -1    3.81    0.32 
  -5 -13   1    4.46    0.87 
  -5 -13   1    3.88    0.17 
   5 -13  -1    3.61    0.28 
  -5 -13   1    4.15    0.28 
  -5  13   1    3.31    1.10 
   5  13  -1    3.99    0.68 
   5  13  -1    3.95    0.48 
  -5  13   1    3.93    0.20 
  -3 -13   1    2.40    0.93 
  -3 -13   1    1.20    0.27 
   3 -13  -1    1.34    0.28 
  -3 -13   1    1.68    0.17 
   3 -13  -1    1.45    0.14 
   3 -13  -1    0.18    0.82 
   3 -13  -1    1.55    0.28 
  -3  13   1    2.02    1.05 
   3  13  -1    1.50    0.49 
   3  13  -1    1.40    0.79 
  -3  13   1    1.47    0.19 
  -1 -13   1   10.58    0.91 
   1 -13  -1    9.32    0.16 
  -1 -13   1    9.55    0.31 
  -1 -13   1    9.44    0.18 
   1 -13  -1   10.16    0.34 
   1 -13  -1    9.82    0.30 
   1 -13  -1   10.57    1.09 
   1  13  -1    9.40    0.08 
   1  13  -1    9.72    0.23 
  -1  13   1    9.43    0.14 
   1  13  -1   10.04    1.04 
  -1  13   1    9.18    0.20 
  -1  13   1   10.07    1.03 
   1 -13   1    2.44    0.90 
  -1 -13  -1    2.80    0.16 
  -1 -13  -1    2.88    0.29 
  -1 -13  -1    2.98    0.29 
   1 -13   1    2.71    0.18 
   1 -13   1    2.92    0.34 
  -1 -13  -1    3.42    0.96 
   1 -13   1    3.33    0.34 
  -1  13  -1    2.57    0.13 
   1  13   1    3.33    0.56 
   1  13   1    2.89    0.85 
  -1  13  -1    2.80    0.23 
  -1  13  -1    5.36    1.20 
  -1  13  -1    2.63    0.34 
   3 -13   1    1.42    0.35 
  -3 -13  -1    1.72    0.26 
  -3 -13  -1    1.49    0.09 
   3 -13   1    1.56    0.29 
   3 -13   1    1.24    0.15 
  -3 -13  -1    1.50    0.16 
  -3 -13  -1    2.71    0.96 
  -3  13  -1    1.29    0.16 
   3  13   1    1.78    0.52 
   3  13   1    2.13    0.80 
  -3  13  -1    1.80    0.35 
  -3  13  -1    1.75    1.04 
  -3  13  -1    1.58    0.24 
  -5 -13  -1    0.10    0.12 
   5 -13   1    0.11    0.27 
  -5 -13  -1    0.23    0.24 
   5 -13   1    0.49    0.38 
  -5 -13  -1    0.29    0.82 
  -5  13  -1    0.02    0.18 
  -5  13  -1    0.01    0.24 
   5  13   1    0.34    0.74 
   5  13   1   -0.53    0.46 
   7 -13   1    0.84    0.34 
  -7 -13  -1    0.47    0.15 
   7 -13   1    0.08    0.38 
  -7 -13  -1    0.65    0.23 
  -7 -13  -1    0.11    0.88 
  -7  13  -1    0.43    0.27 
   7  13   1    1.17    0.58 
  -7  13  -1    0.34    0.21 
   9 -13   1   11.74    0.51 
  -9 -13  -1   11.49    0.19 
  -9 -13  -1   11.65    1.08 
  -9 -13  -1   11.37    0.23 
   9 -13   1   11.52    0.35 
  -9  13  -1   11.67    0.32 
   9  13   1   12.41    0.68 
  -9  13  -1   11.30    0.26 
  11 -13   1    0.23    0.36 
  11 -13   1   -0.34    0.46 
 -11 -13  -1    0.40    0.23 
 -11 -13  -1   -0.11    1.06 
  11  13   1    0.19    0.69 
 -11  13  -1    0.17    0.25 
 -11  13  -1    0.11    0.33 
  13 -13   1   -0.45    0.43 
 -13 -13  -1    0.31    0.22 
 -13 -13  -1    0.68    1.31 
 -13 -13  -1    0.20    0.26 
 -13  13  -1    0.39    0.41 
 -13  13  -1    0.06    0.33 
 -15 -13  -1   -0.25    1.35 
 -15 -13  -1    0.21    0.30 
 -15 -13  -1    0.27    0.23 
 -15  13  -1    0.24    0.35 
 -15  13  -1   -0.17    0.43 
 -16 -14   1    1.15    0.24 
 -16 -14   1    0.84    1.30 
 -16  14   1    2.23    0.39 
 -16  14   1    1.11    0.40 
 -14 -14   1    5.64    1.22 
  14 -14  -1    6.29    0.54 
 -14 -14   1    6.02    0.25 
  14  14  -1    5.42    0.79 
 -14  14   1    5.12    0.36 
 -12 -14   1    0.62    0.29 
 -12 -14   1    0.79    0.21 
 -12 -14   1    0.59    1.15 
  12 -14  -1    1.27    0.54 
 -12  14   1    0.28    0.33 
  12  14  -1    0.60    0.72 
 -10 -14   1    2.34    1.04 
  10 -14  -1    2.52    0.50 
 -10 -14   1    2.51    0.30 
 -10 -14   1    2.38    0.16 
  10  14  -1    2.37    0.65 
 -10  14   1    1.67    0.25 
  -8 -14   1   34.57    0.72 
  -8 -14   1   34.81    0.60 
   8 -14  -1   34.85    0.73 
  -8 -14   1   34.57    1.36 
   8  14  -1   36.95    1.28 
   8  14  -1   33.88    0.91 
  -6 -14   1    0.02    0.28 
   6 -14  -1   -0.05    0.36 
  -6 -14   1    0.87    0.93 
   6 -14  -1    0.07    1.04 
   6 -14  -1   -0.16    0.34 
  -6 -14   1   -0.14    0.19 
   6  14  -1   -0.23    0.62 
   6  14  -1    0.66    0.54 
  -6  14   1   -0.05    0.21 
  -4 -14   1    4.52    0.24 
   4 -14  -1    5.95    0.46 
   4 -14  -1    4.19    0.22 
  -4 -14   1    5.58    0.41 
   4 -14  -1    6.42    1.25 
  -4 -14   1    6.49    1.19 
   4 -14  -1    5.49    0.42 
  -4  14   1    4.23    1.35 
  -4  14   1    4.17    0.26 
   4  14  -1    6.68    0.99 
   4  14  -1    6.68    0.71 
  -2 -14   1   66.71    1.72 
  -2 -14   1   64.56    0.89 
   2 -14  -1   63.17    0.81 
  -2 -14   1   64.45    0.82 
   2 -14  -1   61.94    1.65 
   2 -14  -1   63.97    0.81 
   2 -14  -1   64.62    0.86 
  -2  14   1   64.09    0.99 
   2  14  -1   65.34    1.12 
   2  14  -1   64.79    1.59 
  -2  14   1   63.36    1.81 
   0 -14   1    0.31    0.29 
   0 -14  -1    3.03    1.16 
   0 -14  -1    0.12    0.28 
   0 -14  -1    0.02    0.14 
   0 -14   1   -1.13    0.81 
   0 -14   1    0.16    0.16 
   0 -14  -1   -0.12    0.27 
   0 -14   1   -0.19    0.27 
   0  14  -1    0.16    0.23 
   0  14   1    0.17    0.09 
   0  14   1   -0.54    0.81 
   0  14  -1    0.17    0.10 
   0  14  -1   -0.50    1.06 
   0  14   1   -0.08    0.19 
   2 -14   1   69.63    0.84 
  -2 -14  -1   71.22    0.83 
  -2 -14  -1   72.24    0.79 
  -2 -14  -1   72.20    1.83 
   2 -14   1   71.49    1.82 
  -2 -14  -1   71.13    0.82 
   2 -14   1   71.48    0.92 
   2 -14   1   70.89    0.86 
   2  14   1   71.50    1.14 
  -2  14  -1   70.74    0.91 
   2  14   1   71.66    1.61 
  -2  14  -1   70.08    1.85 
  -2  14  -1   70.73    1.04 
  -2  14  -1   72.55    1.08 
  -4 -14  -1   24.72    0.14 
   4 -14   1   28.14    0.57 
  -4 -14  -1   26.12    0.26 
  -4  14  -1   26.12    0.33 
  -4  14  -1   25.07    0.25 
  -6 -14  -1   11.71    1.09 
   6 -14   1   10.94    0.47 
  -6 -14  -1   10.83    0.29 
   6  14   1   11.32    0.63 
  -6  14  -1   10.00    0.28 
  -8 -14  -1    5.38    1.11 
   8 -14   1    5.57    0.52 
  -8 -14  -1    4.48    0.18 
  -8 -14  -1    4.72    0.27 
  -8  14  -1    4.21    0.24 
  -8  14  -1    4.41    0.32 
   8  14   1    5.27    0.64 
 -10 -14  -1   -0.01    0.20 
  10 -14   1   -0.28    0.53 
 -10 -14  -1   -0.13    1.14 
 -10  14  -1   -0.03    0.35 
 -10  14  -1    0.01    0.27 
  10  14   1   -0.25    0.65 
  12 -14   1    2.95    0.49 
 -12 -14  -1    3.60    1.31 
 -12 -14  -1    3.26    0.25 
 -12 -14  -1    3.33    0.22 
 -12  14  -1    3.33    0.32 
 -12  14  -1    2.82    0.36 
  12  14   1    2.99    0.77 
 -14 -14  -1    4.64    0.23 
 -14 -14  -1    3.35    1.29 
 -14 -14  -1    4.66    0.31 
 -14  14  -1    4.53    0.43 
 -14  14  -1    4.70    0.36 
  15 -15  -1    1.58    0.66 
 -15 -15   1   -0.73    1.27 
 -15  15   1    0.62    0.37 
 -15  15   1    0.77    0.34 
  13 -15  -1   -0.07    0.54 
 -13 -15   1   -0.65    1.21 
 -13 -15   1    0.50    0.21 
  13  15  -1    0.52    0.79 
 -13  15   1    0.15    0.36 
  11 -15  -1    0.64    0.52 
 -11 -15   1   -0.85    1.07 
 -11 -15   1    0.64    0.31 
 -11 -15   1    0.52    0.16 
  11  15  -1    0.66    0.72 
 -11  15   1    0.20    0.32 
  -9 -15   1    1.13    0.13 
  -9 -15   1   -0.35    1.01 
  -9 -15   1    1.05    0.30 
   9 -15  -1    0.93    0.46 
   9  15  -1    2.86    0.84 
   9  15  -1    0.95    0.61 
  -9  15   1    0.62    0.26 
  -7 -15   1    3.40    1.08 
  -7 -15   1    3.60    0.33 
   7 -15  -1    3.97    0.48 
   7  15  -1    4.24    0.83 
  -7  15   1    2.99    0.27 
   7  15  -1    3.45    0.63 
   5 -15  -1    1.05    1.12 
  -5 -15   1    0.13    0.19 
  -5 -15   1    0.44    0.99 
  -5 -15   1    0.30    0.28 
   5 -15  -1    0.53    0.17 
   5 -15  -1    0.26    0.35 
   5  15  -1    0.46    0.53 
  -5  15   1    0.33    0.21 
   5  15  -1    0.46    0.73 
   3 -15  -1    0.32    0.34 
   3 -15  -1    0.02    0.14 
  -3 -15   1    0.00    0.30 
   3 -15  -1    0.34    0.89 
  -3 -15   1    0.32    0.19 
  -3 -15   1    0.29    1.00 
  -3  15   1    0.26    0.22 
   3  15  -1    0.42    0.53 
   3  15  -1   -0.15    0.81 
  -1 -15   1    2.98    0.85 
   1 -15  -1    2.89    0.16 
  -1 -15   1    2.60    0.17 
   1 -15  -1    3.07    1.09 
  -1 -15   1    2.75    0.30 
   1 -15  -1    2.85    0.34 
  -1 -15   1    2.58    0.32 
   1 -15  -1    2.64    0.27 
  -1  15   1    2.37    0.21 
   1  15  -1    2.53    0.22 
  -1  15   1    2.61    0.14 
   1  15  -1    1.95    1.00 
  -1  15   1    2.64    1.04 
  -1 -15  -1   -0.01    0.29 
  -1 -15  -1   -0.03    1.09 
  -1 -15  -1    0.04    0.32 
  -1 -15  -1   -0.11    0.15 
   1 -15   1    0.00    0.17 
   1 -15   1    0.56    0.34 
   1 -15   1    0.18    1.00 
   1  15   1   -0.71    0.79 
  -1  15  -1   -0.02    0.12 
  -1  15  -1   -1.86    1.16 
  -1  15  -1   -0.13    0.23 
  -1  15  -1   -0.49    0.34 
   1  15   1    0.18    0.53 
  -3 -15  -1    0.62    1.09 
  -3 -15  -1    0.13    0.27 
  -3 -15  -1   -0.15    0.16 
  -3 -15  -1   -0.06    0.30 
   3 -15   1    0.32    0.35 
   3  15   1    0.03    0.79 
   3  15   1    0.13    0.53 
  -3  15  -1    0.42    0.23 
  -3  15  -1    0.17    0.16 
  -5 -15  -1    3.11    0.19 
  -5 -15  -1    3.62    0.27 
  -5 -15  -1    3.37    1.01 
  -5 -15  -1    3.25    0.13 
   5 -15   1    3.48    0.43 
   5  15   1    4.91    0.61 
  -5  15  -1    3.60    0.20 
  -5  15  -1    3.69    0.27 
  -7 -15  -1    2.65    0.28 
  -7 -15  -1    2.12    0.15 
  -7 -15  -1    1.94    1.06 
   7 -15   1    2.09    0.48 
   7  15   1    2.40    0.59 
  -7  15  -1    1.92    0.22 
  -7  15  -1    1.94    0.27 
  -9 -15  -1    0.38    1.20 
   9 -15   1   -0.05    0.51 
  -9 -15  -1    0.21    0.18 
  -9 -15  -1    0.13    0.24 
  -9  15  -1   -0.54    0.29 
   9  15   1    0.01    0.64 
  -9  15  -1    0.20    0.25 
  11 -15   1    3.61    0.59 
 -11 -15  -1    2.42    0.23 
 -11 -15  -1    1.79    1.18 
 -11  15  -1    2.38    0.37 
 -11  15  -1    2.48    0.30 
  11  15   1    2.76    0.74 
 -13 -15  -1    0.43    0.42 
 -13 -15  -1    0.55    0.23 
 -13 -15  -1   -1.22    1.31 
  13 -15   1   -0.37    0.52 
 -13  15  -1   -0.44    0.40 
 -13  15  -1    0.38    0.34 
  13  15   1    1.39    0.85 
 -15 -15  -1   -0.80    1.48 
 -15  15  -1    0.53    0.39 
 -16 -16   1   -1.58    1.65 
 -16 -16   1   -0.05    0.24 
 -16  16   1    0.59    0.38 
 -14 -16   1    5.99    1.31 
  14 -16  -1    8.73    0.63 
  14  16  -1    8.24    0.85 
 -14  16   1    8.32    0.41 
 -14  16   1    8.13    0.35 
  12 -16  -1   11.57    0.63 
 -12 -16   1   10.34    0.21 
 -12 -16   1    9.91    1.34 
  12  16  -1   11.54    0.85 
 -12  16   1   10.25    0.38 
 -10 -16   1    4.55    0.37 
 -10 -16   1    3.75    1.22 
  10 -16  -1    4.34    0.57 
 -10 -16   1    3.90    0.16 
 -10  16   1    4.00    0.35 
  10  16  -1    4.11    0.71 
  -8 -16   1   17.72    0.56 
   8 -16  -1   18.14    0.67 
  -8 -16   1   17.03    1.37 
  -8 -16   1   17.33    0.48 
   8  16  -1   18.95    0.93 
  -8  16   1   15.40    0.39 
   6 -16  -1    2.14    1.54 
  -6 -16   1   -0.56    0.21 
  -6 -16   1    0.09    0.34 
  -6 -16   1   -1.36    1.06 
   6 -16  -1   -0.46    0.38 
   6  16  -1    0.09    0.79 
   6  16  -1    0.40    0.53 
  -6  16   1   -0.20    0.23 
   4 -16  -1    5.32    0.49 
  -4 -16   1    4.87    1.21 
   4 -16  -1    6.24    1.39 
  -4 -16   1    5.48    0.46 
  -4  16   1    4.24    0.29 
   4  16  -1    5.95    0.69 
   4  16  -1    5.77    1.06 
   2 -16  -1   55.23    1.48 
  -2 -16   1   54.80    1.36 
  -2 -16   1   55.11    0.70 
   2 -16  -1   54.68    0.65 
   2 -16  -1   54.91    0.67 
   2  16  -1   54.12    1.38 
   2  16  -1   55.20    0.94 
   0 -16   1    7.30    0.20 
   0 -16   1    8.55    0.45 
   0 -16  -1    7.48    1.22 
   0 -16  -1    7.36    0.19 
   0 -16  -1    8.22    0.41 
   0 -16   1    9.22    0.98 
   0  16  -1    7.10    0.12 
   0  16   1    7.20    0.25 
   0  16  -1    6.96    0.26 
   0  16  -1    6.03    1.14 
   2 -16   1   22.64    0.60 
  -2 -16  -1   24.17    0.67 
  -2 -16  -1   25.03    0.64 
  -2 -16  -1   22.72    1.46 
  -2  16  -1   24.07    0.86 
   2  16   1   23.57    0.91 
   4 -16   1   15.77    0.52 
  -4 -16  -1   16.56    0.44 
  -4 -16  -1   17.04    1.37 
  -4 -16  -1   16.88    0.49 
   4  16   1   17.57    0.81 
  -6 -16  -1    0.81    0.14 
  -6 -16  -1    1.04    0.28 
  -6 -16  -1    1.36    0.36 
  -6 -16  -1    0.46    0.20 
  -6 -16  -1    0.95    1.17 
   6 -16   1    1.74    0.50 
  -6  16  -1    1.00    0.22 
   6  16   1    1.84    0.66 
  -6  16  -1    1.00    0.32 
  -8 -16  -1   20.06    1.35 
  -8 -16  -1   19.29    0.35 
   8 -16   1   19.06    0.60 
  -8  16  -1   17.80    0.32 
   8  16   1   19.11    0.76 
  10 -16   1    2.17    0.57 
 -10 -16  -1    2.22    0.21 
 -10 -16  -1    1.98    1.30 
 -10  16  -1    1.93    0.37 
 -10  16  -1    2.23    0.28 
  10  16   1    2.30    0.73 
  12 -16   1    5.24    0.60 
 -12 -16  -1    5.24    1.47 
 -12  16  -1    4.83    0.42 
  12  16   1    4.65    0.78 
 -12  16  -1    4.31    0.30 
 -14 -16  -1    3.93    1.38 
 -14  16  -1    6.29    0.38 
 -14  16  -1    5.60    0.46 
  15 -17  -1    0.41    0.63 
 -15  17   1   -0.16    0.39 
  15  17  -1   -0.41    0.81 
 -15  17   1    0.96    0.35 
 -13 -17   1   -2.63    1.34 
  13 -17  -1    0.84    0.62 
  13  17  -1    0.88    0.84 
 -13  17   1   -0.41    0.34 
 -11 -17   1    7.63    0.36 
  11 -17  -1    8.76    0.62 
 -11 -17   1    6.15    1.29 
  11  17  -1    7.53    0.75 
 -11  17   1    7.38    0.37 
  -9 -17   1   -0.26    1.28 
  -9 -17   1    0.92    0.36 
   9 -17  -1    0.61    0.51 
  -9 -17   1    0.69    0.12 
   9  17  -1    0.86    0.65 
  -9  17   1    0.33    0.32 
  -7 -17   1    7.15    0.42 
   7 -17  -1    6.64    0.48 
  -7 -17   1    6.32    1.25 
   7  17  -1    7.01    0.72 
  -7  17   1    6.46    0.34 
  -5 -17   1    8.15    0.35 
  -5 -17   1    7.55    1.25 
   5 -17  -1    9.83    1.48 
   5 -17  -1    8.25    0.41 
   5  17  -1    8.74    0.92 
  -5  17   1    8.23    0.27 
   5  17  -1    8.34    0.61 
   3 -17  -1    1.27    0.18 
  -3 -17   1    1.49    0.22 
   3 -17  -1    2.72    1.08 
   3 -17  -1    1.96    0.38 
  -3 -17   1    2.09    1.09 
  -3 -17   1    2.19    0.39 
   3  17  -1    1.82    1.05 
  -3  17   1    1.25    0.26 
   3  17  -1    2.45    0.65 
  -1 -17   1    4.30    0.40 
   1 -17  -1    4.92    0.43 
   1 -17  -1    5.25    1.24 
  -1 -17   1    6.08    1.08 
   1 -17  -1    4.18    0.19 
  -1  17   1    4.18    0.27 
   1  17  -1    4.07    0.28 
   1  17  -1    4.60    0.60 
   1 -17   1    0.74    0.43 
  -1 -17  -1   -0.07    1.16 
  -1 -17  -1    0.10    0.37 
   1 -17   1    1.70    1.21 
  -1 -17  -1   -0.25    0.14 
   1  17   1    0.18    0.60 
  -1  17  -1    0.16    0.13 
  -1  17  -1   -0.03    0.26 
   3 -17   1   17.42    1.76 
   3 -17   1   14.46    0.51 
  -3 -17  -1   14.95    0.48 
  -3 -17  -1   14.26    1.40 
   3  17   1   14.57    0.75 
  -5 -17  -1    2.72    0.38 
  -5 -17  -1    1.88    0.20 
   5 -17   1    2.56    0.47 
  -5 -17  -1    2.97    1.33 
  -5 -17  -1    1.73    0.48 
   5  17   1    2.34    0.62 
  -5  17  -1    2.38    0.31 
  -5  17  -1    2.22    0.20 
  -7 -17  -1    5.87    1.44 
  -7 -17  -1    5.20    0.33 
  -7 -17  -1    5.31    0.40 
   7 -17   1    5.66    0.59 
  -7 -17  -1    4.60    0.25 
   7  17   1    6.36    0.76 
  -7  17  -1    4.69    0.26 
  -7  17  -1    4.94    0.36 
  -9 -17  -1    0.23    0.18 
  -9 -17  -1   -0.33    1.35 
   9 -17   1    0.36    0.59 
  -9 -17  -1   -0.12    0.35 
  -9  17  -1    0.55    0.36 
   9  17   1    0.25    0.67 
  -9  17  -1    0.23    0.27 
  11 -17   1   -0.66    0.58 
 -11 -17  -1   -0.11    1.37 
 -11  17  -1   -0.55    0.38 
  11  17   1    1.64    0.81 
 -11  17  -1    0.30    0.31 
 -13 -17  -1   -2.32    1.28 
  13 -17   1    0.22    0.60 
 -13 -17  -1    0.42    0.23 
  13  17   1    1.19    0.87 
 -13  17  -1    0.46    0.34 
 -13  17  -1    0.47    0.43 
  14 -18  -1    1.37    0.69 
 -14  18   1    0.66    0.34 
 -14  18   1    0.54    0.41 
  14  18  -1    0.94    0.90 
  12 -18  -1   11.53    0.64 
  12  18  -1   12.24    0.85 
 -12  18   1   11.63    0.41 
  10 -18  -1    4.10    0.58 
 -10 -18   1    1.90    1.33 
 -10 -18   1    4.87    0.41 
 -10  18   1    4.11    0.36 
  10  18  -1    4.70    0.77 
   8 -18  -1   14.68    0.61 
  -8 -18   1   14.62    1.52 
  -8 -18   1   15.49    0.48 
   8  18  -1   15.62    0.80 
  -8  18   1   14.13    0.36 
  -6 -18   1   -0.15    0.38 
   6 -18  -1    0.05    0.41 
  -6 -18   1    0.00    1.39 
   6 -18  -1    1.49    1.90 
   6  18  -1   -0.44    0.59 
  -6  18   1   -0.18    0.30 
  -4 -18   1    2.39    0.46 
  -4 -18   1    0.55    1.33 
   4 -18  -1    3.65    1.72 
   4 -18  -1    1.26    0.42 
  -4  18   1    0.52    0.30 
   4  18  -1    1.20    0.70 
  -2 -18   1   31.58    1.44 
   2 -18  -1   30.82    0.66 
  -2 -18   1   29.88    0.60 
   2 -18  -1   34.14    1.70 
   2  18  -1   30.98    0.95 
   0 -18   1    2.61    1.26 
   0 -18  -1    1.07    0.38 
   0 -18  -1    0.89    1.26 
   0 -18   1    1.17    0.41 
   0 -18  -1    1.12    0.17 
   0  18  -1    1.25    0.28 
   0  18  -1    1.08    0.11 
  -2 -18  -1   29.94    1.67 
   2 -18   1   38.96    2.32 
   2 -18   1   32.29    0.70 
  -2 -18  -1   31.33    0.63 
   2  18   1   32.35    0.96 
  -2  18  -1   33.22    0.92 
   4 -18   1   23.96    0.63 
  -4 -18  -1   24.72    1.65 
  -4 -18  -1   24.65    0.60 
   4  18   1   25.68    1.00 
   6 -18   1    1.34    0.55 
  -6 -18  -1    0.84    0.40 
  -6 -18  -1   -0.23    0.21 
  -6 -18  -1    0.43    1.40 
  -6  18  -1    0.38    0.35 
   6  18   1    0.47    0.68 
  -6  18  -1    0.70    0.23 
  -8 -18  -1    4.66    0.42 
  -8 -18  -1    4.32    1.49 
   8 -18   1    4.50    0.60 
  -8  18  -1    4.29    0.38 
  -8  18  -1    4.33    0.28 
   8  18   1    5.27    0.77 
  10 -18   1    0.56    0.65 
 -10 -18  -1   -0.52    1.50 
 -10  18  -1    0.89    0.30 
  10  18   1    0.37    0.71 
 -10  18  -1    0.94    0.42 
 -12 -18  -1    6.67    1.39 
  12 -18   1    9.42    0.66 
  12  18   1    8.54    0.80 
 -12  18  -1    8.04    0.40 
 -12  18  -1    8.91    0.34 
  15 -19  -1   -0.20    0.76 
  13 -19  -1    0.93    0.66 
 -13  19   1    0.61    0.35 
  13  19  -1    0.42    0.83 
 -13  19   1   -0.38    0.39 
  11 -19  -1    6.84    0.68 
  11  19  -1    6.03    0.78 
 -11  19   1    5.51    0.38 
  -9 -19   1    5.46    0.43 
  -9 -19   1    2.85    1.47 
   9 -19  -1    5.15    0.62 
  -9  19   1    4.98    0.38 
   9  19  -1    5.53    0.79 
  -7 -19   1    4.38    0.42 
  -7 -19   1    2.84    1.47 
   7 -19  -1    4.73    0.56 
  -7  19   1    4.73    0.33 
   7  19  -1    5.20    0.76 
  -5 -19   1    3.90    0.44 
   5 -19  -1    5.51    1.98 
   5 -19  -1    3.67    0.50 
  -5 -19   1    2.43    1.43 
   5  19  -1    2.46    0.66 
  -5  19   1    2.89    0.30 
  -3 -19   1    0.63    0.43 
   3 -19  -1    0.15    0.42 
   3 -19  -1    0.90    1.21 
  -3 -19   1    0.82    1.21 
   3  19  -1   -0.12    0.66 
  -3  19   1    0.04    0.29 
  -1 -19   1    1.70    1.11 
   1 -19  -1    0.59    0.43 
  -1 -19   1    0.16    0.41 
   1 -19  -1    0.93    1.26 
   1  19  -1    0.62    0.68 
  -1  19   1    0.18    0.10 
  -1  19   1   -0.26    0.26 
  -1 -19  -1    1.02    0.42 
   1 -19   1    0.27    0.44 
  -1 -19  -1    0.55    1.49 
   1 -19   1    2.59    1.62 
  -1 -19  -1    0.11    0.18 
   1  19   1    0.61    0.72 
  -1  19  -1    0.44    0.14 
  -1  19  -1    0.76    0.30 
   3 -19   1    1.68    0.49 
   3 -19   1    4.27    1.95 
  -3 -19  -1    1.92    0.43 
  -3 -19  -1    2.05    1.62 
  -3 -19  -1    1.34    0.20 
  -3  19  -1    1.45    0.17 
   3  19   1    1.38    0.71 
  -3  19  -1    1.62    0.34 
  -5 -19  -1    0.26    0.26 
  -5 -19  -1    1.17    0.44 
   5 -19   1    0.78    0.53 
  -5 -19  -1   -0.26    1.55 
  -5  19  -1    0.85    0.22 
  -5  19  -1    0.58    0.35 
   5  19   1    1.22    0.75 
   7 -19   1    3.99    0.63 
  -7 -19  -1    4.08    0.45 
  -7 -19  -1    2.50    1.53 
   7  19   1    4.60    0.82 
  -7  19  -1    3.76    0.38 
  -7  19  -1    3.63    0.26 
  -9 -19  -1    2.48    1.46 
   9 -19   1    3.65    0.62 
  -9  19  -1    4.41    0.28 
   9  19   1    5.33    0.80 
  -9  19  -1    4.52    0.40 
  11 -19   1    1.51    0.64 
 -11 -19  -1   -0.72    1.59 
 -11  19  -1    1.77    0.31 
 -11  19  -1    1.33    0.42 
  11  19   1    2.14    0.80 
  13 -19   1    4.93    0.64 
  13  19   1    6.09    0.92 
 -13  19  -1    5.03    0.36 
  14 -20  -1   -0.67    0.67 
 -14  20   1    0.82    0.35 
  14  20  -1    0.78    0.91 
  12 -20  -1   11.62    0.71 
  12  20  -1   11.56    0.92 
 -12  20   1   10.52    0.31 
 -12  20   1    9.63    0.40 
 -10 -20   1   -0.42    0.42 
  10 -20  -1    0.35    0.66 
 -10  20   1   -0.16    0.39 
  10  20  -1   -0.35    0.76 
  -8 -20   1    5.78    0.45 
  -8 -20   1    3.78    1.56 
   8 -20  -1    6.49    0.63 
  -8  20   1    5.56    0.38 
   8  20  -1    6.72    0.81 
  -6 -20   1    3.54    0.42 
   6 -20  -1    3.99    0.52 
   6 -20  -1    7.87    2.20 
  -6 -20   1    0.65    1.40 
   6  20  -1    3.85    0.75 
  -6  20   1    3.57    0.33 
  -4 -20   1    0.40    0.43 
   4 -20  -1    3.39    2.03 
  -4 -20   1   -0.31    1.31 
   4 -20  -1   -0.80    0.44 
  -4  20   1   -0.44    0.31 
   4  20  -1   -0.29    0.68 
   2 -20  -1    1.80    1.29 
  -2 -20   1    1.74    1.23 
  -2 -20   1    0.59    0.45 
   2 -20  -1   -0.04    0.40 
  -2  20   1    0.13    0.13 
  -2  20   1    0.38    0.32 
   2  20  -1    0.76    0.73 
   0 -20  -1    4.95    1.45 
   0 -20   1    4.67    0.50 
   0 -20  -1    5.65    0.51 
   0 -20   1    7.36    1.64 
   0  20  -1    4.68    0.34 
   0  20   1    4.79    0.78 
  -2 -20  -1    9.55    1.69 
  -2 -20  -1    9.28    0.51 
   2 -20   1   12.91    2.07 
   2 -20   1    9.82    0.57 
  -2  20  -1    8.84    0.39 
   2  20   1    9.38    0.85 
  -4 -20  -1    2.48    0.51 
   4 -20   1    2.20    0.58 
  -4 -20  -1    0.38    1.67 
   4  20   1    2.05    0.80 
  -4  20  -1    1.36    0.22 
  -4  20  -1    1.19    0.35 
  -6 -20  -1   -0.10    0.43 
   6 -20   1   -0.13    0.56 
  -6  20  -1    0.17    0.40 
  -6  20  -1    0.69    0.24 
   6  20   1   -0.18    0.73 
  -8 -20  -1   -0.25    0.43 
  -8 -20  -1   -2.75    1.55 
   8 -20   1    1.30    0.68 
  -8  20  -1    0.33    0.38 
   8  20   1    1.07    0.81 
  -8  20  -1    0.56    0.28 
  10 -20   1    0.41    0.68 
 -10  20  -1    0.27    0.30 
  10  20   1    1.26    0.87 
 -10  20  -1   -0.55    0.43 
  12 -20   1    4.72    0.72 
 -12  20  -1    3.07    0.42 
 -12  20  -1    3.78    0.33 
  12  20   1    4.89    0.91 
  13 -21  -1    1.95    0.72 
 -13  21   1    1.24    0.43 
  13  21  -1    1.96    0.89 
 -13  21   1    1.58    0.32 
  11 -21  -1    3.45    0.67 
  11  21  -1    3.83    0.82 
 -11  21   1    3.47    0.39 
 -11  21   1    3.85    0.30 
   9 -21  -1    2.12    0.66 
  -9 -21   1    2.09    0.47 
  -9  21   1    1.61    0.42 
  -9  21   1    1.79    0.28 
   9  21  -1    1.72    0.82 
  -7 -21   1    4.24    0.47 
   7 -21  -1    4.82    0.63 
  -7 -21   1    1.82    1.69 
   7  21  -1    4.38    0.78 
  -7  21   1    4.23    0.40 
   5 -21  -1   10.58    2.24 
  -5 -21   1    5.83    0.46 
  -5 -21   1    3.46    1.42 
   5 -21  -1    5.40    0.50 
   5  21  -1    6.35    0.81 
  -5  21   1    5.39    0.36 
   3 -21  -1    9.44    1.92 
  -3 -21   1    6.71    0.46 
   3 -21  -1    6.71    0.50 
  -3 -21   1    6.52    1.28 
   3  21  -1    6.38    0.72 
  -3  21   1    6.46    0.15 
  -3  21   1    6.21    0.22 
  -3  21   1    6.21    0.32 
   1 -21  -1   29.20    0.66 
  -1 -21   1   32.89    1.66 
   1 -21  -1   29.60    1.60 
  -1 -21   1   29.15    0.64 
   1  21  -1   28.53    0.93 
  -1  21   1   27.26    0.40 
   1 -21   1    4.99    0.54 
   1 -21   1    7.73    2.00 
  -1 -21  -1    4.09    1.57 
  -1 -21  -1    5.14    0.54 
  -1  21  -1    3.95    0.34 
   1  21   1    4.62    0.83 
  -3 -21  -1    0.83    0.50 
  -3 -21  -1   -2.13    1.69 
   3 -21   1    6.98    2.19 
   3 -21   1    0.32    0.46 
  -3  21  -1    0.36    0.37 
   3  21   1    0.43    0.78 
  -3  21  -1    0.54    0.19 
  -5 -21  -1    4.40    0.49 
   5 -21   1    3.37    0.58 
  -5 -21  -1    1.35    1.74 
   5  21   1    4.22    0.77 
  -5  21  -1    3.90    0.37 
  -5  21  -1    3.80    0.23 
  -7 -21  -1   -1.36    1.79 
   7 -21   1    1.62    0.64 
  -7 -21  -1    1.90    0.46 
  -7  21  -1    2.09    0.25 
   7  21   1    2.54    0.82 
  -7  21  -1    1.76    0.38 
   9 -21   1    3.37    0.66 
   9  21   1    4.29    0.81 
  -9  21  -1    3.65    0.41 
  -9  21  -1    4.21    0.30 
  11 -21   1    0.36    0.72 
 -11  21  -1    0.00    0.43 
  11  21   1    0.98    0.84 
 -11  21  -1    0.75    0.32 
  12 -22  -1    3.19    0.77 
 -12  22   1    1.14    0.45 
 -12  22   1    2.09    0.33 
  12  22  -1    1.91    0.85 
 -10 -22   1   -0.16    0.52 
  10 -22  -1    0.15    0.71 
  10  22  -1    0.46    0.86 
 -10  22   1    0.19    0.28 
 -10  22   1   -0.59    0.42 
   8 -22  -1    1.86    0.62 
  -8 -22   1    2.90    0.48 
   8  22  -1    1.82    0.80 
  -8  22   1    1.65    0.39 
  -8  22   1    2.52    0.26 
   6 -22  -1    2.29    0.57 
  -6 -22   1    0.45    1.64 
   6 -22  -1   10.52    2.52 
  -6 -22   1    2.19    0.49 
  -6  22   1    2.44    0.22 
   6  22  -1    1.62    0.78 
  -6  22   1    1.67    0.36 
  -4 -22   1    0.30    1.42 
  -4 -22   1   -0.03    0.45 
   4 -22  -1    3.74    2.29 
   4 -22  -1    0.13    0.48 
  -4  22   1   -0.11    0.34 
   4  22  -1    0.35    0.78 
  -4  22   1    0.41    0.18 
   2 -22  -1    0.17    0.49 
  -2 -22   1    1.32    1.23 
  -2 -22   1   -0.02    0.50 
   2 -22  -1    1.86    1.36 
  -2  22   1   -0.21    0.33 
   2  22  -1    0.19    0.74 
  -2  22   1    0.18    0.12 
   0 -22  -1    0.79    1.49 
   0 -22  -1   -0.33    0.50 
   0 -22   1   -0.22    0.52 
   0 -22   1    3.60    1.78 
   0  22  -1   -0.08    0.35 
   0  22  -1   -0.63    0.71 
   0  22   1   -0.41    0.74 
   2 -22   1    5.92    2.23 
  -2 -22  -1   -1.53    1.65 
  -2 -22  -1    0.74    0.52 
   2 -22   1    0.72    0.48 
  -2  22  -1    0.49    0.17 
   2  22   1    0.29    0.77 
  -2  22  -1   -0.39    0.35 
  -4 -22  -1    1.89    0.53 
   4 -22   1    2.14    0.55 
  -4 -22  -1   -1.91    1.81 
  -4  22  -1    1.12    0.21 
  -4  22  -1    0.49    0.38 
   4  22   1    1.16    0.81 
   6 -22   1    3.73    0.65 
  -6 -22  -1    3.58    0.53 
  -6  22  -1    3.11    0.43 
   6  22   1    3.45    0.86 
  -6  22  -1    3.20    0.24 
  -8 -22  -1    2.16    0.53 
   8 -22   1    1.85    0.71 
  -8  22  -1    1.77    0.29 
   8  22   1    2.85    0.89 
  -8  22  -1    1.93    0.44 
  10 -22   1    2.46    0.76 
 -10  22  -1    1.90    0.33 
  10  22   1    1.74    0.87 
 -10  22  -1    1.40    0.46 
  11 -23  -1   -0.13    0.72 
 -11  23   1    0.41    0.30 
  11  23  -1    0.65    0.85 
 -11  23   1   -0.44    0.42 
   9 -23  -1    3.74    0.73 
  -9 -23   1    2.78    0.49 
  -9  23   1    3.16    0.27 
   9  23  -1    3.11    0.88 
  -9  23   1    2.31    0.42 
   7 -23  -1    0.76    0.64 
  -7 -23   1   -0.18    0.50 
  -7  23   1   -0.29    0.42 
   7  23  -1    0.02    0.81 
  -7  23   1    0.62    0.25 
  -5 -23   1    2.29    0.52 
   5 -23  -1    2.30    0.61 
  -5 -23   1    1.50    1.50 
  -5  23   1    1.31    0.37 
   5  23  -1    1.93    0.83 
  -5  23   1    2.01    0.20 
  -3 -23   1    5.26    0.59 
   3 -23  -1   10.80    2.30 
  -3 -23   1    6.75    1.43 
   3 -23  -1    4.34    0.53 
   3  23  -1    4.56    0.87 
  -3  23   1    4.01    0.38 
   1 -23  -1    4.63    0.53 
  -1 -23   1    7.67    1.78 
  -1 -23   1    4.60    0.51 
   1 -23  -1    5.10    1.49 
   1  23  -1    4.10    0.81 
  -1 -23  -1    1.85    1.69 
  -1 -23  -1    0.13    0.54 
   1 -23   1    5.03    2.29 
   1 -23   1    0.64    0.57 
   1  23   1    0.36    0.83 
  -1  23  -1   -0.08    0.36 
  -3 -23  -1   35.22    1.91 
   3 -23   1   39.81    0.69 
  -3 -23  -1   39.61    0.65 
  -3  23  -1   36.95    0.24 
  -3  23  -1   36.91    0.45 
   3  23   1   39.41    1.01 
   5 -23   1    1.02    0.55 
  -5 -23  -1    0.90    0.53 
  -5  23  -1    0.97    0.44 
   5  23   1    0.97    0.80 
  -5  23  -1    0.88    0.23 
  -7 -23  -1    1.11    0.53 
   7 -23   1    0.83    0.69 
  -7  23  -1   -0.25    0.41 
   7  23   1    1.61    0.92 
  -7  23  -1    1.40    0.27 
   9 -23   1    1.53    0.74 
  -9  23  -1    1.88    0.30 
  -9  23  -1    0.93    0.43 
   9  23   1    2.90    0.98 
  10 -24  -1    1.33    0.77 
 -10  24   1   -0.09    0.47 
  10  24  -1   -0.07    0.85 
 -10  24   1    0.28    0.28 
  -8 -24   1    2.54    0.54 
   8 -24  -1    2.52    0.67 
  -8  24   1    0.97    0.42 
  -8  24   1    2.38    0.26 
   8  24  -1    2.00    0.89 
   6 -24  -1    1.56    0.66 
   6  24  -1    1.91    0.91 
  -4 -24   1    1.68    0.53 
  -4 -24   1    2.32    1.43 
   4 -24  -1    1.98    0.60 
  -4  24   1    1.64    0.40 
   4  24  -1    2.54    0.86 
  -2 -24   1    5.47    0.49 
  -2 -24   1   10.31    1.38 
   2 -24  -1    8.52    1.49 
   2 -24  -1    6.17    0.54 
   2  24  -1    6.34    0.86 
  -2  24   1    5.62    0.36 
   0 -24  -1    2.86    1.53 
   0 -24  -1    0.93    0.57 
   0 -24   1    1.34    0.57 
   0 -24   1    8.87    2.31 
   0  24  -1    1.05    0.83 
   0  24   1    1.46    0.85 
  -2 -24  -1    0.46    0.53 
  -2 -24  -1   -0.63    1.77 
   2 -24   1    0.98    0.52 
   2  24   1    1.70    0.91 
  -2  24  -1    1.18    0.42 
  -4 -24  -1    3.87    0.53 
   4 -24   1    4.40    0.62 
   4  24   1    4.45    0.85 
  -4  24  -1    3.31    0.40 
  -6 -24  -1    1.55    0.56 
   6 -24   1    1.32    0.57 
  -6  24  -1    0.19    0.43 
   6  24   1    0.60    0.86 
   8 -24   1    4.91    0.80 
  -8  24  -1    3.70    0.33 
  -8  24  -1    2.13    0.49 
   8  24   1    3.53    0.92 
  -9 -25   1    1.03    0.59 
   9 -25  -1    2.12    0.78 
  -9  25   1    0.28    0.46 
   9  25  -1    1.85    0.92 
   7 -25  -1    4.59    0.66 
  -7 -25   1    5.24    0.59 
   7  25  -1    6.26    0.97 
  -7  25   1    3.25    0.43 
  -5 -25   1   -0.30    0.54 
   5 -25  -1   -0.11    0.62 
  -5 -25   1   -0.25    1.51 
   5  25  -1    0.43    0.84 
   3 -25  -1    9.50    0.56 
  -3 -25   1   14.56    1.49 
  -3 -25   1    9.37    0.57 
   3  25  -1    9.81    0.92 
   1 -25  -1    4.91    1.56 
  -1 -25   1    0.35    0.58 
   1 -25  -1    0.48    0.60 
   1  25  -1   -0.63    0.85 
  -1  25   1   -0.80    0.82 
  -1 -25  -1    2.30    1.66 
   1 -25   1    2.64    0.63 
  -1 -25  -1    1.88    0.60 
   1  25   1    1.59    0.88 
  -3 -25  -1    3.35    0.60 
  -3 -25  -1   -0.68    1.84 
   3 -25   1    3.48    0.62 
   3  25   1    3.74    0.96 
  -3  25  -1    2.41    0.43 
   5 -25   1    0.33    0.64 
  -5 -25  -1    0.92    0.57 
  -5  25  -1   -0.60    0.42 
   5  25   1    0.59    0.90 
  -7 -25  -1    2.22    0.60 
   7 -25   1    2.64    0.71 
   7  25   1    2.03    0.90 
  -7  25  -1    1.50    0.50 
  -8 -26   1    0.36    0.60 
   8 -26  -1    0.40    0.70 
   8  26  -1    2.47    1.05 
  -8  26   1   -1.15    0.45 
  -6 -26   1    0.23    0.57 
   6 -26  -1    0.89    0.66 
  -6 -26   1   -2.77    1.57 
  -6  26   1   -0.58    0.43 
   6  26  -1    0.87    0.92 
  -4 -26   1    4.98    1.50 
   0 -26  -1    4.35    1.52 
   0 -26  -1    1.11    0.60 
   0  26   1    0.80    0.90 
   0  26  -1    0.67    0.85 
  -4 -26  -1   -0.21    0.61 
   4 -26   1   -0.14    0.67 
  -4  26  -1   -1.62    0.43 
   4  26   1   -0.04    0.89 
   6 -26   1   -0.11    0.70 
  -6 -26  -1   -0.25    0.59 
   6  26   1    0.26    0.92 
  -6  26  -1   -1.02    0.48 
  -7 -27   1    5.11    0.64 
   7 -27  -1    4.81    0.88 
  -7  27   1    3.44    0.47 
   5 -27  -1    2.10    0.70 
  -5 -27   1    2.27    1.46 
   1 -27   1    3.20    0.65 
  -1 -27  -1    6.03    1.67 
  -1 -27  -1    2.80    0.58 
  -1  27  -1    3.32    0.98 
   1  27   1    4.20    0.98 
  -3 -27  -1   -2.71    1.82 
  -3 -27  -1    1.43    0.59 
   3 -27   1    2.35    0.67 
   3  27   1    1.98    0.96 
  -3  27  -1    0.89    0.44 
   5 -27   1    0.98    0.79 
  -5 -27  -1    0.16    0.59 
  -5  27  -1   -1.20    0.46 
   5  27   1    0.91    0.96 
  -6 -28   1    0.19    0.63 
  -2 -28  -1    0.30    1.65 
   2 -28   1    0.42    0.65 
  -2 -28  -1    1.12    0.64 
   2  28   1    0.40    0.93 
  -2  28  -1   -0.21    0.96 
  -2  28  -1   -0.59    0.43 
  -4 -28  -1    0.08    0.64 
  -4  28  -1   -1.65    0.46 
  -3 -29   1   -0.27    0.62 
  -1 -29  -1   -0.17    0.57 
 -20   0   2    4.18    0.44 
 -20   0   2    3.79    0.42 
 -18   0   2   10.21    0.36 
 -16   0   2    8.60    0.34 
 -16   0   2    8.39    0.31 
 -14   0   2   10.35    0.27 
 -14   0   2    9.92    0.25 
 -12   0   2   28.19    0.45 
 -10   0   2   41.85    0.53 
 -10   0   2   42.57    0.83 
  -8   0   2    7.18    0.16 
  -8   0   2    7.17    0.19 
   6   0  -2    6.19    0.17 
   6   0  -2    6.31    0.19 
  -6   0   2    6.40    0.22 
  -4   0   2  115.21    0.80 
  -4   0   2  113.57    0.96 
   4   0  -2  116.56    0.79 
   2   0  -2    0.73    0.11 
   2   0  -2    0.73    0.12 
  -2   0   2    0.50    0.13 
   0   0   2   34.75    1.05 
   0   0  -2   31.01    0.75 
   0   0   2   35.27    0.74 
   0   0  -2   36.45    1.10 
   0   0   2   34.98    0.77 
   0   0  -2   30.73    0.74 
  -2   0  -2  987.32    7.23 
   2   0   2 1000.00    7.29 
  -4   0  -2  375.72    3.07 
  -4   0  -2  371.12    2.31 
  -4   0  -2  371.88    2.46 
   4   0   2  372.32    2.47 
  -6   0  -2  560.49    3.00 
  -6   0  -2  558.95    3.71 
  -6   0  -2  562.73    2.75 
  -6   0  -2  563.64    3.10 
   6   0   2  563.84    2.99 
  -8   0  -2    0.42    0.18 
  -8   0  -2    0.76    0.38 
  -8   0  -2    0.64    0.16 
   8   0   2    0.59    0.16 
  -8   0  -2    0.41    0.18 
 -10   0  -2    7.25    0.29 
 -10   0  -2    8.44    0.68 
 -12   0  -2    5.02    0.32 
 -12   0  -2    5.23    0.25 
 -12   0  -2    5.05    0.27 
 -14   0  -2    0.39    0.36 
 -14   0  -2    0.40    0.32 
 -16   0  -2    1.21    0.43 
 -16   0  -2    0.59    0.35 
 -19  -1   2    0.51    0.39 
 -19  -1   2   -0.22    0.36 
 -19   1   2    0.06    0.40 
 -19   1   2    0.39    0.42 
 -17  -1   2    2.79    0.34 
 -17   1   2    2.67    0.33 
 -15  -1   2    4.06    0.29 
 -15  -1   2    4.49    0.29 
 -15   1   2    4.70    0.33 
 -15   1   2    4.11    0.29 
 -13  -1   2    0.50    0.24 
 -13  -1   2    0.29    0.23 
 -13   1   2    0.30    0.21 
 -13   1   2    0.78    0.26 
 -11  -1   2   36.42    0.45 
 -11  -1   2   35.04    0.79 
 -11   1   2   35.70    0.73 
 -11   1   2   36.14    0.50 
  -9  -1   2   37.51    0.43 
  -9  -1   2   36.68    0.71 
  -9  -1   2   37.75    0.77 
  -9   1   2   38.43    0.73 
  -9   1   2   37.88    0.50 
  -7  -1   2    3.27    0.17 
   7  -1  -2    3.56    0.17 
  -7  -1   2    4.06    0.41 
   7  -1  -2    3.21    0.15 
  -7   1   2    2.70    0.15 
  -7   1   2    3.14    0.22 
   5  -1  -2   45.99    0.48 
  -5  -1   2   45.80    0.45 
  -5  -1   2   47.01    0.69 
  -5   1   2   46.00    0.64 
   5   1  -2   47.23    0.43 
  -5   1   2   45.88    0.52 
   3  -1  -2   35.83    1.05 
   3  -1  -2   35.97    0.82 
  -3  -1   2   37.93    0.89 
  -3   1   2   35.53    1.09 
  -3   1   2   33.20    0.82 
   3   1  -2   38.67    0.81 
   1  -1  -2    1.86    0.16 
   1   1  -2    2.84    0.22 
   1  -1   2  286.35    2.08 
  -1  -1  -2  282.53    2.01 
   1  -1   2  284.68    2.04 
  -1  -1  -2  282.74    2.42 
   1  -1   2  288.96    2.46 
  -1  -1  -2  279.84    2.01 
  -1  -1  -2  284.69    2.05 
  -1   1  -2  285.71    2.08 
  -1   1  -2  284.09    2.05 
   1   1   2  287.78    2.44 
  -1   1  -2  288.36    2.48 
   1   1   2  283.41    2.00 
   1   1   2  285.02    2.02 
  -3  -1  -2  321.42    2.18 
  -3  -1  -2  321.38    2.25 
   3  -1   2  323.12    2.71 
  -3  -1  -2  317.17    2.06 
  -3  -1  -2  321.96    2.69 
   3  -1   2  320.27    2.05 
   3  -1   2  319.52    2.22 
   3  -1   2  316.40    2.05 
   3   1   2  321.66    2.67 
  -3   1  -2  321.33    2.74 
  -3   1  -2  321.01    2.11 
   3   1   2  319.31    2.17 
  -3   1  -2  319.99    2.22 
  -5  -1  -2    2.34    0.12 
  -5  -1  -2    2.34    0.16 
   5  -1   2    2.21    0.14 
  -5  -1  -2    2.38    0.15 
  -5  -1  -2    2.76    0.32 
  -5   1  -2    2.45    0.19 
  -5   1  -2    2.30    0.17 
  -5   1  -2    2.65    0.14 
   5   1   2    2.30    0.13 
  -7  -1  -2    1.12    0.20 
   7  -1   2    1.06    0.16 
  -7  -1  -2    1.90    0.40 
  -7  -1  -2    1.82    0.19 
  -7  -1  -2    1.22    0.15 
  -7   1  -2    1.54    0.22 
  -7   1  -2    1.22    0.22 
  -7   1  -2    1.58    0.18 
  -9  -1  -2    1.98    0.38 
  -9  -1  -2    2.06    0.22 
   9  -1   2    2.12    0.17 
  -9  -1  -2    2.18    0.17 
  -9  -1  -2    1.80    0.18 
  -9   1  -2    1.97    0.22 
  -9   1  -2    1.92    0.17 
  -9   1  -2    1.65    0.37 
  -9   1  -2    1.91    0.22 
 -11  -1  -2    2.35    0.24 
 -11  -1  -2    2.27    0.20 
 -11  -1  -2    2.24    0.28 
 -11   1  -2    2.07    0.26 
 -11   1  -2    2.27    0.29 
 -11   1  -2    2.36    0.23 
 -13  -1  -2   12.94    0.32 
 -13  -1  -2   13.52    0.26 
 -13   1  -2   13.46    0.29 
 -13   1  -2   12.88    0.32 
 -15  -1  -2    0.28    0.32 
 -15  -1  -2    0.19    0.35 
 -15   1  -2    0.46    0.35 
 -15   1  -2    0.60    0.39 
 -20  -2   2    2.99    0.37 
 -20  -2   2    3.34    0.38 
 -20   2   2    3.02    0.40 
 -20   2   2    3.92    0.60 
 -18  -2   2   -0.01    0.34 
 -18   2   2    0.16    0.37 
 -16  -2   2    6.90    0.32 
 -16   2   2    6.82    0.31 
 -16   2   2    7.52    0.38 
 -14  -2   2    0.47    0.24 
 -14  -2   2    0.28    0.25 
 -14   2   2    0.70    0.31 
 -14   2   2    0.50    0.29 
 -12  -2   2   21.54    0.30 
 -12   2   2   21.18    0.28 
 -10  -2   2    1.57    0.20 
 -10  -2   2    2.24    0.20 
 -10  -2   2    1.83    0.45 
 -10   2   2    2.11    0.27 
 -10   2   2    1.22    0.19 
   8  -2  -2    5.76    0.22 
   8  -2  -2    6.09    0.23 
  -8  -2   2    6.50    0.51 
  -8  -2   2    5.56    0.20 
  -8   2   2    5.84    0.30 
  -6  -2   2   14.69    0.30 
  -6  -2   2   14.74    0.56 
   6  -2  -2   15.45    0.39 
   6  -2  -2   14.66    0.34 
  -6   2   2   15.01    0.72 
  -6   2   2   14.77    0.42 
  -6   2   2   14.65    0.52 
  -4  -2   2  262.54    1.97 
  -4  -2   2  256.24    2.14 
   4  -2  -2  258.74    2.00 
   4  -2  -2  254.30    2.37 
   4   2  -2  262.16    1.94 
   4   2  -2  259.82    2.17 
  -4   2   2  256.86    2.37 
  -4   2   2  256.35    2.05 
  -4   2   2  259.83    2.02 
   2  -2  -2   69.38    1.74 
  -2  -2   2   78.69    1.55 
   2  -2  -2   70.78    1.52 
  -2  -2   2   62.54    1.50 
   2  -2  -2   79.20    1.84 
  -2   2   2   78.31    1.76 
   2   2  -2   78.16    1.52 
  -2   2   2   78.93    1.54 
  -2   2   2   76.45    1.46 
   2   2  -2   78.32    1.73 
   0  -2  -2  758.39    5.57 
   0   2   2  767.21    5.88 
   0   2  -2  753.19    5.33 
   0   2  -2  757.41    5.31 
   2  -2   2   74.65    0.65 
  -2  -2  -2   75.23    1.05 
  -2  -2  -2   75.42    0.73 
  -2  -2  -2   75.09    0.63 
  -2  -2  -2   74.86    0.58 
   2  -2   2   76.06    1.10 
   2  -2   2   74.34    0.73 
   2   2   2   74.44    0.73 
  -2   2  -2   75.33    1.14 
  -2   2  -2   74.27    0.65 
   2   2   2   73.95    0.63 
   2   2   2   74.74    1.06 
  -2   2  -2   75.75    0.74 
  -4  -2  -2  437.81    2.55 
   4  -2   2  431.12    2.40 
  -4  -2  -2  435.50    3.10 
   4  -2   2  430.52    2.39 
  -4  -2  -2  432.97    2.36 
   4  -2   2  427.34    2.60 
  -4  -2  -2  434.38    2.65 
  -4   2  -2  430.03    2.46 
  -4   2  -2  430.23    2.61 
  -4   2  -2  432.87    3.21 
   6  -2   2    0.73    0.18 
  -6  -2  -2    1.43    0.41 
  -6  -2  -2    1.01    0.16 
  -6  -2  -2    1.63    0.18 
  -6  -2  -2    0.67    0.21 
  -6   2  -2    0.48    0.19 
  -6   2  -2    0.45    0.18 
  -6   2  -2    1.54    0.26 
  -8  -2  -2    9.72    0.50 
  -8  -2  -2    7.68    0.20 
  -8  -2  -2    7.26    0.24 
   8  -2   2    7.73    0.21 
  -8   2  -2    8.61    0.29 
  -8   2  -2    7.81    0.23 
  -8   2  -2    7.24    0.25 
 -10  -2  -2    3.74    0.22 
 -10  -2  -2    4.29    0.24 
 -10  -2  -2    3.29    0.27 
 -10   2  -2    4.05    0.26 
 -10   2  -2    3.44    0.30 
 -10   2  -2    4.56    0.31 
 -12  -2  -2    0.69    0.23 
 -12  -2  -2    0.39    0.31 
 -12   2  -2    0.46    0.28 
 -12   2  -2    0.42    0.33 
 -12   2  -2    0.31    0.30 
 -14  -2  -2    4.16    0.33 
 -14  -2  -2    4.26    0.26 
 -14   2  -2    4.52    0.36 
 -14   2  -2    4.72    0.35 
 -16  -2  -2    0.55    0.40 
 -16  -2  -2    0.59    0.36 
 -16   2  -2    0.38    0.37 
 -16   2  -2    0.55    0.40 
 -19  -3   2    0.48    0.36 
 -19  -3   2    0.23    0.34 
 -19   3   2    0.11    0.40 
 -17  -3   2    0.35    0.34 
 -17   3   2   -0.11    0.30 
 -17   3   2    0.53    0.48 
 -15  -3   2    0.17    0.28 
 -15  -3   2    0.61    0.26 
 -15   3   2   -0.06    0.30 
 -15   3   2    0.22    0.34 
 -13  -3   2    0.72    0.23 
 -13  -3   2    0.90    0.21 
 -13   3   2    0.21    0.24 
 -13   3   2    0.55    0.30 
 -11  -3   2    4.08    0.49 
 -11  -3   2    3.60    0.19 
 -11  -3   2    3.19    0.22 
 -11   3   2    3.29    0.29 
 -11   3   2    2.83    0.22 
   9  -3  -2   24.92    0.39 
  -9  -3   2   24.56    0.31 
  -9  -3   2   25.69    0.73 
   9  -3  -2   24.60    0.37 
  -9   3   2   24.43    0.52 
  -7  -3   2   10.66    0.26 
   7  -3  -2   11.04    0.38 
   7  -3  -2   10.87    0.36 
  -7  -3   2   11.37    0.58 
  -7   3   2   11.04    0.51 
  -7   3   2   10.15    0.74 
  -7   3   2   10.15    0.41 
  -5  -3   2    0.19    0.30 
  -5  -3   2    0.37    0.33 
   5  -3  -2   -0.18    0.49 
  -5  -3   2    0.90    0.16 
   5  -3  -2    0.43    0.12 
   5  -3  -2    0.96    0.23 
  -5   3   2    0.09    0.53 
  -5   3   2    0.21    0.14 
   5   3  -2    0.89    0.12 
   5   3  -2    0.55    0.36 
  -5   3   2    0.78    0.24 
   3  -3  -2   19.01    0.36 
  -3  -3   2   19.08    0.47 
   3  -3  -2   19.06    0.41 
  -3  -3   2   19.48    0.36 
  -3   3   2   18.88    0.39 
   3   3  -2   19.15    0.34 
   3   3  -2   18.40    0.47 
  -3   3   2   18.40    0.38 
   3   3  -2   19.61    0.69 
   1  -3  -2    7.23    0.72 
  -1  -3   2    7.59    0.44 
  -1  -3   2    6.81    0.51 
   1  -3  -2    6.06    0.19 
  -1  -3   2    6.38    0.37 
   1  -3  -2    7.15    0.34 
   1   3  -2    7.24    0.59 
   1   3  -2    8.30    0.48 
   1   3  -2    6.74    0.37 
  -1   3   2    7.44    0.37 
  -1   3   2    6.88    0.66 
  -1  -3  -2   77.59    0.59 
  -1  -3  -2   77.56    0.76 
   1  -3   2   77.03    0.78 
  -1  -3  -2   78.01    0.64 
   1  -3   2   77.75    0.72 
  -1  -3  -2   76.90    1.30 
   1  -3   2   78.91    1.07 
  -1  -3  -2   79.48    1.03 
   1   3   2   76.53    0.61 
   1   3   2   76.90    0.76 
  -1   3  -2   78.14    0.73 
   1   3   2   78.54    1.04 
  -1   3  -2   78.65    0.81 
  -1   3  -2   76.68    1.11 
  -3  -3  -2   33.41    0.39 
   3  -3   2   32.58    0.51 
  -3  -3  -2   33.42    0.92 
  -3  -3  -2   33.35    0.51 
  -3  -3  -2   32.10    1.08 
   3  -3   2   32.45    0.61 
  -3  -3  -2   34.02    0.64 
   3  -3   2   33.97    0.53 
   3   3   2   34.05    0.66 
  -3   3  -2   32.86    0.52 
  -3   3  -2   33.09    0.64 
   3   3   2   34.40    0.92 
  -5  -3  -2    0.79    0.13 
   5  -3   2    0.63    0.18 
   5  -3   2    0.42    0.15 
   5  -3   2    0.74    0.21 
  -5  -3  -2    1.26    0.36 
  -5  -3  -2    0.56    0.13 
  -5  -3  -2    0.44    0.16 
  -5   3  -2    0.45    0.15 
  -5   3  -2    0.21    0.16 
  -5   3  -2    0.90    0.25 
   7  -3   2    1.96    0.15 
  -7  -3  -2    2.09    0.35 
  -7  -3  -2    1.92    0.17 
  -7  -3  -2    1.92    0.13 
  -7  -3  -2    2.01    0.13 
  -7   3  -2    2.24    0.19 
  -7   3  -2    2.03    0.24 
  -7   3  -2    1.85    0.20 
  -9  -3  -2    3.36    0.16 
  -9  -3  -2    3.64    0.17 
  -9  -3  -2    3.29    0.21 
  -9  -3  -2    3.41    0.39 
  -9   3  -2    3.35    0.21 
  -9   3  -2    3.48    0.26 
  -9   3  -2    3.29    0.23 
 -11  -3  -2    0.17    0.20 
 -11  -3  -2    0.51    0.22 
 -11  -3  -2    0.16    0.27 
 -11   3  -2    0.51    0.28 
 -11   3  -2    0.36    0.31 
 -11   3  -2    0.13    0.29 
 -13  -3  -2    0.03    0.30 
 -13  -3  -2    0.45    0.24 
 -13   3  -2    0.32    0.33 
 -13   3  -2   -0.14    0.30 
 -15  -3  -2    4.97    0.29 
 -15  -3  -2    5.06    0.39 
 -15   3  -2    4.61    0.37 
 -15   3  -2    4.72    0.36 
 -18  -4   2    0.98    0.34 
 -18  -4   2    1.09    0.34 
 -18   4   2    1.27    0.40 
 -16  -4   2    6.39    0.29 
 -16   4   2    7.18    0.43 
 -16   4   2    6.41    0.34 
 -14  -4   2    0.09    0.22 
 -14  -4   2   -0.03    0.25 
 -14   4   2   -0.28    0.26 
 -14   4   2    0.41    0.35 
 -12  -4   2   22.34    0.34 
 -12   4   2   23.66    0.61 
 -10  -4   2    5.73    0.58 
  10  -4  -2    4.96    0.26 
  10  -4  -2    5.17    0.27 
 -10  -4   2    5.54    0.24 
 -10   4   2    3.78    0.25 
 -10   4   2    4.97    0.37 
  -8  -4   2    7.49    0.26 
   8  -4  -2    7.60    0.39 
   8  -4  -2    8.30    0.44 
  -8  -4   2    7.36    0.60 
  -8   4   2    7.91    0.82 
  -8   4   2    8.35    0.51 
   6  -4  -2    0.63    0.22 
   6  -4  -2    0.38    0.12 
  -6  -4   2    0.24    0.32 
   6  -4  -2    0.51    0.23 
  -6  -4   2    0.43    0.35 
  -6  -4   2    0.42    0.14 
   6   4  -2    0.92    0.36 
  -6   4   2    0.56    0.53 
  -6   4   2    0.30    0.14 
  -6   4   2    0.09    0.24 
  -4  -4   2   18.96    0.35 
   4  -4  -2   19.08    0.44 
  -4  -4   2   18.98    0.57 
   4  -4  -2   18.61    0.88 
   4  -4  -2   19.56    0.44 
  -4   4   2   20.51    0.50 
   4   4  -2   18.64    0.52 
  -4   4   2   19.79    0.49 
   4   4  -2   19.23    0.59 
   4   4  -2   19.35    0.34 
  -2  -4   2  182.28    1.56 
  -2  -4   2  183.75    1.48 
   2  -4  -2  180.94    1.99 
   2  -4  -2  180.03    1.74 
   2  -4  -2  178.99    1.39 
  -2  -4   2  183.53    1.54 
   2  -4  -2  180.97    1.49 
  -2  -4   2  182.46    1.60 
  -2   4   2  183.58    1.78 
  -2   4   2  178.49    1.40 
   2   4  -2  178.87    1.73 
   2   4  -2  181.90    1.57 
   2   4  -2  182.88    1.47 
   2   4  -2  186.42    1.67 
  -2   4   2  182.51    1.99 
  -2   4   2  180.01    1.48 
   0  -4  -2    7.10    0.25 
   0  -4  -2    6.70    0.74 
   0  -4   2    6.28    0.26 
   0   4  -2    6.07    0.26 
   0   4   2    6.16    0.63 
   0   4  -2    5.35    0.19 
   0   4   2    7.30    0.35 
   0   4   2    6.29    0.24 
   2  -4   2    0.06    0.12 
   2  -4   2    0.17    0.12 
   2  -4   2    0.12    0.21 
  -2  -4  -2    0.07    0.10 
  -2  -4  -2    0.09    0.25 
  -2  -4  -2    0.18    0.13 
  -2  -4  -2   -0.24    0.55 
  -2   4  -2    0.27    0.14 
   2   4   2    0.21    0.28 
  -2   4  -2    0.01    0.12 
   2   4   2    0.13    0.12 
  -2   4  -2    0.17    0.21 
  -4  -4  -2   88.54    0.75 
  -4  -4  -2   88.42    0.58 
   4  -4   2   88.47    0.89 
   4  -4   2   88.20    0.73 
   4  -4   2   87.41    0.74 
  -4  -4  -2   86.93    1.47 
  -4  -4  -2   89.82    1.21 
  -4  -4  -2   89.37    0.92 
  -4   4  -2   88.14    0.76 
  -4   4  -2   87.70    1.36 
  -4   4  -2   87.71    0.91 
   4   4   2   88.57    0.95 
  -6  -4  -2   18.70    0.20 
  -6  -4  -2   17.93    0.24 
   6  -4   2   19.04    0.25 
  -6   4  -2   17.59    0.25 
  -6   4  -2   18.42    0.25 
  -8  -4  -2    9.25    0.46 
   8  -4   2    7.84    0.19 
  -8  -4  -2    8.65    0.15 
  -8  -4  -2    8.00    0.22 
   8  -4   2    8.20    0.12 
  -8  -4  -2    8.08    0.17 
  -8   4  -2    8.26    0.24 
  -8   4  -2    7.68    0.21 
  -8   4  -2    8.28    0.28 
 -10  -4  -2   20.09    0.28 
 -10  -4  -2   20.17    0.22 
 -10  -4  -2   20.71    0.21 
 -10   4  -2   20.82    0.36 
 -10   4  -2   20.23    0.27 
 -10   4  -2   19.74    0.28 
 -12  -4  -2    0.01    0.27 
 -12  -4  -2    0.24    0.22 
 -12   4  -2    0.17    0.31 
 -12   4  -2    0.14    0.31 
 -14  -4  -2    2.15    0.24 
 -14  -4  -2    2.19    0.34 
 -14  -4  -2    4.97    1.38 
 -14   4  -2    2.17    0.34 
 -14   4  -2    2.20    0.38 
 -16  -4  -2    1.25    0.29 
 -16  -4  -2    4.38    1.47 
 -16  -4  -2    1.53    0.38 
 -16   4  -2    0.92    0.38 
 -16   4  -2    1.36    0.43 
 -19  -5   2    0.42    0.35 
 -19  -5   2    3.75    1.29 
 -19  -5   2    0.41    0.37 
 -19   5   2    1.03    0.41 
 -17  -5   2    2.11    0.34 
 -17  -5   2    5.77    1.20 
 -17   5   2    2.06    0.36 
 -17   5   2    1.85    0.47 
 -15  -5   2    1.59    0.25 
 -15  -5   2    1.45    0.22 
 -15  -5   2    2.66    0.96 
 -15   5   2    1.91    0.33 
 -15   5   2    1.78    0.41 
 -13  -5   2    0.14    0.17 
 -13  -5   2    0.01    0.22 
 -13   5   2    0.49    0.35 
 -13   5   2    0.25    0.26 
 -11  -5   2    4.28    0.73 
  11  -5  -2    3.92    0.26 
  11  -5  -2    3.84    0.25 
 -11  -5   2    3.74    0.16 
 -11   5   2    3.89    0.36 
 -11   5   2    2.80    0.25 
  -9  -5   2   11.19    0.63 
  -9  -5   2   11.43    0.16 
   9  -5  -2   11.07    0.27 
   9  -5  -2   10.56    0.19 
   9  -5  -2   11.32    0.29 
  -9  -5   2   11.50    0.49 
  -9   5   2   10.46    0.19 
  -9   5   2   11.17    0.34 
  -9   5   2   11.19    0.68 
   7  -5  -2    0.16    0.23 
  -7  -5   2   -0.16    0.40 
  -7  -5   2   -0.03    0.13 
   7  -5  -2    0.32    0.23 
   7  -5  -2    0.15    0.14 
  -7  -5   2   -0.04    0.36 
  -7   5   2    0.05    0.26 
   7   5  -2   -0.03    0.36 
  -7   5   2    0.05    0.53 
  -7   5   2    0.25    0.16 
   5  -5  -2   -0.28    0.53 
  -5  -5   2    0.34    0.15 
   5  -5  -2   -0.07    0.21 
   5  -5  -2    0.09    0.11 
   5  -5  -2    0.41    0.21 
  -5  -5   2    0.16    0.33 
  -5  -5   2    0.77    0.38 
  -5   5   2    0.69    0.64 
   5   5  -2   -0.20    0.35 
   5   5  -2   -0.14    0.35 
  -5   5   2    0.26    0.13 
   5   5  -2    0.39    0.15 
  -5   5   2    0.01    0.27 
   3  -5  -2  245.24    1.78 
  -3  -5   2  244.07    2.01 
   3  -5  -2  244.43    1.74 
  -3  -5   2  244.81    1.73 
  -3  -5   2  247.25    1.86 
  -3  -5   2  248.57    1.93 
   3  -5  -2  241.24    2.37 
  -3   5   2  244.70    1.76 
   3   5  -2  246.55    2.03 
   3   5  -2  244.60    1.91 
  -3   5   2  244.54    1.79 
  -3   5   2  247.19    2.40 
   3   5  -2  244.53    1.88 
   3   5  -2  245.12    1.72 
  -1  -5   2   13.48    0.35 
   1  -5  -2   13.37    0.76 
   1  -5  -2   12.98    0.36 
  -1  -5   2   12.66    0.51 
   1  -5  -2   13.38    0.27 
  -1   5   2   15.99    0.68 
   1   5  -2   13.10    0.60 
   1   5  -2   11.22    0.63 
  -1   5   2   13.42    0.75 
  -1   5   2   14.54    0.33 
   1   5  -2   13.39    0.37 
  -1   5   2   13.15    0.40 
   1  -5   2    1.28    0.15 
  -1  -5  -2    2.17    0.20 
   1  -5   2    1.94    0.25 
  -1  -5  -2    2.02    0.66 
  -1   5  -2    1.83    0.24 
   1   5   2    1.28    0.63 
  -1   5  -2    1.86    0.18 
   1   5   2    2.01    0.20 
   1   5   2    2.20    0.35 
   3  -5   2   18.46    0.44 
   3  -5   2   18.32    0.43 
  -3  -5  -2   18.07    0.70 
  -3  -5  -2   18.68    0.28 
  -3  -5  -2   18.15    0.91 
  -3  -5  -2   18.73    0.51 
   3  -5   2   19.25    0.54 
   3   5   2   18.79    0.56 
  -3   5  -2   18.42    0.44 
   3   5   2   18.76    0.69 
  -5  -5  -2   14.43    0.91 
   5  -5   2   16.31    0.45 
  -5  -5  -2   15.78    0.55 
  -5  -5  -2   15.22    0.44 
  -5  -5  -2   15.42    0.24 
   5  -5   2   15.93    0.49 
  -5   5  -2   15.72    0.49 
   5   5   2   16.02    0.61 
  -7  -5  -2    0.44    0.13 
  -7  -5  -2    0.56    0.17 
   7  -5   2    0.29    0.23 
  -7  -5  -2   -0.16    0.68 
  -7  -5  -2    0.73    0.36 
   7  -5   2    0.58    0.20 
   7  -5   2    0.42    0.17 
  -7  -5  -2    0.41    0.10 
  -7   5  -2    0.08    0.24 
  -7   5  -2    0.34    0.19 
  -7   5  -2    0.58    0.20 
  -9  -5  -2    1.48    0.16 
  -9  -5  -2    2.12    0.88 
  -9  -5  -2    1.54    0.43 
  -9  -5  -2    1.48    0.21 
  -9  -5  -2    1.34    0.13 
  -9   5  -2    1.86    0.30 
  -9   5  -2    1.44    0.23 
  -9   5  -2    1.66    0.22 
 -11  -5  -2   -0.87    0.96 
 -11  -5  -2    0.12    0.25 
 -11  -5  -2    0.11    0.19 
 -11  -5  -2    0.17    0.18 
 -11   5  -2   -0.16    0.27 
 -11   5  -2    0.12    0.29 
 -11   5  -2   -0.24    0.53 
 -13  -5  -2    0.53    0.24 
 -13  -5  -2    0.28    0.31 
 -13  -5  -2    0.84    1.23 
 -13   5  -2    0.24    0.36 
 -13   5  -2    0.34    0.34 
 -15  -5  -2    4.99    0.35 
 -15  -5  -2    7.01    1.37 
 -15  -5  -2    5.51    0.29 
 -15   5  -2    5.40    0.42 
 -15   5  -2    5.38    0.40 
 -18  -6   2    3.18    1.24 
 -18  -6   2    0.44    0.34 
 -18  -6   2    0.28    0.33 
 -18   6   2    0.22    0.37 
 -16  -6   2    8.89    0.33 
 -16  -6   2   12.01    1.22 
 -16   6   2    8.93    0.48 
 -16   6   2    8.70    0.33 
 -14  -6   2    0.15    0.19 
 -14  -6   2    0.96    0.92 
 -14  -6   2   -0.16    0.23 
 -14   6   2    0.33    0.43 
 -14   6   2    0.11    0.30 
  12  -6  -2   18.32    0.37 
 -12  -6   2   18.16    0.27 
 -12  -6   2   19.53    1.06 
  12  -6  -2   18.56    0.41 
 -12   6   2   18.15    0.52 
 -10  -6   2   12.43    0.24 
  10  -6  -2   12.24    0.35 
  10  -6  -2   12.26    0.37 
 -10  -6   2   11.57    0.53 
 -10  -6   2   13.29    0.86 
 -10   6   2   14.47    0.95 
 -10   6   2   11.76    0.43 
  -8  -6   2    7.77    0.77 
   8  -6  -2    6.95    0.40 
  -8  -6   2    7.58    0.29 
   8  -6  -2    7.67    0.40 
  -8  -6   2    7.22    0.62 
   8   6  -2    7.97    0.69 
  -8   6   2    7.38    0.45 
  -8   6   2    7.01    0.89 
   6  -6  -2    7.80    0.27 
  -6  -6   2    8.42    0.45 
   6  -6  -2    8.68    0.75 
   6  -6  -2    8.66    0.32 
  -6  -6   2    8.29    0.49 
  -6  -6   2    8.53    0.21 
  -6   6   2    8.62    0.73 
  -6   6   2    8.36    0.34 
   6   6  -2    7.99    0.44 
  -4  -6   2  114.55    1.30 
  -4  -6   2  111.97    1.20 
  -4  -6   2  112.73    1.04 
   4  -6  -2  110.36    1.75 
   4  -6  -2  113.66    1.11 
   4  -6  -2  112.05    1.10 
  -4  -6   2  111.85    1.38 
  -4   6   2  112.66    1.14 
  -4   6   2  113.66    1.16 
   4   6  -2  114.52    1.32 
  -4   6   2  111.95    1.80 
   4   6  -2  111.39    1.36 
   4   6  -2  114.68    1.03 
  -2  -6   2  316.51    2.58 
   2  -6  -2  319.32    3.28 
  -2  -6   2  320.71    3.00 
   2  -6  -2  322.31    2.61 
  -2  -6   2  318.27    2.66 
  -2  -6   2  317.80    2.66 
   2  -6  -2  319.19    2.53 
  -2   6   2  313.50    2.53 
   2   6  -2  316.69    2.67 
  -2   6   2  323.58    3.30 
  -2   6   2  315.74    2.81 
   2   6  -2  312.82    2.56 
   2   6  -2  318.79    3.01 
   2   6  -2  323.78    2.76 
  -2   6   2  320.12    2.62 
   0  -6   2    1.14    0.11 
   0  -6  -2    1.40    0.20 
   0  -6   2    1.23    0.15 
   0  -6  -2    1.35    0.09 
   0  -6  -2    1.29    0.12 
   0  -6  -2    1.98    0.62 
   0  -6   2    1.57    0.24 
   0   6   2    1.15    0.11 
   0   6  -2    1.03    0.12 
   0   6  -2    0.67    0.56 
   0   6   2    1.54    0.23 
   0   6   2    1.95    0.63 
   0   6  -2    1.37    0.23 
   0   6  -2    1.35    0.17 
   2  -6   2    2.38    0.24 
  -2  -6  -2    2.21    0.29 
  -2  -6  -2    1.94    0.12 
  -2  -6  -2    2.30    0.62 
  -2  -6  -2    2.40    0.17 
   2  -6   2    2.10    0.14 
   2   6   2    2.30    0.34 
  -2   6  -2    2.05    0.16 
   2   6   2    2.50    0.62 
  -2   6  -2    1.91    0.13 
   2   6   2    1.88    0.11 
  -2   6  -2    2.48    0.25 
  -4  -6  -2   43.97    0.93 
   4  -6   2   42.26    0.59 
   4  -6   2   42.05    0.57 
  -4  -6  -2   43.12    0.71 
  -4  -6  -2   43.43    1.22 
   4  -6   2   42.99    0.70 
  -4  -6  -2   43.58    0.40 
  -4   6  -2   41.69    1.08 
  -4   6  -2   42.88    0.60 
  -4   6  -2   42.64    0.75 
   4   6   2   43.62    0.77 
   6  -6   2   27.50    0.55 
   6  -6   2   26.48    0.46 
  -6  -6  -2   27.36    0.67 
  -6  -6  -2   26.45    0.50 
  -6  -6  -2   26.49    0.26 
  -6  -6  -2   27.01    1.15 
  -6   6  -2   26.84    0.52 
   6   6   2   27.62    0.75 
  -8  -6  -2   14.27    1.00 
   8  -6   2   14.37    0.34 
   8  -6   2   14.15    0.30 
  -8  -6  -2   14.76    0.59 
  -8   6  -2   13.06    0.29 
  -8   6  -2   14.15    0.40 
 -10  -6  -2    8.38    1.21 
 -10  -6  -2    5.92    0.27 
 -10  -6  -2    6.83    0.17 
 -10  -6  -2    6.29    0.22 
 -10   6  -2    7.06    0.43 
 -10   6  -2    5.58    0.30 
 -10   6  -2    6.23    0.31 
 -12  -6  -2    0.89    0.27 
 -12  -6  -2    0.35    1.10 
 -12  -6  -2    0.46    0.20 
 -12   6  -2    0.56    0.32 
 -12   6  -2    0.82    0.34 
 -14  -6  -2    4.50    1.42 
 -14  -6  -2    1.97    0.33 
 -14  -6  -2    1.99    0.25 
 -14   6  -2    1.97    0.40 
 -14   6  -2    1.86    0.36 
 -16  -6  -2    6.54    1.48 
 -16  -6  -2    3.87    0.37 
 -16  -6  -2    3.72    0.26 
 -16   6  -2    4.02    0.41 
 -16   6  -2    4.11    0.60 
 -19  -7   2   -0.10    0.35 
 -19  -7   2    3.58    1.32 
 -19  -7   2    0.14    0.31 
 -19   7   2   -0.27    0.38 
 -17  -7   2    2.75    0.29 
 -17  -7   2    2.56    0.33 
 -17  -7   2    4.82    1.17 
 -17   7   2    2.59    0.37 
 -17   7   2    2.61    0.52 
 -15  -7   2    5.13    1.02 
 -15  -7   2    4.08    0.26 
 -15   7   2    4.45    0.31 
 -15   7   2    3.76    0.48 
 -13  -7   2    6.79    0.87 
  13  -7  -2    6.10    0.24 
 -13  -7   2    6.36    0.16 
  13  -7  -2    6.46    0.29 
 -13   7   2    5.87    0.25 
 -13   7   2    6.57    0.44 
 -11  -7   2   44.71    1.24 
  11  -7  -2   44.23    0.64 
 -11  -7   2   42.99    0.37 
  11  -7  -2   43.78    0.59 
 -11   7   2   43.97    0.76 
 -11   7   2   46.74    1.24 
 -11   7   2   44.86    0.93 
  -9  -7   2    6.26    0.55 
  -9  -7   2    6.51    0.69 
  -9  -7   2    6.09    0.19 
   9  -7  -2    5.32    0.32 
   9  -7  -2    6.21    0.32 
  -9   7   2    5.85    0.39 
  -9   7   2    6.33    0.73 
   9   7  -2    6.33    0.56 
   7  -7  -2    0.41    0.24 
   7  -7  -2    0.48    0.27 
  -7  -7   2    1.01    0.52 
  -7  -7   2    0.00    0.39 
   7  -7  -2    0.36    0.14 
  -7  -7   2    0.73    0.17 
  -7   7   2    0.37    0.27 
  -7   7   2    0.39    0.16 
   7   7  -2    0.05    0.44 
  -7   7   2    0.51    0.67 
  -5  -7   2    3.93    0.37 
   5  -7  -2    3.53    0.13 
   5  -7  -2    3.80    0.24 
  -5  -7   2    3.65    0.19 
  -5  -7   2    3.50    0.46 
   5  -7  -2    3.68    0.27 
   5  -7  -2    2.74    0.61 
   5   7  -2    3.36    0.39 
   5   7  -2    3.45    0.41 
  -5   7   2    3.40    0.14 
  -5   7   2    3.87    0.76 
  -5   7   2    3.56    0.27 
   3  -7  -2  167.52    1.17 
  -3  -7   2  166.03    1.60 
  -3  -7   2  166.06    1.20 
  -3  -7   2  167.61    1.18 
  -3  -7   2  167.40    1.38 
   3  -7  -2  169.88    1.23 
  -3  -7   2  168.16    1.29 
   3  -7  -2  168.12    1.94 
   3   7  -2  166.59    1.39 
  -3   7   2  168.02    1.24 
  -3   7   2  166.99    1.20 
   3   7  -2  169.94    1.18 
  -3   7   2  166.22    1.87 
   3   7  -2  164.52    1.23 
   3   7  -2  165.35    1.63 
   1  -7  -2   76.03    0.66 
   1  -7  -2   75.24    0.59 
  -1  -7   2   74.52    0.79 
  -1  -7   2   73.09    1.10 
  -1  -7   2   74.93    0.66 
   1  -7  -2   75.14    1.24 
   1  -7  -2   77.17    0.88 
  -1  -7   2   74.60    0.77 
   1   7  -2   74.03    1.14 
  -1   7   2   75.93    0.65 
  -1   7   2   75.01    0.68 
   1   7  -2   75.09    0.70 
  -1   7   2   77.26    1.30 
  -1   7   2   77.05    0.91 
   1   7  -2   74.06    0.83 
   1   7  -2   74.99    0.84 
  -1  -7  -2    0.13    0.10 
  -1  -7  -2    0.24    0.54 
  -1  -7  -2    0.15    0.17 
   1  -7   2    0.02    0.14 
  -1  -7  -2   -0.02    0.08 
   1  -7   2    0.22    0.21 
  -1   7  -2   -0.48    0.52 
   1   7   2   -0.08    0.33 
   1   7   2   -0.11    0.56 
  -1   7  -2    0.07    0.23 
  -1   7  -2    0.15    0.15 
   1   7   2    0.02    0.10 
  -1   7  -2    0.06    0.13 
  -3  -7  -2    4.64    0.39 
   3  -7   2    4.72    0.32 
   3  -7   2    4.16    0.28 
   3  -7   2    3.73    0.17 
  -3  -7  -2    3.68    0.14 
  -3  -7  -2    4.65    0.20 
  -3  -7  -2    4.18    0.68 
  -3   7  -2    4.35    0.30 
   3   7   2    4.55    0.72 
   3   7   2    5.07    0.43 
  -3   7  -2    3.73    0.17 
  -3   7  -2    3.52    0.17 
   3   7   2    3.80    0.14 
  -5  -7  -2   98.13    1.52 
  -5  -7  -2   98.44    1.16 
  -5  -7  -2   98.87    0.92 
   5  -7   2   99.11    0.76 
  -5  -7  -2   98.45    0.54 
   5  -7   2   99.73    0.77 
   5  -7   2   97.20    0.84 
  -5   7  -2   99.32    0.81 
  -5   7  -2   98.15    1.38 
  -5   7  -2   97.37    0.90 
   5   7   2   99.80    1.01 
  -7  -7  -2   19.29    1.05 
   7  -7   2   17.28    0.24 
  -7  -7  -2   16.93    0.18 
   7  -7   2   18.92    0.39 
   7  -7   2   18.20    0.32 
  -7  -7  -2   19.11    0.54 
  -7  -7  -2   16.52    0.23 
  -7   7  -2   16.27    0.25 
  -7   7  -2   17.77    0.38 
  -7   7  -2   17.78    0.29 
   7   7   2   19.24    0.63 
  -9  -7  -2    3.19    0.14 
   9  -7   2    3.76    0.30 
   9  -7   2    3.58    0.27 
  -9  -7  -2    3.08    0.18 
  -9  -7  -2    2.64    0.22 
  -9  -7  -2    3.69    1.02 
  -9   7  -2    3.14    0.40 
  -9   7  -2    2.73    0.24 
  -9   7  -2    3.18    0.28 
 -11  -7  -2   16.30    0.28 
 -11  -7  -2   16.40    0.23 
 -11  -7  -2   17.74    1.23 
 -11   7  -2   16.21    0.30 
 -11   7  -2   16.92    0.34 
 -13  -7  -2    1.36    1.25 
 -13  -7  -2    0.66    0.28 
 -13  -7  -2    0.92    0.22 
 -13   7  -2    0.92    0.36 
 -13   7  -2    0.53    0.33 
 -15  -7  -2    7.69    0.25 
 -15  -7  -2    9.90    1.41 
 -15  -7  -2    7.68    0.34 
 -15   7  -2    7.64    0.40 
 -15   7  -2    7.84    0.39 
 -18  -8   2    7.67    1.27 
 -18  -8   2    5.23    0.36 
 -18  -8   2    4.93    0.31 
 -18   8   2    5.54    0.70 
 -18   8   2    4.95    0.40 
 -16  -8   2    4.94    0.28 
 -16  -8   2    4.95    0.30 
 -16  -8   2    6.58    1.14 
 -16   8   2    4.76    0.54 
 -16   8   2    4.50    0.36 
  14  -8  -2    0.89    0.26 
 -14  -8   2    1.67    1.00 
  14  -8  -2    0.95    0.29 
 -14  -8   2    1.28    0.19 
 -14  -8   2    0.70    0.26 
 -14   8   2    0.71    0.51 
 -14   8   2    0.82    0.33 
  12  -8  -2    1.30    0.36 
 -12  -8   2    1.79    0.88 
  12  -8  -2    0.41    0.31 
 -12  -8   2    1.14    0.19 
 -12   8   2    1.16    0.48 
 -12   8   2    0.21    0.24 
 -10  -8   2   22.86    0.34 
  10  -8  -2   22.09    0.43 
 -10  -8   2   23.13    0.95 
  10  -8  -2   22.22    0.47 
 -10   8   2   21.73    0.52 
 -10   8   2   25.42    1.09 
  10   8  -2   22.65    0.75 
  -8  -8   2   19.96    0.73 
   8  -8  -2   18.90    0.50 
   8  -8  -2   19.99    0.62 
  -8  -8   2   19.41    0.38 
  -8  -8   2   18.69    0.88 
  -8   8   2   19.82    1.11 
  -8   8   2   18.66    0.53 
   8   8  -2   19.07    0.72 
  -6  -8   2   24.30    0.75 
   6  -8  -2   23.28    1.24 
   6  -8  -2   24.11    0.60 
   6  -8  -2   25.25    0.56 
  -6  -8   2   25.21    0.45 
  -6  -8   2   23.87    0.89 
   6  -8  -2   24.94    0.62 
  -6   8   2   26.09    0.69 
  -6   8   2   23.69    0.65 
   6   8  -2   23.17    0.83 
   6   8  -2   23.97    0.77 
  -6   8   2   25.46    1.32 
  -4  -8   2   96.05    0.91 
   4  -8  -2   98.94    0.98 
  -4  -8   2   98.01    1.15 
  -4  -8   2   95.33    1.36 
   4  -8  -2   96.68    0.96 
   4  -8  -2   96.65    1.71 
  -4  -8   2   97.11    0.90 
   4  -8  -2   97.49    0.94 
   4   8  -2   98.95    0.89 
  -4   8   2   95.32    0.96 
  -4   8   2   95.83    1.65 
   4   8  -2   96.47    1.34 
   4   8  -2   98.03    1.15 
  -4   8   2   97.67    1.01 
   2  -8  -2   40.08    1.36 
  -2  -8   2   39.01    0.64 
   2  -8  -2   39.62    0.64 
  -2  -8   2   38.97    0.74 
   2  -8  -2   39.14    0.59 
  -2  -8   2   39.11    0.64 
  -2  -8   2   38.93    1.10 
  -2   8   2   37.93    0.63 
   2   8  -2   40.12    1.17 
   2   8  -2   39.13    0.82 
   2   8  -2   38.52    0.65 
  -2   8   2   38.28    0.87 
   2   8  -2   38.01    0.71 
  -2   8   2   39.53    0.69 
  -2   8   2   38.99    1.29 
   0  -8   2    8.17    0.29 
   0  -8  -2    8.32    0.28 
   0  -8   2    7.34    0.18 
   0  -8  -2    6.93    0.12 
   0  -8  -2    6.80    0.13 
   0  -8  -2    9.25    0.79 
   0   8  -2    6.66    0.14 
   0   8   2    8.15    0.30 
   0   8  -2    8.10    0.32 
   0   8  -2    7.15    0.21 
   0   8   2    8.73    0.78 
   0   8  -2    8.52    0.70 
   0   8   2    6.70    0.13 
   2  -8   2   51.75    0.75 
  -2  -8  -2   51.71    0.82 
   2  -8   2   51.79    0.66 
  -2  -8  -2   51.65    0.53 
  -2  -8  -2   52.56    1.28 
   2   8   2   51.24    1.24 
   2   8   2   50.81    0.80 
  -2   8  -2   50.36    1.00 
   2   8   2   51.50    0.81 
  -2   8  -2   51.17    1.20 
  -2   8  -2   53.50    0.83 
  -2   8  -2   51.98    0.67 
  -4  -8  -2   18.27    0.34 
  -4  -8  -2   17.62    1.02 
   4  -8   2   17.68    0.43 
  -4  -8  -2   18.96    0.61 
   4  -8   2   17.33    0.42 
   4   8   2   18.56    0.63 
  -4   8  -2   17.78    0.43 
   4   8   2   18.82    1.08 
  -6  -8  -2   22.44    0.63 
   6  -8   2   21.91    0.40 
   6  -8   2   22.49    0.45 
  -6  -8  -2   22.14    1.10 
  -6  -8  -2   22.14    0.30 
   6   8   2   23.75    0.71 
  -6   8  -2   21.55    0.45 
   8  -8   2   58.20    0.53 
  -8  -8  -2   59.27    1.36 
   8  -8   2   57.78    0.51 
  -8  -8  -2   57.88    0.31 
  -8  -8  -2   58.69    0.74 
  -8   8  -2   56.45    0.51 
   8   8   2   58.59    0.83 
  10  -8   2   16.98    0.35 
 -10  -8  -2   15.37    0.22 
 -10  -8  -2   17.64    1.24 
 -10  -8  -2   15.09    0.27 
  10  -8   2   16.86    0.32 
 -10  -8  -2   16.14    0.18 
 -10   8  -2   15.24    0.34 
 -10   8  -2   15.95    0.32 
 -12  -8  -2    1.61    1.18 
 -12  -8  -2    1.24    0.20 
 -12  -8  -2    1.09    0.26 
 -12   8  -2    1.08    0.31 
 -12   8  -2    1.39    0.34 
 -14  -8  -2    2.72    0.23 
 -14  -8  -2    2.37    0.29 
 -14  -8  -2    4.12    1.34 
 -14   8  -2    2.34    0.36 
 -14   8  -2    2.44    0.37 
 -16  -8  -2    1.72    0.35 
 -16  -8  -2    4.05    1.51 
 -16  -8  -2    1.63    0.25 
 -16   8  -2    1.38    0.41 
 -19  -9   2    0.74    0.29 
 -19  -9   2    0.55    0.34 
 -17  -9   2    3.67    1.13 
 -17  -9   2    2.32    0.26 
 -17  -9   2    2.24    0.31 
 -17   9   2    2.09    0.57 
 -17   9   2    2.44    0.41 
 -15  -9   2    0.76    0.28 
  15  -9  -2    0.39    0.28 
 -15  -9   2    0.66    0.99 
 -15  -9   2    0.87    0.25 
 -15   9   2    0.16    0.33 
 -15   9   2   -0.56    0.50 
 -13  -9   2    0.43    0.92 
 -13  -9   2    0.65    0.19 
  13  -9  -2    0.36    0.38 
  13  -9  -2   -0.08    0.31 
 -13   9   2    0.30    0.30 
 -13   9   2    0.08    0.51 
  11  -9  -2   13.95    0.52 
 -11  -9   2   13.46    0.35 
  11  -9  -2   12.62    0.42 
 -11  -9   2   13.72    1.01 
 -11   9   2   12.51    0.55 
  11   9  -2   13.06    0.76 
   9  -9  -2    6.03    0.41 
  -9  -9   2    7.02    0.77 
   9  -9  -2    5.29    0.21 
  -9  -9   2    6.57    0.26 
  -9  -9   2    6.93    0.57 
   9  -9  -2    5.91    0.34 
  -9   9   2    5.13    0.25 
  -9   9   2    6.88    0.86 
  -9   9   2    5.46    0.42 
   9   9  -2    6.32    0.64 
   7  -9  -2   24.17    1.33 
  -7  -9   2   24.83    0.84 
   7  -9  -2   24.40    0.68 
   7  -9  -2   24.14    0.66 
   7  -9  -2   23.92    0.59 
  -7  -9   2   24.14    0.48 
  -7  -9   2   23.96    1.03 
   7   9  -2   23.15    0.97 
  -7   9   2   23.66    1.37 
  -7   9   2   24.45    0.67 
   7   9  -2   24.12    0.85 
  -7   9   2   24.20    0.75 
  -5  -9   2  187.43    2.18 
   5  -9  -2  190.40    1.70 
  -5  -9   2  186.37    1.59 
   5  -9  -2  190.24    1.73 
   5  -9  -2  187.68    2.58 
  -5  -9   2  186.87    1.65 
  -5  -9   2  190.93    1.96 
   5  -9  -2  188.45    1.71 
   5   9  -2  187.54    1.94 
  -5   9   2  186.28    2.52 
  -5   9   2  190.22    1.75 
   5   9  -2  191.00    2.18 
  -5   9   2  192.83    1.78 
  -3  -9   2    3.07    0.17 
   3  -9  -2    3.80    0.29 
   3  -9  -2    4.09    0.79 
  -3  -9   2    4.23    0.65 
  -3  -9   2    3.94    0.28 
  -3   9   2    3.95    0.33 
   3   9  -2    3.36    0.27 
   3   9  -2    3.50    0.70 
  -3   9   2    4.02    0.77 
  -3   9   2    3.16    0.15 
   3   9  -2    3.69    0.45 
   1  -9  -2   98.29    0.94 
  -1  -9   2   99.04    1.59 
  -1  -9   2   99.48    1.03 
   1  -9  -2   97.22    0.89 
  -1  -9   2   97.19    0.98 
   1  -9  -2   98.56    1.75 
  -1  -9   2   97.11    1.06 
   1   9  -2   99.18    1.14 
  -1   9   2   97.94    1.69 
   1   9  -2   98.66    1.09 
  -1   9   2   97.44    1.13 
  -1   9   2   97.80    0.95 
   1   9  -2   97.20    0.98 
   1   9  -2   97.01    1.59 
  -1   9   2   97.52    0.96 
  -1  -9  -2  174.54    1.24 
  -1  -9  -2  170.80    1.18 
   1  -9   2  173.45    1.32 
   1  -9   2  170.94    1.38 
  -1  -9  -2  170.23    1.38 
  -1  -9  -2  173.10    2.09 
   1   9   2  174.83    2.11 
   1   9   2  172.62    1.41 
   1   9   2  173.76    1.53 
  -1   9  -2  173.66    2.01 
  -1   9  -2  171.30    1.41 
  -1   9  -2  173.26    1.33 
  -1   9  -2  172.90    1.62 
  -3  -9  -2    0.14    0.13 
  -3  -9  -2    0.34    0.70 
  -3  -9  -2    0.03    0.19 
   3  -9   2    0.28    0.28 
   3  -9   2    0.14    0.25 
   3  -9   2    0.02    0.15 
  -3   9  -2   -0.61    0.68 
  -3   9  -2    0.55    0.32 
   3   9   2    0.14    0.69 
  -3   9  -2    0.15    0.18 
  -3   9  -2    0.05    0.15 
   3   9   2   -0.08    0.12 
   3   9   2   -0.43    0.37 
  -5  -9  -2  107.01    1.18 
   5  -9   2  105.39    0.86 
  -5  -9  -2  105.02    0.61 
   5  -9   2  105.45    0.94 
  -5  -9  -2  106.29    1.61 
   5  -9   2  104.12    0.81 
  -5  -9  -2  106.87    1.03 
   5   9   2  104.51    1.03 
  -5   9  -2  104.29    1.37 
  -5   9  -2  105.52    1.02 
  -5   9  -2  106.44    0.86 
  -7  -9  -2    3.20    0.16 
   7  -9   2    3.30    0.27 
  -7  -9  -2    3.74    0.45 
  -7  -9  -2    2.70    0.74 
  -7  -9  -2    3.45    0.16 
   7  -9   2    4.07    0.36 
  -7   9  -2    3.05    0.33 
   7   9   2    3.27    0.48 
  -7   9  -2    3.30    0.24 
  -7   9  -2    3.47    0.21 
  -9  -9  -2    4.29    0.24 
  -9  -9  -2    4.76    0.19 
   9  -9   2    5.05    0.33 
   9  -9   2    5.49    0.41 
  -9  -9  -2    5.78    1.08 
  -9  -9  -2    5.19    0.18 
   9   9   2    6.36    0.69 
  -9   9  -2    4.60    0.29 
  -9   9  -2    4.15    0.27 
  11  -9   2    1.91    0.31 
 -11  -9  -2    2.68    1.23 
 -11  -9  -2    1.77    0.20 
 -11  -9  -2    1.35    0.24 
 -11   9  -2    1.75    0.33 
 -11   9  -2    1.26    0.29 
 -13  -9  -2    1.16    1.26 
 -13  -9  -2    0.33    0.26 
 -13  -9  -2    0.37    0.21 
 -13   9  -2    0.70    0.36 
 -13   9  -2    0.51    0.35 
 -15  -9  -2    4.85    0.33 
 -15  -9  -2    4.84    0.25 
 -15  -9  -2    6.92    1.43 
 -15   9  -2    5.08    0.41 
 -15   9  -2    4.38    0.40 
 -18 -10   2    1.95    0.30 
 -18 -10   2    1.40    0.33 
 -18 -10   2    2.04    1.26 
 -18  10   2    1.73    0.66 
 -18  10   2    1.62    0.39 
 -16 -10   2    7.06    0.27 
 -16 -10   2    6.24    0.27 
 -16 -10   2    6.41    1.07 
 -16  10   2    6.41    0.60 
 -16  10   2    7.12    0.37 
 -14 -10   2    0.83    0.96 
  14 -10  -2    0.84    0.40 
  14 -10  -2    0.56    0.36 
 -14  10   2    0.63    0.33 
 -14  10   2    0.35    0.57 
 -12 -10   2   15.49    0.28 
  12 -10  -2   16.31    0.51 
  12 -10  -2   15.62    0.42 
 -12 -10   2   16.75    1.07 
 -12  10   2   15.12    0.56 
 -12  10   2   13.81    0.33 
  12  10  -2   15.95    0.79 
 -10 -10   2   10.32    0.25 
  10 -10  -2   10.27    0.34 
 -10 -10   2   11.11    0.84 
  10 -10  -2   10.59    0.43 
 -10  10   2    9.63    0.26 
 -10  10   2    9.78    0.48 
  10  10  -2   10.43    0.59 
   8 -10  -2    0.89    0.19 
  -8 -10   2    1.62    0.53 
  -8 -10   2    1.33    0.25 
  -8 -10   2    1.38    0.70 
   8 -10  -2    1.45    0.33 
   8 -10  -2    1.01    0.35 
  -8  10   2    0.72    0.22 
   8  10  -2    1.58    0.63 
  -8  10   2    1.85    0.45 
   8  10  -2    0.74    0.51 
  -8  10   2    2.22    0.96 
  -6 -10   2   17.76    0.34 
  -6 -10   2   17.34    0.82 
   6 -10  -2   17.00    0.40 
   6 -10  -2   16.33    0.22 
  -6 -10   2   17.71    0.59 
   6 -10  -2   16.75    0.98 
   6 -10  -2   17.49    0.40 
  -6  10   2   17.22    0.44 
   6  10  -2   17.25    0.70 
  -6  10   2   18.09    1.16 
  -6  10   2   15.98    0.22 
   6  10  -2   17.75    0.58 
   4 -10  -2  142.45    1.24 
  -4 -10   2  140.14    1.04 
   4 -10  -2  142.32    1.22 
  -4 -10   2  140.16    1.17 
  -4 -10   2  138.60    1.78 
  -4 -10   2  141.43    1.31 
   4 -10  -2  140.36    1.25 
   4 -10  -2  141.04    2.15 
   4  10  -2  138.97    1.45 
   4  10  -2  139.50    1.77 
  -4  10   2  142.00    1.30 
  -4  10   2  143.10    2.23 
  -4  10   2  141.29    1.27 
   4  10  -2  140.95    1.16 
  -2 -10   2   -0.19    0.60 
   2 -10  -2    1.48    0.94 
   2 -10  -2    0.07    0.11 
   2 -10  -2   -0.20    0.21 
  -2 -10   2    0.16    0.16 
  -2 -10   2    0.34    0.28 
  -2  10   2    0.26    0.14 
   2  10  -2    0.73    0.83 
   2  10  -2   -0.05    0.29 
   2  10  -2    0.28    0.44 
  -2  10   2    0.39    0.82 
  -2  10   2    0.07    0.15 
  -2  10   2    0.00    0.27 
   2  10  -2    0.27    0.10 
   0 -10   2    4.09    0.33 
   0 -10  -2    3.71    0.14 
   0 -10   2    4.22    0.84 
   0 -10  -2    3.32    0.13 
   0 -10  -2    4.61    0.30 
   0 -10  -2    5.33    0.91 
   0 -10   2    3.59    0.18 
   0  10   2    3.28    0.13 
   0  10   2    5.06    0.82 
   0  10  -2    3.04    0.14 
   0  10  -2    4.41    0.37 
   0  10  -2    3.76    0.23 
   0  10  -2    5.07    0.86 
   2 -10   2   32.61    0.71 
  -2 -10  -2   33.23    1.27 
  -2 -10  -2   32.03    0.51 
   2 -10   2   32.25    0.64 
  -2 -10  -2   31.23    0.74 
   2 -10   2   32.96    0.64 
  -2 -10  -2   32.62    0.55 
   2  10   2   32.22    0.71 
  -2  10  -2   31.85    0.60 
  -2  10  -2   33.14    0.83 
  -2  10  -2   32.78    0.94 
  -2  10  -2   31.26    1.20 
   2  10   2   31.97    0.77 
   2  10   2   32.55    1.21 
  -4 -10  -2    5.13    0.87 
   4 -10   2    5.22    0.39 
  -4 -10  -2    5.14    0.28 
  -4 -10  -2    6.47    0.59 
   4 -10   2    5.34    0.40 
  -4  10  -2    4.27    0.27 
   4  10   2    5.83    0.58 
  -4  10  -2    5.59    0.83 
  -4  10  -2    4.78    0.37 
   4  10   2    6.51    0.94 
  -6 -10  -2   10.81    0.23 
  -6 -10  -2   11.42    0.98 
  -6 -10  -2   11.20    0.53 
   6 -10   2   11.01    0.40 
   6 -10   2   10.25    0.32 
   6  10   2   11.06    0.55 
  -6  10  -2   11.03    0.42 
  -6  10  -2    9.96    0.25 
  -8 -10  -2    0.63    0.20 
  -8 -10  -2    0.71    0.93 
   8 -10   2    1.18    0.32 
   8 -10   2    0.75    0.38 
  -8 -10  -2    1.00    0.19 
  -8 -10  -2    0.80    0.16 
  -8  10  -2    0.78    0.24 
   8  10   2    1.74    0.60 
  -8  10  -2    0.70    0.24 
 -10 -10  -2    2.90    0.19 
 -10 -10  -2    2.65    0.23 
 -10 -10  -2    3.17    1.15 
  10 -10   2    3.45    0.41 
 -10 -10  -2    2.88    0.18 
  10 -10   2    3.04    0.32 
 -10  10  -2    2.69    0.26 
 -10  10  -2    2.57    0.32 
 -12 -10  -2   19.20    1.32 
 -12 -10  -2   18.39    0.30 
 -12 -10  -2   18.11    0.21 
 -12  10  -2   18.31    0.37 
 -12  10  -2   17.95    0.31 
 -14 -10  -2    3.24    1.40 
 -14 -10  -2    1.84    0.29 
 -14 -10  -2    1.98    0.24 
 -14  10  -2    1.15    0.36 
 -14  10  -2    2.29    0.41 
 -17 -11   2    3.81    1.24 
 -17 -11   2    3.21    0.33 
 -17 -11   2    2.81    0.27 
 -17  11   2    2.62    0.35 
 -17  11   2    2.86    0.66 
 -15 -11   2    2.96    0.28 
 -15 -11   2    3.23    1.11 
  15 -11  -2    3.07    0.43 
 -15  11   2    2.21    0.35 
 -15  11   2    2.65    0.62 
  13 -11  -2    0.79    0.44 
 -13 -11   2    1.48    0.21 
 -13 -11   2    1.04    0.96 
 -13 -11   2    1.13    0.23 
  13 -11  -2    0.84    0.34 
  13  11  -2    1.23    0.72 
 -13  11   2    0.63    0.55 
 -13  11   2    1.07    0.31 
  11 -11  -2   70.27    0.82 
  11 -11  -2   69.61    0.69 
 -11 -11   2   68.59    0.51 
 -11 -11   2   69.70    1.38 
  11  11  -2   71.09    1.10 
 -11  11   2   67.55    0.72 
   9 -11  -2   10.69    0.38 
  -9 -11   2   10.97    0.25 
  -9 -11   2   11.28    0.76 
   9 -11  -2   10.73    0.33 
   9  11  -2   11.03    0.56 
  -9  11   2   10.65    0.45 
  -9  11   2   10.50    0.23 
   7 -11  -2   17.16    0.53 
   7 -11  -2   16.10    0.45 
  -7 -11   2   16.41    0.95 
   7 -11  -2   17.47    1.32 
  -7 -11   2   16.73    0.40 
  -7 -11   2   17.67    0.75 
   7  11  -2   17.45    0.73 
  -7  11   2   16.41    1.30 
  -7  11   2   16.07    0.51 
   7  11  -2   17.84    0.90 
  -5 -11   2   21.45    0.96 
   5 -11  -2   19.80    0.42 
  -5 -11   2   19.57    0.34 
  -5 -11   2   20.47    0.42 
   5 -11  -2   19.02    0.35 
  -5 -11   2   19.42    0.57 
   5 -11  -2   18.44    0.94 
   5  11  -2   19.75    0.58 
   5  11  -2   19.57    0.76 
  -5  11   2   18.62    0.43 
  -5  11   2   19.12    1.19 
  -3 -11   2    4.39    0.85 
   3 -11  -2    3.09    0.36 
   3 -11  -2    3.38    0.35 
   3 -11  -2    4.84    1.12 
  -3 -11   2    3.57    0.35 
  -3 -11   2    2.28    0.21 
   3 -11  -2    2.47    0.18 
   3  11  -2    3.74    0.60 
   3  11  -2    3.49    0.92 
  -3  11   2    2.30    0.20 
  -3  11   2    4.85    1.10 
  -3  11   2    3.84    0.40 
   3  11  -2    3.40    0.37 
   1 -11  -2  127.14    1.09 
   1 -11  -2  126.87    1.13 
   1 -11  -2  129.09    2.12 
  -1 -11   2  126.44    1.17 
  -1 -11   2  127.43    1.25 
  -1 -11   2  124.88    1.85 
   1  11  -2  127.92    1.34 
  -1  11   2  127.00    1.14 
  -1  11   2  127.98    2.03 
   1  11  -2  135.49    2.17 
  -1  11   2  127.05    1.29 
   1  11  -2  126.85    1.22 
   1  11  -2  123.97    1.12 
   1 -11   2    0.15    0.15 
  -1 -11  -2    0.72    0.77 
   1 -11   2    0.35    0.31 
  -1 -11  -2    0.60    0.24 
  -1 -11  -2    0.28    0.13 
  -1  11  -2    0.12    0.14 
  -1  11  -2    1.00    0.35 
  -1  11  -2    0.13    0.79 
  -1  11  -2    0.36    0.23 
   1  11   2    0.51    0.67 
   1  11   2    0.26    0.11 
   1  11   2    0.18    0.46 
  -3 -11  -2   35.09    0.58 
   3 -11   2   36.60    0.63 
  -3 -11  -2   35.93    0.83 
  -3 -11  -2   36.83    0.54 
   3 -11   2   36.54    0.75 
   3 -11   2   37.03    0.65 
  -3 -11  -2   36.86    1.40 
   3  11   2   37.61    1.31 
   3  11   2   35.41    0.74 
   3  11   2   36.02    0.83 
  -3  11  -2   37.02    0.90 
  -3  11  -2   36.94    1.28 
  -3  11  -2   36.08    1.05 
  -3  11  -2   35.85    0.71 
  -5 -11  -2   72.31    1.54 
   5 -11   2   73.15    0.82 
  -5 -11  -2   71.92    0.59 
  -5 -11  -2   73.56    1.05 
  -5 -11  -2   71.83    0.93 
   5 -11   2   72.70    0.77 
  -5  11  -2   71.45    1.27 
  -5  11  -2   72.49    1.01 
  -5  11  -2   72.69    0.89 
   5  11   2   76.55    1.58 
   5  11   2   73.60    1.02 
  -7 -11  -2   11.33    0.18 
  -7 -11  -2   11.70    0.21 
   7 -11   2   11.61    0.33 
   7 -11   2   11.87    0.40 
  -7 -11  -2   12.82    1.01 
  -7  11  -2   11.28    0.24 
  -7  11  -2   11.34    0.24 
   7  11   2   12.64    0.59 
   9 -11   2    4.33    0.47 
   9 -11   2    3.90    0.35 
  -9 -11  -2    3.70    1.13 
  -9 -11  -2    3.89    0.19 
  -9 -11  -2    3.86    0.21 
  -9 -11  -2    3.59    0.23 
  -9  11  -2    3.39    0.27 
   9  11   2    4.90    0.69 
  -9  11  -2    3.53    0.32 
  11 -11   2   11.71    0.43 
 -11 -11  -2   11.23    0.21 
 -11 -11  -2   12.03    1.25 
 -11 -11  -2   11.45    0.28 
 -11  11  -2   11.16    0.32 
 -11  11  -2   11.48    0.37 
 -13 -11  -2    3.70    1.31 
 -13 -11  -2    3.32    0.28 
 -13 -11  -2    3.27    0.21 
 -13  11  -2    3.43    0.33 
 -13  11  -2    2.73    0.34 
 -15 -11  -2    3.51    1.48 
 -15 -11  -2    1.91    0.37 
 -15 -11  -2    1.86    0.33 
 -15  11  -2    2.19    0.45 
 -15  11  -2    1.72    0.43 
 -18 -12   2    2.71    0.32 
 -18 -12   2    2.31    0.34 
 -18  12   2    1.82    0.39 
 -16 -12   2    0.74    0.29 
 -16 -12   2    0.53    1.12 
 -16 -12   2    1.05    0.26 
 -16  12   2    1.01    0.38 
 -16  12   2    0.21    0.66 
  14 -12  -2    6.26    0.45 
 -14 -12   2    6.69    0.22 
 -14 -12   2    6.39    1.07 
 -14  12   2    6.39    0.32 
 -14  12   2    5.44    0.59 
  12 -12  -2   -0.31    0.34 
 -12 -12   2   -0.06    0.93 
  12 -12  -2   -0.34    0.46 
 -12 -12   2   -0.27    0.24 
 -12 -12   2    0.09    0.18 
  12  12  -2   -0.05    0.64 
 -12  12   2   -0.32    0.30 
 -12  12   2   -0.19    0.55 
  10 -12  -2   -0.40    0.40 
  10 -12  -2   -0.12    0.32 
 -10 -12   2   -0.17    0.24 
 -10 -12   2   -0.87    0.76 
 -10  12   2   -0.30    0.48 
  10  12  -2    0.27    0.59 
 -10  12   2    0.06    0.23 
   8 -12  -2   16.99    0.44 
  -8 -12   2   15.98    0.83 
  -8 -12   2   17.09    0.34 
   8 -12  -2   16.95    0.39 
  -8  12   2   16.91    0.52 
   8  12  -2   17.08    0.64 
   8  12  -2   17.68    0.78 
  -8  12   2   16.04    0.26 
  -6 -12   2    0.74    0.10 
   6 -12  -2    0.93    0.16 
  -6 -12   2    2.16    0.92 
   6 -12  -2    1.23    0.32 
   6 -12  -2    0.93    0.34 
  -6 -12   2    1.14    0.29 
   6 -12  -2    0.17    0.91 
  -6 -12   2    1.25    0.46 
  -6  12   2    0.91    0.21 
  -6  12   2    2.32    1.17 
   6  12  -2    1.08    0.65 
   6  12  -2    2.03    0.53 
  -6  12   2    1.16    0.42 
  -4 -12   2    7.13    0.39 
   4 -12  -2    6.42    1.05 
  -4 -12   2    7.11    0.89 
   4 -12  -2    6.76    0.37 
   4 -12  -2    7.16    0.42 
  -4  12   2    6.56    1.13 
  -4  12   2    6.70    0.44 
   4  12  -2    6.55    0.86 
   4  12  -2    5.52    0.54 
   2 -12  -2   19.14    0.44 
  -2 -12   2   18.98    0.43 
  -2 -12   2   18.22    1.00 
  -2  12   2   19.07    1.17 
   2  12  -2   20.10    0.56 
   2  12  -2   20.12    1.16 
   2  12  -2   18.85    0.64 
   2  12  -2   18.19    0.45 
   0 -12  -2   34.49    1.55 
   0 -12  -2   33.48    0.60 
   0 -12   2   30.89    0.64 
   0 -12  -2   32.88    0.57 
   0 -12   2   35.71    1.55 
   0 -12   2   32.87    0.67 
   0  12  -2   32.44    0.70 
   0  12   2   33.39    1.35 
   0  12  -2   33.31    1.52 
   0  12  -2   33.49    0.89 
   0  12   2   32.43    0.69 
   0  12  -2   33.41    0.82 
   2 -12   2   10.64    0.38 
   2 -12   2   10.91    0.37 
  -2 -12  -2   10.65    0.31 
  -2 -12  -2   11.15    0.93 
  -2  12  -2   10.29    0.90 
  -2  12  -2    9.66    0.26 
   2  12   2   11.02    0.89 
   2  12   2   10.51    0.56 
  -2  12  -2   10.38    0.40 
   4 -12   2    0.21    0.26 
  -4 -12  -2    0.41    0.22 
  -4 -12  -2    0.31    0.78 
   4 -12   2    0.29    0.27 
  -4 -12  -2    0.51    0.14 
   4 -12   2    0.53    0.34 
   4  12   2    1.28    0.76 
  -4  12  -2    0.47    0.17 
   4  12   2    1.05    0.48 
  -4  12  -2    0.86    0.49 
  -4  12  -2    0.42    0.21 
  -4  12  -2    1.72    0.76 
   6 -12   2    0.68    0.32 
  -6 -12  -2    0.33    0.21 
  -6 -12  -2    0.33    0.16 
   6 -12   2    0.31    0.40 
  -6 -12  -2    0.29    0.91 
   6  12   2    0.49    0.54 
  -6  12  -2    0.25    0.26 
  -6  12  -2    0.31    0.21 
   8 -12   2   17.25    0.53 
  -8 -12  -2   17.21    1.23 
  -8 -12  -2   16.31    0.27 
   8 -12   2   16.53    0.42 
   8  12   2   16.65    0.71 
  -8  12  -2   15.10    0.32 
 -10 -12  -2    4.43    1.14 
  10 -12   2    4.69    0.35 
 -10 -12  -2    4.53    0.24 
 -10 -12  -2    4.59    0.18 
  10 -12   2    5.24    0.48 
 -10  12  -2    4.82    0.36 
 -10  12  -2    4.25    0.28 
  10  12   2    4.58    0.68 
 -12 -12  -2   -0.07    0.25 
 -12 -12  -2    0.27    0.21 
 -12 -12  -2    0.91    1.30 
  12 -12   2   -0.30    0.40 
 -12  12  -2    0.25    0.34 
 -12  12  -2   -0.02    0.38 
 -14 -12  -2    1.44    0.24 
 -14 -12  -2    1.82    1.36 
 -14 -12  -2    1.44    0.30 
 -14  12  -2    1.67    0.36 
 -14  12  -2    1.39    0.43 
 -17 -13   2    2.23    0.33 
 -17 -13   2    1.81    0.28 
 -17 -13   2    2.53    1.54 
 -17  13   2    1.34    0.37 
 -17  13   2    0.57    0.69 
  15 -13  -2    0.44    0.49 
 -15 -13   2    0.36    0.24 
 -15 -13   2   -0.18    1.14 
 -15  13   2    0.50    0.69 
 -15  13   2   -0.18    0.35 
 -13 -13   2    4.23    0.28 
  13 -13  -2    4.57    0.39 
  13 -13  -2    4.71    0.52 
 -13 -13   2    4.55    0.20 
 -13 -13   2    3.76    1.01 
  13  13  -2    5.03    0.80 
 -13  13   2    4.00    0.31 
 -13  13   2    4.09    0.61 
  11 -13  -2   11.73    0.53 
 -11 -13   2   10.84    0.20 
 -11 -13   2   12.19    1.08 
  11 -13  -2   11.43    0.42 
 -11 -13   2   11.72    0.34 
  11  13  -2   12.73    0.83 
 -11  13   2   11.09    0.33 
 -11  13   2   12.17    0.64 
   9 -13  -2    0.17    0.30 
   9 -13  -2   -0.08    0.39 
  -9 -13   2   -0.78    0.81 
  -9 -13   2    0.16    0.27 
   9  13  -2    1.14    0.64 
  -9  13   2   -0.44    0.47 
   9  13  -2    0.57    0.56 
  -9  13   2    0.34    0.25 
  -7 -13   2   12.80    0.46 
   7 -13  -2   11.86    0.47 
   7 -13  -2   14.90    1.52 
  -7 -13   2   13.16    1.11 
   7 -13  -2   12.36    0.55 
   7  13  -2   13.39    0.98 
   7  13  -2   12.91    0.74 
  -7  13   2   11.64    0.56 
  -5 -13   2   43.69    0.82 
   5 -13  -2   43.90    0.77 
   5 -13  -2   43.32    0.69 
  -5 -13   2   43.38    0.66 
   5 -13  -2   43.33    0.69 
   5 -13  -2   42.89    1.53 
  -5 -13   2   45.22    1.50 
  -5  13   2   43.29    1.64 
  -5  13   2   43.28    0.81 
   5  13  -2   43.24    1.23 
  -5  13   2   43.05    0.76 
   5  13  -2   41.78    0.91 
   3 -13  -2    2.10    0.32 
  -3 -13   2    1.93    0.33 
  -3 -13   2    2.59    0.81 
   3 -13  -2    2.13    0.27 
   3 -13  -2    3.50    1.09 
  -3 -13   2    1.72    0.18 
   3 -13  -2    1.77    0.14 
   3  13  -2    1.90    0.49 
  -3  13   2    1.92    0.19 
  -3  13   2    1.58    1.03 
  -3  13   2    1.92    0.16 
   3  13  -2    2.38    0.91 
   3  13  -2    1.60    0.32 
   1 -13  -2  198.39    2.65 
  -1 -13   2  195.89    2.32 
   1 -13  -2  198.35    1.40 
  -1 -13   2  197.27    1.56 
   1 -13  -2  199.58    1.47 
  -1 -13   2  196.16    1.49 
   1  13  -2  197.23    1.67 
  -1  13   2  198.95    1.49 
   1  13  -2  196.84    1.49 
  -1  13   2  198.79    2.50 
  -1  13   2  196.46    1.54 
   1  13  -2  197.75    2.49 
   1  13  -2  198.15    1.48 
  -1 -13  -2   23.31    1.38 
  -1 -13  -2   19.75    0.42 
   1 -13   2   20.41    0.48 
   1 -13   2   22.44    0.60 
   1  13   2   21.17    0.58 
  -1  13  -2   22.51    1.36 
   1  13   2   21.59    1.17 
   1  13   2   20.44    0.74 
  -1  13  -2   20.98    0.55 
  -3 -13  -2   51.10    0.59 
   3 -13   2   51.41    0.71 
  -3 -13  -2   49.39    0.79 
   3 -13   2   50.38    0.69 
  -3 -13  -2   51.14    0.63 
  -3 -13  -2   50.70    1.47 
  -3  13  -2   50.87    1.07 
   3  13   2   51.61    1.35 
  -3  13  -2   52.56    1.36 
   3  13   2   50.88    0.90 
  -5 -13  -2   36.11    1.47 
   5 -13   2   34.28    0.68 
  -5 -13  -2   36.74    0.92 
   5 -13   2   35.63    0.77 
  -5 -13  -2   35.84    0.55 
   5  13   2   35.15    0.90 
  -5  13  -2   35.77    1.17 
  -7 -13  -2    6.38    1.08 
   7 -13   2    6.53    0.48 
   7 -13   2    6.28    0.36 
  -7 -13  -2    6.25    0.25 
  -7 -13  -2    6.10    0.18 
  -7  13  -2    6.08    0.24 
  -7  13  -2    5.95    0.29 
   7  13   2    6.54    0.60 
  -9 -13  -2    6.35    1.35 
   9 -13   2    5.88    0.54 
  -9 -13  -2    4.72    0.24 
   9 -13   2    5.55    0.42 
  -9 -13  -2    5.51    0.27 
   9  13   2    6.17    0.75 
  -9  13  -2    4.66    0.34 
  -9  13  -2    4.47    0.30 
 -11 -13  -2    0.33    0.20 
 -11 -13  -2    0.33    0.25 
 -11 -13  -2   -0.55    1.27 
  11 -13   2   -0.15    0.48 
  11  13   2    0.10    0.73 
 -11  13  -2   -0.32    0.36 
 -11  13  -2    0.33    0.32 
 -13 -13  -2    0.33    1.35 
 -13 -13  -2    0.18    0.21 
 -13 -13  -2    0.09    0.29 
 -13  13  -2   -0.78    0.38 
 -13  13  -2    0.16    0.36 
 -16 -14   2    0.02    1.24 
 -16 -14   2    0.95    0.30 
 -16  14   2   -0.16    0.68 
 -16  14   2    0.69    0.41 
  14 -14  -2    2.49    0.53 
 -14 -14   2    2.31    0.20 
 -14 -14   2    1.54    1.11 
 -14  14   2    2.42    0.36 
 -14  14   2    2.12    0.66 
  14  14  -2    3.34    0.81 
 -12 -14   2    3.36    0.17 
 -12 -14   2    3.29    0.30 
  12 -14  -2    3.63    0.53 
 -12 -14   2    2.37    1.02 
 -12  14   2    3.30    0.61 
 -12  14   2    3.37    0.33 
  12  14  -2    3.31    0.69 
 -10 -14   2   -1.11    0.91 
  10 -14  -2    0.32    0.46 
 -10 -14   2    0.84    0.13 
 -10 -14   2    0.71    0.30 
 -10  14   2    0.64    0.27 
 -10  14   2    0.71    0.55 
  10  14  -2    0.48    0.58 
  -8 -14   2    5.03    0.98 
  -8 -14   2    5.69    0.34 
  -8 -14   2    4.90    0.11 
  -8 -14   2    4.52    0.13 
   8 -14  -2    5.31    0.44 
   8  14  -2    5.43    0.57 
  -8  14   2    5.03    0.26 
  -8  14   2    5.19    0.52 
   8  14  -2    6.97    0.81 
  -6 -14   2    3.86    0.29 
   6 -14  -2    3.27    1.07 
  -6 -14   2    3.93    0.19 
   6 -14  -2    3.80    0.33 
   6 -14  -2    4.08    0.15 
  -6 -14   2    3.89    0.92 
  -6  14   2    3.85    0.43 
   6  14  -2    4.42    0.52 
  -6  14   2    3.78    0.21 
   6  14  -2    4.09    0.69 
  -4 -14   2    0.77    0.82 
   4 -14  -2    1.09    0.29 
  -4 -14   2    0.96    0.19 
   4 -14  -2    1.14    0.33 
   4 -14  -2    0.95    0.85 
  -4 -14   2    1.41    0.33 
   4 -14  -2    0.94    0.14 
  -4  14   2    0.15    0.96 
   4  14  -2    1.13    0.53 
  -4  14   2    1.14    0.20 
   4  14  -2    0.67    0.79 
   2 -14  -2    7.80    1.23 
   2 -14  -2    6.71    0.41 
   2 -14  -2    6.40    0.36 
  -2 -14   2    5.14    0.21 
   2 -14  -2    5.44    0.18 
  -2 -14   2    7.04    0.97 
  -2 -14   2    6.39    0.42 
   2  14  -2    5.56    1.05 
   2  14  -2    6.51    0.43 
   2  14  -2    6.27    0.61 
  -2  14   2    4.89    0.18 
  -2  14   2    5.81    1.11 
   2  14  -2    5.02    0.12 
  -2  14   2    5.57    0.23 
   0 -14   2   13.37    0.47 
   0 -14  -2   12.20    0.21 
   0 -14   2   12.19    0.27 
   0  14  -2   12.84    1.22 
   0  14  -2   11.83    0.30 
   0  14  -2   11.07    0.18 
   0  14   2   11.18    0.15 
   0  14   2   14.37    1.11 
   0  14  -2   12.71    0.43 
  -2 -14  -2    3.16    0.11 
   2 -14   2    3.10    0.30 
  -2 -14  -2    2.94    0.15 
  -2 -14  -2    3.56    1.03 
   2 -14   2    3.15    0.36 
  -2 -14  -2    3.91    0.29 
  -2  14  -2    3.03    0.24 
   2  14   2    3.08    0.10 
   2  14   2    3.39    0.83 
  -2  14  -2    2.93    0.92 
   2  14   2    3.17    0.53 
  -2  14  -2    3.27    0.17 
  -4 -14  -2    0.12    0.95 
  -4 -14  -2    0.36    0.26 
   4 -14   2    0.46    0.40 
  -4 -14  -2   -0.05    0.16 
  -4 -14  -2   -0.15    0.14 
  -4  14  -2    0.34    0.25 
  -4  14  -2    0.26    0.20 
   4  14   2    0.43    0.54 
   6 -14   2    0.48    0.45 
  -6 -14  -2    0.23    0.17 
  -6 -14  -2    0.41    0.26 
  -6 -14  -2    0.32    1.04 
   6  14   2    0.14    0.56 
  -6  14  -2   -0.03    0.29 
  -6  14  -2    0.31    0.22 
  -8 -14  -2    2.77    0.20 
   8 -14   2    2.78    0.50 
  -8 -14  -2    2.52    0.24 
  -8 -14  -2    2.35    1.15 
  -8  14  -2    2.69    0.33 
   8  14   2    3.33    0.64 
  -8  14  -2    2.63    0.24 
 -10 -14  -2    0.05    0.18 
 -10 -14  -2    0.03    1.20 
  10 -14   2   -0.16    0.50 
 -10 -14  -2    0.08    0.24 
 -10  14  -2    0.22    0.37 
  10  14   2    0.24    0.70 
 -10  14  -2   -0.15    0.28 
 -12 -14  -2    0.36    0.26 
 -12 -14  -2   -0.06    1.33 
 -12 -14  -2    0.61    0.21 
  12 -14   2    1.09    0.51 
 -12  14  -2    0.19    0.40 
 -12  14  -2    0.68    0.34 
 -14 -14  -2   -0.26    1.45 
 -14  14  -2   -0.17    0.41 
 -14  14  -2    0.05    0.37 
 -17 -15   2    1.63    0.30 
 -17  15   2    1.49    0.48 
  15 -15  -2    3.57    0.58 
 -15 -15   2    2.54    1.30 
  15  15  -2    3.72    0.89 
 -15  15   2    2.88    0.39 
 -13 -15   2   -0.69    1.17 
  13 -15  -2   -0.71    0.54 
 -13 -15   2    0.07    0.18 
 -13  15   2    0.43    0.69 
  13  15  -2   -0.01    0.75 
 -13  15   2   -0.30    0.34 
  11 -15  -2   15.22    0.59 
 -11 -15   2   13.89    1.20 
 -11 -15   2   15.45    0.40 
 -11  15   2   14.43    0.35 
 -11  15   2   15.34    0.62 
  11  15  -2   15.55    0.75 
  -9 -15   2    1.46    0.10 
  -9 -15   2    1.79    0.33 
   9 -15  -2    1.06    0.44 
  -9 -15   2    0.51    1.03 
  -9  15   2    1.64    0.28 
   9  15  -2    2.28    0.71 
   9  15  -2    1.29    0.61 
  -9  15   2    0.87    0.47 
  -7 -15   2    7.77    0.42 
   7 -15  -2    8.48    0.54 
  -7 -15   2    7.27    1.12 
   7 -15  -2   10.98    1.70 
   7  15  -2    9.47    0.98 
   7  15  -2    9.06    0.72 
  -7  15   2    6.75    0.28 
  -7  15   2    7.11    0.56 
  -5 -15   2   55.39    1.52 
   5 -15  -2   53.93    0.80 
   5 -15  -2   54.96    1.62 
  -5 -15   2   52.95    0.70 
   5 -15  -2   54.86    0.73 
  -5 -15   2   53.79    0.87 
  -5  15   2   54.90    0.92 
   5  15  -2   53.44    1.33 
   5  15  -2   53.14    0.97 
  -3 -15   2    0.31    0.77 
  -3 -15   2   -0.06    0.34 
   3 -15  -2   -0.18    0.14 
  -3 -15   2   -0.13    0.19 
   3 -15  -2    0.14    0.35 
   3 -15  -2    0.64    1.10 
  -3  15   2    0.17    0.21 
   3  15  -2    0.06    0.53 
   3  15  -2   -0.38    0.90 
  -3  15   2   -0.03    0.17 
   1 -15  -2   52.38    0.78 
  -1 -15   2   53.69    1.65 
  -1 -15   2   52.08    0.81 
  -1 -15   2   51.95    0.89 
   1 -15  -2   51.14    1.92 
   1 -15  -2   51.72    0.75 
   1 -15  -2   51.60    0.77 
  -1  15   2   52.95    0.93 
   1  15  -2   52.53    0.81 
   1  15  -2   51.66    1.04 
  -1  15   2   53.97    1.82 
  -1  15   2   51.50    0.88 
   1  15  -2   49.10    1.77 
   1  15  -2   51.09    0.84 
  -1 -15  -2   21.19    1.32 
   1 -15   2   21.20    0.52 
  -1 -15  -2   20.40    0.41 
  -1 -15  -2   19.00    0.20 
  -1  15  -2   18.45    0.19 
  -1  15  -2   18.52    1.27 
  -1  15  -2   19.08    0.30 
   1  15   2   20.97    0.72 
  -3 -15  -2   13.75    0.22 
   3 -15   2   15.51    0.49 
  -3 -15  -2   15.00    0.39 
  -3 -15  -2   17.26    1.37 
  -3 -15  -2   13.05    0.15 
  -3  15  -2   13.09    0.22 
  -3  15  -2   13.60    0.32 
  -5 -15  -2   38.67    0.27 
  -5 -15  -2   37.62    0.23 
  -5  15  -2   38.70    0.37 
  -5  15  -2   37.72    0.31 
  -7 -15  -2    0.65    1.16 
   7 -15   2    0.31    0.51 
  -7 -15  -2    0.84    0.26 
  -7 -15  -2    0.79    0.18 
  -7  15  -2    0.76    0.32 
  -7  15  -2    0.85    0.24 
   7  15   2    1.29    0.63 
  -9 -15  -2   11.78    0.23 
   9 -15   2   12.69    0.58 
  -9 -15  -2   12.97    1.36 
  -9  15  -2   12.10    0.36 
  -9  15  -2   12.31    0.32 
   9  15   2   12.83    0.77 
 -11 -15  -2    8.20    0.25 
 -11 -15  -2    8.50    0.21 
 -11 -15  -2    9.23    1.42 
  11 -15   2    9.67    0.59 
 -11  15  -2    8.29    0.32 
 -11  15  -2    8.29    0.39 
  11  15   2    9.43    0.80 
 -13 -15  -2    0.07    1.39 
 -13  15  -2   -0.42    0.43 
 -13  15  -2   -0.03    0.35 
 -16  16   2    1.39    0.43 
 -14 -16   2   -1.17    1.23 
  14 -16  -2    1.03    0.60 
  14  16  -2    1.52    0.84 
 -14  16   2    0.79    0.36 
 -12 -16   2   -2.39    1.19 
 -12 -16   2    0.12    0.35 
  12 -16  -2    0.66    0.56 
 -12 -16   2    0.47    0.16 
  12  16  -2    0.91    0.71 
 -12  16   2    0.06    0.66 
 -12  16   2    0.18    0.34 
 -10 -16   2    2.99    0.38 
  10 -16  -2    2.70    0.56 
 -10 -16   2    2.38    0.12 
 -10 -16   2    0.24    1.15 
  10  16  -2    1.99    0.63 
 -10  16   2    2.39    0.66 
 -10  16   2    2.05    0.31 
  10  16  -2    4.62    0.79 
  -8 -16   2   -0.97    1.06 
   8 -16  -2    1.98    1.55 
   8 -16  -2    1.32    0.49 
  -8 -16   2    1.01    0.38 
  -8  16   2    1.35    0.54 
   8  16  -2    1.72    0.83 
   8  16  -2    0.90    0.63 
  -8  16   2    0.23    0.27 
   6 -16  -2    1.84    0.39 
   6 -16  -2    3.47    1.37 
  -6 -16   2    1.23    1.03 
  -6 -16   2    1.88    0.33 
   6  16  -2    2.11    0.56 
   6  16  -2    1.94    0.77 
  -6  16   2    2.07    0.23 
   4 -16  -2    0.06    0.32 
   4 -16  -2    0.84    0.92 
  -4 -16   2    0.02    0.21 
  -4 -16   2    0.37    0.36 
   4 -16  -2    0.32    0.16 
  -4 -16   2    0.40    0.88 
   4  16  -2   -0.62    0.82 
   4  16  -2    0.25    0.53 
  -4  16   2    0.23    0.23 
  -2 -16   2    7.37    0.92 
  -2 -16   2    6.43    0.40 
   2 -16  -2    6.39    1.20 
   2 -16  -2    6.56    0.41 
   2 -16  -2    5.89    0.17 
   2  16  -2    6.83    0.63 
  -2  16   2    5.96    0.24 
   2  16  -2    4.28    1.08 
  -2  16   2    5.56    0.17 
   0 -16  -2    0.21    0.15 
   0 -16   2    0.02    0.37 
   0 -16  -2    0.39    0.35 
   0 -16   2    0.08    1.09 
   0 -16  -2   -0.07    1.24 
   0  16  -2   -2.42    1.21 
   0  16  -2   -0.15    0.23 
   0  16   2   -0.12    0.09 
   0  16  -2    0.04    0.14 
  -2 -16  -2    7.21    0.30 
   2 -16   2    6.32    0.39 
  -2 -16  -2    6.00    1.17 
  -2 -16  -2    6.66    0.16 
  -2  16  -2    6.84    0.18 
   2  16   2    7.05    0.61 
  -2  16  -2    6.88    0.30 
  -4 -16  -2    4.45    1.30 
  -4 -16  -2    3.75    0.32 
  -4 -16  -2    3.14    0.20 
   4 -16   2    4.11    0.49 
  -4  16  -2    3.21    0.22 
  -4  16  -2    3.32    0.30 
   4  16   2    4.68    0.71 
   6 -16   2    0.43    0.49 
  -6 -16  -2   -0.03    0.17 
  -6 -16  -2    0.23    1.26 
  -6 -16  -2   -0.13    0.27 
  -6  16  -2    0.00    0.33 
   6  16   2    0.10    0.63 
  -6  16  -2    0.17    0.24 
  -8 -16  -2    2.10    0.28 
  -8 -16  -2    1.80    0.20 
  -8 -16  -2    2.40    1.35 
   8 -16   2    1.89    0.59 
  -8  16  -2    1.47    0.35 
   8  16   2    1.90    0.66 
  -8  16  -2    2.01    0.25 
  10 -16   2    5.50    0.60 
 -10 -16  -2    4.88    0.23 
 -10 -16  -2    5.36    1.41 
 -10  16  -2    4.70    0.39 
  10  16   2    6.34    0.80 
 -10  16  -2    5.20    0.31 
  12 -16   2   -0.73    0.54 
 -12 -16  -2    0.39    1.38 
 -12  16  -2    0.26    0.34 
 -12  16  -2   -0.53    0.39 
  12  16   2    0.50    0.79 
  15 -17  -2    6.10    0.60 
 -15  17   2    6.28    0.43 
  15  17  -2    7.00    0.92 
  13 -17  -2    1.38    0.59 
 -13  17   2    1.57    0.38 
  13  17  -2    1.94    0.79 
 -11 -17   2   10.94    0.43 
 -11 -17   2    7.89    1.30 
 -11 -17   2   10.03    0.20 
  11 -17  -2   10.54    0.62 
 -11  17   2    9.85    0.35 
  11  17  -2   11.45    0.79 
  -9 -17   2    1.15    0.38 
   9 -17  -2    0.93    0.52 
  -9 -17   2   -0.48    1.26 
   9  17  -2    2.70    0.99 
  -9  17   2    0.58    0.30 
   9  17  -2    1.31    0.67 
  -7 -17   2   13.09    0.50 
  -7 -17   2   11.74    1.35 
   7 -17  -2   16.23    2.07 
   7 -17  -2   12.94    0.58 
   7  17  -2   13.66    1.06 
  -7  17   2   11.49    0.33 
   7  17  -2   12.88    0.76 
   5 -17  -2   49.15    2.08 
  -5 -17   2   42.98    1.37 
   5 -17  -2   43.45    0.66 
  -5 -17   2   44.80    0.67 
   5  17  -2   43.70    1.31 
   5  17  -2   44.14    0.95 
   3 -17  -2    0.32    0.34 
   3 -17  -2    0.95    1.11 
   3 -17  -2    0.58    0.16 
  -3 -17   2    1.43    0.87 
  -3 -17   2    0.48    0.36 
   3  17  -2   -1.04    0.96 
  -3  17   2    0.29    0.18 
  -3  17   2    0.48    0.23 
   3  17  -2    0.85    0.61 
  -1 -17   2   28.17    1.68 
   1 -17  -2   22.59    0.62 
  -1 -17   2   24.13    0.72 
   1 -17  -2   23.17    0.64 
   1 -17  -2   23.90    1.73 
   1  17  -2   22.76    0.69 
  -1 -17  -2   26.28    1.68 
   1 -17   2   24.08    0.55 
  -1 -17  -2   25.63    0.57 
  -1 -17  -2   22.26    0.25 
   1  17   2   26.93    0.96 
  -1  17  -2   22.95    0.39 
  -3 -17  -2    1.58    1.32 
   3 -17   2    0.73    0.43 
  -3 -17  -2    1.17    0.18 
  -3  17  -2    1.31    0.20 
   3  17   2    1.36    0.65 
  -3  17  -2    1.45    0.32 
  -5 -17  -2   27.90    0.19 
   5 -17   2   32.12    0.72 
  -5 -17  -2   32.63    1.69 
  -5 -17  -2   28.60    0.26 
  -5  17  -2   28.30    0.28 
  -5  17  -2   29.02    0.38 
  -7 -17  -2    0.39    1.36 
  -7 -17  -2    0.20    0.19 
   7 -17   2    0.80    0.58 
  -7 -17  -2   -0.41    0.22 
  -7 -17  -2    0.87    0.41 
   7  17   2   -0.23    0.65 
  -7  17  -2    0.80    0.27 
  -7  17  -2    0.26    0.36 
   9 -17   2   12.45    0.66 
  -9 -17  -2   11.47    0.33 
  -9 -17  -2   10.89    1.36 
   9  17   2   12.93    0.82 
  -9  17  -2   11.44    0.40 
  -9  17  -2   11.62    0.30 
 -11 -17  -2    1.50    1.40 
  11 -17   2    3.05    0.65 
  11  17   2    3.53    0.83 
 -11  17  -2    2.00    0.39 
 -11  17  -2    2.85    0.35 
 -13 -17  -2   -1.87    1.53 
 -13  17  -2    0.61    0.36 
  13  17   2    1.06    0.84 
  16  18  -2    1.64    0.91 
  14 -18  -2    2.13    0.69 
  14  18  -2    0.67    0.82 
 -14  18   2    0.42    0.39 
  12 -18  -2    1.95    0.64 
 -12 -18   2    1.68    0.50 
  12  18  -2    0.79    0.77 
 -12  18   2    1.40    0.35 
 -10 -18   2    8.72    0.44 
  10 -18  -2    9.04    0.63 
 -10 -18   2    6.88    1.40 
 -10  18   2    8.02    0.36 
  10  18  -2    9.13    0.82 
  -8 -18   2   -2.29    1.32 
  -8 -18   2    0.54    0.42 
   8 -18  -2    0.06    0.51 
   8 -18  -2    3.56    2.09 
   8  18  -2    0.55    0.68 
  -8  18   2    0.54    0.32 
   6 -18  -2    0.73    0.41 
  -6 -18   2    0.44    1.26 
   6 -18  -2    2.36    1.77 
  -6 -18   2    1.23    0.43 
  -6  18   2    0.63    0.28 
   6  18  -2    1.15    0.64 
  -4 -18   2    6.44    0.44 
   4 -18  -2    6.03    0.39 
   4 -18  -2    7.12    1.11 
  -4 -18   2    7.20    1.03 
  -4  18   2    6.03    0.27 
  -4  18   2    6.01    0.21 
   4  18  -2    6.70    0.69 
  -2 -18   2    0.64    0.41 
   2 -18  -2    1.38    1.29 
   2 -18  -2    0.63    0.41 
  -2 -18   2    3.47    1.17 
   2 -18  -2    0.75    0.16 
   2  18  -2    0.99    0.65 
  -2  18   2    0.41    0.17 
  -2  18   2    0.64    0.25 
   0 -18  -2    4.66    0.16 
   0 -18  -2    4.75    0.38 
   0 -18   2    4.76    0.42 
   0 -18   2    6.60    1.46 
   0 -18  -2    3.64    1.41 
   0  18   2    4.76    0.08 
   0  18  -2    4.57    0.14 
   0  18  -2    4.26    0.30 
   0  18   2    4.99    0.67 
  -2 -18  -2    0.64    0.42 
  -2 -18  -2    0.02    0.17 
  -2 -18  -2   -0.72    1.35 
   2 -18   2    0.13    0.45 
  -2  18  -2    0.03    0.29 
  -2  18  -2    0.01    0.18 
   2  18   2   -0.27    0.65 
  -4 -18  -2   -0.15    1.41 
  -4 -18  -2    0.45    0.20 
   4 -18   2    1.10    0.50 
  -4  18  -2    0.91    0.36 
   4  18   2    0.76    0.67 
  -4  18  -2    1.04    0.22 
   6 -18   2   10.74    0.60 
  -6 -18  -2    9.66    1.50 
  -6 -18  -2    9.57    0.22 
   6  18   2   11.73    0.79 
  -6  18  -2   10.49    0.26 
  -6  18  -2   10.39    0.39 
  -8 -18  -2    2.96    1.42 
   8 -18   2    4.01    0.63 
   8  18   2    3.54    0.72 
  -8  18  -2    3.83    0.29 
  -8  18  -2    3.82    0.40 
  10 -18   2   19.99    0.70 
 -10 -18  -2   17.87    1.53 
  10  18   2   20.09    0.85 
 -10  18  -2   18.74    0.33 
 -10  18  -2   18.53    0.42 
  12 -18   2    0.98    0.67 
 -12 -18  -2   -0.35    1.62 
  12  18   2    0.27    0.84 
 -12  18  -2    0.41    0.34 
 -12  18  -2   -0.29    0.42 
  15 -19  -2    1.71    0.68 
 -15  19   2    0.49    0.43 
  15  19  -2    1.44    0.89 
  13 -19  -2    1.52    0.66 
 -13  19   2    0.96    0.39 
  13  19  -2    1.59    0.82 
  11 -19  -2    0.26    0.60 
 -11 -19   2    0.45    0.43 
 -11  19   2    0.21    0.37 
  11  19  -2    0.37    0.74 
  -9 -19   2    1.59    0.44 
  -9 -19   2   -1.05    1.41 
   9 -19  -2    1.01    0.58 
   9  19  -2    1.45    0.76 
  -9  19   2    1.44    0.36 
   7 -19  -2    9.71    2.22 
   7 -19  -2    5.45    0.51 
  -7 -19   2    3.14    1.32 
  -7 -19   2    5.01    0.45 
  -7  19   2    4.93    0.33 
   7  19  -2    4.99    0.71 
  -5 -19   2   27.16    1.38 
   5 -19  -2   28.83    1.91 
  -5 -19   2   26.96    0.60 
   5 -19  -2   25.44    0.56 
  -5  19   2   24.22    0.35 
   5  19  -2   25.44    0.84 
  -3 -19   2    9.91    0.50 
  -3 -19   2   12.77    1.22 
   3 -19  -2    9.36    0.47 
   3 -19  -2   10.92    1.44 
   3  19  -2   10.43    0.77 
  -3  19   2    8.82    0.28 
  -1 -19   2    7.15    1.57 
   1 -19  -2    4.84    0.43 
  -1 -19   2    4.74    0.49 
   1 -19  -2    4.29    0.18 
   1 -19  -2    4.68    1.46 
   1  19  -2    3.96    0.13 
   1  19  -2    4.30    0.31 
  -1  19   2    4.39    0.28 
   1  19  -2    4.91    0.72 
  -1  19   2    4.18    0.13 
   1 -19   2   21.67    2.23 
  -1 -19  -2   17.21    1.88 
  -1 -19  -2   15.85    0.57 
   1 -19   2   15.31    0.55 
   1  19   2   16.44    0.87 
  -1  19  -2   13.76    0.38 
  -3 -19  -2   14.08    0.46 
  -3 -19  -2   13.33    1.61 
  -3 -19  -2   13.62    0.21 
   3 -19   2   13.73    0.52 
  -3  19  -2   13.43    0.21 
  -3  19  -2   13.56    0.38 
   3  19   2   15.00    0.81 
  -5 -19  -2   11.02    0.24 
  -5 -19  -2   11.35    1.64 
   5 -19   2   12.98    0.62 
  -5 -19  -2   12.16    0.48 
   5  19   2   12.73    0.82 
  -5  19  -2   11.74    0.27 
  -5  19  -2   11.97    0.42 
  -7 -19  -2   -0.72    1.53 
  -7 -19  -2    1.03    0.43 
   7 -19   2    1.71    0.62 
   7  19   2    1.68    0.78 
  -7  19  -2    1.35    0.28 
  -7  19  -2    1.38    0.40 
   9 -19   2   26.96    0.70 
  -9 -19  -2   24.88    1.67 
   9  19   2   26.98    0.84 
  -9  19  -2   25.67    0.43 
  -9  19  -2   25.94    0.31 
 -11 -19  -2   -1.52    1.51 
  11 -19   2    1.45    0.67 
 -11  19  -2    0.44    0.44 
  11  19   2    1.68    0.86 
 -11  19  -2    1.02    0.35 
  14 -20  -2    7.00    0.72 
 -14  20   2    5.69    0.42 
  14  20  -2    6.74    0.91 
  12 -20  -2    1.28    0.68 
  12  20  -2    0.00    0.77 
 -12  20   2   -0.42    0.38 
  10 -20  -2    0.74    0.63 
 -10 -20   2    1.27    0.44 
 -10  20   2    1.00    0.36 
  10  20  -2    2.19    0.79 
  -8 -20   2    0.45    0.48 
   8 -20  -2    4.45    2.29 
   8 -20  -2    0.10    0.55 
  -8  20   2   -0.30    0.34 
   8  20  -2   -0.25    0.72 
   6 -20  -2   12.40    2.23 
   6 -20  -2    6.90    0.51 
  -6 -20   2    7.55    1.33 
  -6 -20   2    8.05    0.52 
  -6  20   2    7.19    0.34 
   6  20  -2    7.26    0.78 
   4 -20  -2    8.24    0.47 
   4 -20  -2    9.04    1.36 
  -4 -20   2    8.64    0.52 
  -4 -20   2   10.04    1.20 
  -4  20   2    7.72    0.33 
   4  20  -2    7.74    0.71 
   2 -20  -2   15.75    0.54 
  -2 -20   2   14.70    0.50 
  -2 -20   2   19.57    1.63 
   2 -20  -2   15.67    1.43 
   2  20  -2   15.74    0.81 
  -2  20   2   15.28    0.34 
   0 -20   2   16.76    1.93 
   0 -20   2   13.19    0.50 
   0 -20  -2   12.52    0.21 
   0 -20  -2   13.39    0.51 
   0 -20  -2   12.41    1.62 
   0  20  -2   11.80    0.35 
   0  20   2   12.72    0.78 
   0  20  -2   12.13    0.16 
  -2 -20  -2   35.59    1.98 
  -2 -20  -2   32.99    0.26 
   2 -20   2   36.08    0.68 
  -2  20  -2   32.74    0.25 
   2  20   2   35.83    0.98 
  -2  20  -2   33.63    0.44 
   4 -20   2    1.65    0.51 
  -4 -20  -2    1.55    0.46 
  -4 -20  -2   -0.17    1.66 
  -4 -20  -2    0.97    0.20 
  -4  20  -2    1.51    0.39 
   4  20   2    1.08    0.77 
  -4  20  -2    1.42    0.23 
   6 -20   2    8.35    0.59 
  -6 -20  -2    5.97    1.64 
  -6 -20  -2    8.96    0.47 
  -6  20  -2    9.20    0.41 
  -6  20  -2    9.27    0.27 
   6  20   2    9.90    0.82 
  -8 -20  -2    0.54    0.81 
   8 -20   2    1.09    0.71 
  -8 -20  -2   -0.71    1.70 
   8  20   2    1.09    0.81 
  -8  20  -2    0.10    0.40 
  -8  20  -2    0.50    0.28 
 -10 -20  -2    4.32    1.70 
  10 -20   2    8.96    0.74 
 -10  20  -2    7.26    0.42 
 -10  20  -2    7.87    0.34 
  10  20   2    7.78    0.85 
  13 -21  -2   -0.61    0.66 
 -13  21   2   -0.90    0.39 
  13  21  -2   -0.19    0.82 
 -11 -21   2    8.58    0.50 
  11 -21  -2   10.36    0.75 
 -11  21   2    8.33    0.41 
  11  21  -2   10.74    0.96 
  -9 -21   2    0.42    0.49 
   9 -21  -2    1.20    0.66 
   9  21  -2    0.61    0.81 
  -9  21   2   -0.49    0.35 
   7 -21  -2    4.54    2.31 
   7 -21  -2    1.08    0.56 
  -7 -21   2   -0.14    1.40 
  -7 -21   2    1.58    0.49 
   7  21  -2    0.93    0.76 
  -7  21   2    1.14    0.36 
   5 -21  -2    0.56    0.49 
  -5 -21   2    1.48    1.17 
  -5 -21   2    0.86    0.49 
   5 -21  -2    3.58    1.94 
  -5  21   2    0.63    0.34 
   5  21  -2    0.57    0.74 
  -5  21   2    0.66    0.24 
   3 -21  -2    1.96    1.32 
   3 -21  -2    0.80    0.50 
  -3 -21   2    3.05    1.21 
  -3 -21   2    1.01    0.51 
   3  21  -2    1.17    0.72 
  -3  21   2    0.68    0.31 
   1 -21  -2    5.14    1.56 
  -1 -21   2   10.76    1.92 
  -1 -21   2    5.82    0.51 
   1 -21  -2    6.66    0.53 
   1  21  -2    6.57    0.78 
  -1 -21  -2    7.32    0.53 
  -1 -21  -2    4.63    1.75 
   1 -21   2    7.90    0.59 
   1  21   2    6.97    0.83 
  -1  21  -2    6.45    0.39 
  -1  21  -2    6.79    0.20 
  -3 -21  -2    4.51    1.84 
  -3 -21  -2    6.18    0.52 
   3 -21   2    6.39    0.61 
   3  21   2    4.96    0.76 
  -3  21  -2    5.31    0.39 
  -3  21  -2    5.43    0.21 
  -5 -21  -2   -2.59    1.69 
  -5 -21  -2    0.22    0.50 
   5 -21   2    0.18    0.62 
  -5  21  -2    0.08    0.25 
   5  21   2    0.07    0.78 
  -5  21  -2   -0.66    0.39 
   7 -21   2    1.82    0.67 
  -7 -21  -2    2.69    0.50 
   7  21   2    2.54    0.82 
  -7  21  -2    1.75    0.41 
  -7  21  -2    2.33    0.27 
   9 -21   2    2.43    0.74 
  -9  21  -2    1.17    0.41 
   9  21   2    1.94    0.79 
  -9  21  -2    2.12    0.30 
  11 -21   2    4.42    0.77 
  11  21   2    4.87    0.94 
 -11  21  -2    3.35    0.35 
  12 -22  -2    0.11    0.73 
  12  22  -2    0.24    0.86 
 -12  22   2   -0.25    0.43 
 -10 -22   2    2.35    0.50 
  10 -22  -2    1.86    0.69 
  10  22  -2    1.76    0.84 
 -10  22   2    1.63    0.40 
  -8 -22   2    0.83    0.50 
  -8 -22   2   -2.56    1.38 
   8 -22  -2    1.07    0.61 
  -8  22   2    0.10    0.36 
   8  22  -2    1.23    0.83 
  -6 -22   2   21.19    1.45 
   6 -22  -2   27.36    2.60 
   6 -22  -2   20.82    0.63 
  -6 -22   2   20.02    0.55 
  -6  22   2   19.17    0.38 
   6  22  -2   19.71    0.84 
   4 -22  -2   -0.19    0.45 
  -4 -22   2   -0.07    0.50 
  -4 -22   2    2.31    1.20 
   4 -22  -2    1.68    1.50 
   4  22  -2    0.10    0.81 
  -4  22   2   -0.06    0.34 
  -2 -22   2    5.88    0.52 
   2 -22  -2    6.50    1.46 
   2 -22  -2    5.65    0.52 
   2  22  -2    6.27    0.81 
  -2  22   2    5.83    0.32 
   0 -22   2    1.11    0.54 
   0 -22   2    7.85    2.10 
   0 -22  -2    1.62    1.79 
   0 -22  -2    1.26    0.52 
   0  22  -2    0.87    0.16 
   0  22   2    1.54    0.79 
   0  22  -2    0.69    0.36 
  -2 -22  -2   -0.08    0.46 
   2 -22   2    1.32    0.53 
  -2 -22  -2    0.57    2.02 
  -2  22  -2    0.02    0.38 
  -2  22  -2    0.78    0.20 
   2  22   2    1.39    0.85 
   4 -22   2    0.30    0.58 
  -4 -22  -2   -0.15    0.50 
  -4  22  -2   -0.15    0.22 
   4  22   2    0.38    0.84 
  -4  22  -2   -0.16    0.43 
  -6 -22  -2    3.73    0.50 
   6 -22   2    4.78    0.70 
  -6  22  -2    3.31    0.44 
   6  22   2    4.28    0.83 
  -6  22  -2    4.29    0.27 
   8 -22   2    1.29    0.78 
   8  22   2    1.09    0.89 
  -8  22  -2    0.14    0.30 
  -8  22  -2   -0.82    0.44 
  10 -22   2    3.13    0.72 
 -10  22  -2    4.16    0.34 
  10  22   2    5.88    0.96 
  13 -23  -2    0.47    0.77 
  11 -23  -2    2.77    0.75 
 -11  23   2    1.37    0.43 
  11  23  -2    4.01    0.95 
   9 -23  -2    0.41    0.67 
  -9 -23   2    0.08    0.50 
  -9  23   2   -0.22    0.40 
   9  23  -2   -0.07    0.81 
  -7 -23   2    0.92    1.40 
  -7 -23   2    2.28    0.53 
   7 -23  -2    2.30    0.56 
   7  23  -2    2.67    0.83 
   5 -23  -2    5.12    0.62 
  -5 -23   2    4.45    0.55 
   5 -23  -2   10.84    2.48 
  -5 -23   2    7.31    1.29 
  -5  23   2    4.15    0.38 
   5  23  -2    4.74    0.85 
  -3 -23   2   -0.36    0.53 
   3 -23  -2    0.02    0.56 
   3 -23  -2    0.86    1.47 
   3  23  -2    0.68    0.81 
  -3  23   2   -0.92    0.33 
  -1 -23   2    4.18    0.51 
   1 -23  -2    4.91    0.57 
  -1 -23   2   11.22    2.16 
   1 -23  -2    4.87    1.64 
   1  23  -2    3.49    0.77 
  -1  23   2    4.70    0.90 
  -1 -23  -2   -2.05    1.79 
  -1 -23  -2    0.29    0.53 
   1 -23   2    0.57    0.51 
  -1  23  -2   -0.53    0.38 
   1  23   2    0.06    0.82 
   3 -23   2   -0.22    0.57 
  -3 -23  -2   -0.04    0.54 
  -3  23  -2   -0.59    0.38 
   3  23   2    1.55    0.92 
  -3  23  -2    0.02    0.22 
   5 -23   2    0.70    0.66 
  -5 -23  -2   -0.28    0.53 
  -5  23  -2   -0.64    0.43 
   5  23   2    0.30    0.86 
  -5  23  -2   -0.16    0.24 
  -7 -23  -2    0.06    0.56 
   7 -23   2    0.28    0.72 
  -7  23  -2    0.31    0.29 
  -7  23  -2   -0.57    0.46 
   7  23   2    0.67    0.91 
   9 -23   2    0.18    0.74 
  -9  23  -2   -1.52    0.59 
   9  23   2    1.64    0.96 
  -9  23  -2    0.01    0.30 
  12 -24  -2    0.80    0.79 
 -12  24   2   -0.31    0.46 
 -12  24   2    0.42    0.32 
 -10 -24   2    2.42    0.56 
  10 -24  -2    2.05    0.74 
  10  24  -2    3.54    0.91 
 -10  24   2    1.88    0.44 
 -10  24   2    2.70    0.27 
  -8 -24   2   -0.03    0.55 
   8 -24  -2    0.21    0.66 
  -8  24   2   -0.92    0.40 
   8  24  -2    0.56    0.92 
  -6 -24   2   19.23    1.46 
  -6 -24   2   16.47    0.60 
   6 -24  -2   16.62    0.60 
   6  24  -2   16.45    0.92 
  -4 -24   2    5.32    0.59 
   4 -24  -2    5.39    0.59 
  -4  24   2    4.17    0.36 
   4  24  -2    5.79    0.84 
  -2 -24   2    5.44    0.63 
   2 -24  -2    5.14    1.54 
   2 -24  -2    5.28    0.61 
   2  24  -2    4.67    0.87 
   0 -24  -2   13.91    0.63 
   0 -24   2   13.57    0.63 
   0 -24  -2   13.30    1.85 
   0  24   2   14.04    0.98 
   0  24  -2   11.71    0.80 
   2 -24   2    1.00    0.62 
  -2 -24  -2    0.66    0.57 
  -2  24  -2   -0.31    0.41 
   2  24   2    0.12    0.83 
  -4 -24  -2    3.26    0.57 
   4 -24   2    3.73    0.69 
   4  24   2    3.40    0.87 
  -4  24  -2    2.50    0.41 
  -6 -24  -2    1.09    0.55 
   6 -24   2    2.48    0.72 
  -6  24  -2    1.59    0.49 
   6  24   2    1.75    0.90 
   8 -24   2    0.78    0.80 
  -8  24  -2   -0.57    0.53 
   8  24   2   -0.15    0.90 
  -8  24  -2    0.38    0.38 
  11 -25  -2   -0.07    0.73 
 -11  25   2   -0.22    0.48 
   9 -25  -2   -0.59    0.67 
  -9 -25   2    0.41    0.59 
   9  25  -2    1.38    0.95 
  -9  25   2   -0.53    0.45 
   7 -25  -2    1.91    0.70 
  -7 -25   2    0.68    1.37 
   7  25  -2    1.47    0.90 
   5 -25  -2   16.68    2.78 
  -5 -25   2    7.81    1.32 
  -3 -25   2    0.82    0.62 
   3 -25  -2    6.14    1.74 
   3  25  -2    0.59    0.87 
   1 -25  -2    1.44    0.60 
  -1 -25   2    2.51    0.61 
   1 -25  -2    3.64    1.66 
   1  25  -2    1.93    0.89 
  -1  25   2    1.23    0.88 
   1 -25   2   -0.10    0.56 
  -1 -25  -2    0.54    0.59 
  -1 -25  -2   -4.10    1.85 
  -1  25  -2    0.06    0.42 
   1  25   2    0.82    0.91 
   3 -25   2   -0.02    0.65 
  -3 -25  -2    0.61    0.62 
   3  25   2    0.57    0.92 
  -3  25  -2   -1.13    0.43 
  -5 -25  -2   -0.42    0.56 
   5 -25   2    0.43    0.72 
   5  25   2    0.26    0.92 
   7 -25   2    0.40    0.75 
  -7  25  -2   -1.35    0.46 
   7  25   2    0.75    0.98 
   8 -26  -2    0.62    0.72 
  -8 -26   2   -2.65    1.44 
  -8 -26   2   -0.55    0.59 
   8  26  -2    0.24    0.92 
  -8  26   2   -0.97    0.44 
  -6 -26   2   10.92    1.43 
   2 -26  -2    1.60    0.65 
   2 -26  -2    7.91    1.79 
  -2 -26   2    2.45    0.64 
   2  26  -2    1.89    0.92 
   0 -26   2    7.46    0.67 
   0 -26  -2    5.48    1.70 
   0  26   2    7.13    0.96 
  -2 -26  -2   -0.68    0.57 
   2 -26   2    0.39    0.68 
   2  26   2    0.49    0.98 
  -2  26  -2   -0.60    0.44 
  -4 -26  -2    4.30    0.65 
   4 -26   2    4.08    0.68 
   4  26   2    4.57    0.95 
   6 -26   2    1.27    0.79 
  -6 -26  -2    1.35    0.63 
  -6  26  -2   -0.29    0.53 
   6  26   2    1.97    0.99 
   1 -27  -2    3.64    1.68 
   1  27  -2   -0.49    0.92 
   1 -27   2    1.12    0.59 
  -1 -27  -2    1.24    0.63 
   1  27   2    1.42    0.90 
  -1  27  -2    0.47    0.95 
  -3 -27  -2    0.46    0.65 
   3 -27   2    0.41    0.69 
  -3  27  -2   -0.65    0.49 
   3  27   2    0.17    0.92 
  -5 -27  -2   -0.16    0.63 
   5  27   2    0.13    1.23 
  -5  27  -2   -2.26    0.72 
   0 -28  -2    2.91    1.74 
   0 -28   2    1.03    0.64 
   0 -28  -2    1.48    0.63 
   0  28  -2    1.81    1.00 
   0  28   2    1.22    0.91 
  -2 -28  -2   -1.06    0.62 
  -2  28  -2   -1.55    0.97 
   2  28   2    1.27    1.22 
  -3 -29   2   -0.38    0.59 
   1 -29  -2    0.46    0.63 
 -20   0   3   -0.27    0.39 
 -18   0   3   -0.29    0.34 
 -16   0   3    0.04    0.28 
 -16   0   3   -0.31    0.32 
 -14   0   3   -0.26    0.24 
 -14   0   3   -0.05    0.29 
 -12   0   3    0.19    0.26 
 -12   0   3    0.04    0.19 
 -10   0   3   -0.01    0.18 
 -10   0   3   -0.22    0.23 
  -8   0   3   -0.17    0.20 
   8   0  -3    0.08    0.18 
   8   0  -3    0.09    0.16 
   6   0  -3   -0.08    0.18 
  -6   0   3   -0.43    0.20 
   4   0  -3   -0.24    0.21 
  -4   0   3   -0.13    0.21 
  -4   0   3    0.15    0.16 
  -4   0   3    0.12    0.31 
   4   0  -3   -0.52    0.16 
  -2   0   3   -0.02    0.23 
   2   0  -3   -0.03    0.20 
   0   0   3   -0.10    0.20 
   0   0  -3    0.14    0.10 
   0   0  -3   -0.08    0.19 
   0   0   3    0.02    0.09 
   0   0   3   -0.12    0.13 
   0   0  -3    0.09    0.14 
   0   0  -3   -0.21    0.12 
  -2   0  -3    0.15    0.23 
  -2   0  -3    0.10    0.10 
   2   0   3    0.10    0.15 
  -2   0  -3   -0.04    0.15 
   2   0   3    0.12    0.17 
  -2   0  -3    0.13    0.19 
   2   0   3    0.05    0.11 
   4   0   3   -0.01    0.14 
  -4   0  -3    0.17    0.19 
   4   0   3    0.23    0.15 
  -4   0  -3    0.23    0.14 
  -4   0  -3    0.15    0.21 
  -4   0  -3    0.10    0.31 
  -6   0  -3   -0.10    0.34 
  -6   0  -3    0.08    0.15 
  -6   0  -3    0.10    0.18 
  -6   0  -3   -0.01    0.22 
   6   0   3    0.01    0.15 
  -8   0  -3   -0.06    0.22 
  -8   0  -3    0.10    0.21 
  -8   0  -3    0.18    0.18 
   8   0   3    0.20    0.17 
  -8   0  -3   -0.04    0.39 
 -10   0  -3   -0.14    0.26 
 -10   0  -3    0.09    0.27 
 -10   0  -3    0.63    0.25 
 -12   0  -3    0.49    0.29 
 -12   0  -3   -0.06    0.33 
 -14   0  -3   -0.14    0.32 
 -14   0  -3    0.25    0.39 
 -19  -1   3    6.28    0.39 
 -19   1   3    6.01    0.39 
 -17  -1   3    0.55    0.44 
 -17  -1   3    0.44    0.32 
 -17   1   3    0.74    0.37 
 -17   1   3    0.51    0.35 
 -15  -1   3   10.37    0.30 
 -15  -1   3   11.15    0.34 
 -15   1   3   10.68    0.32 
 -15   1   3   10.95    0.36 
 -13  -1   3   28.89    0.58 
 -13  -1   3   29.71    0.96 
 -13   1   3   29.50    0.63 
 -13   1   3   29.95    0.99 
 -11  -1   3    3.86    0.20 
 -11  -1   3    3.97    0.47 
 -11  -1   3    4.15    0.25 
 -11   1   3    4.54    0.29 
 -11   1   3    3.61    0.20 
   9  -1  -3    3.06    0.22 
  -9  -1   3    2.77    0.25 
   9  -1  -3    2.87    0.19 
  -9  -1   3    3.02    0.45 
  -9   1   3    2.61    0.27 
  -9   1   3    2.28    0.19 
  -7  -1   3    1.08    0.35 
   7  -1  -3    1.13    0.20 
  -7  -1   3    1.15    0.21 
   7   1  -3    0.97    0.16 
  -7   1   3    0.84    0.13 
  -7   1   3    1.16    0.24 
  -7   1   3    0.29    0.35 
   5  -1  -3  184.83    1.97 
  -5  -1   3  182.85    1.81 
  -5  -1   3  184.49    1.68 
   5  -1  -3  185.47    1.68 
  -5  -1   3  186.61    1.66 
  -5  -1   3  183.91    2.11 
  -5   1   3  183.20    1.94 
  -5   1   3  181.77    1.69 
   5   1  -3  185.66    1.66 
  -3  -1   3  430.72    3.94 
  -3  -1   3  424.06    4.26 
  -3  -1   3  425.63    3.96 
   3  -1  -3  423.82    3.95 
   3  -1  -3  423.62    4.31 
   3   1  -3  417.64    4.26 
  -3   1   3  419.35    4.26 
  -3   1   3  420.87    3.95 
   3   1  -3  420.14    3.93 
  -1  -1   3  136.19    1.53 
  -1  -1   3  134.54    1.16 
   1  -1  -3  136.55    1.57 
   1  -1  -3  133.71    1.15 
   1  -1  -3  134.86    1.69 
  -1  -1   3  134.17    1.17 
   1   1  -3  136.38    1.57 
   1   1  -3  133.89    1.16 
  -1   1   3  133.75    1.15 
  -1   1   3  135.44    1.06 
  -1   1   3  135.99    1.55 
   1   1  -3  135.65    1.16 
   1  -1   3    3.74    0.24 
   1  -1   3    2.92    0.11 
   1  -1   3    2.76    0.14 
  -1  -1  -3    2.95    0.09 
  -1  -1  -3    3.33    0.21 
  -1  -1  -3    2.82    0.15 
  -1  -1  -3    3.36    0.20 
  -1   1  -3    3.01    0.17 
   1   1   3    3.53    0.21 
  -1   1  -3    3.13    0.12 
  -1   1  -3    3.56    0.22 
   1   1   3    2.72    0.14 
   1   1   3    2.93    0.10 
   3  -1   3  180.79    1.39 
  -3  -1  -3  182.02    1.33 
  -3  -1  -3  181.43    1.27 
  -3  -1  -3  183.75    1.97 
   3  -1   3  182.53    1.24 
   3  -1   3  183.23    1.95 
  -3  -1  -3  182.13    1.39 
  -3   1  -3  179.04    1.38 
   3   1   3  185.46    1.95 
   3   1   3  182.70    1.13 
   3   1   3  182.65    1.35 
  -3   1  -3  183.18    1.32 
  -3   1  -3  179.32    1.96 
  -5  -1  -3    1.06    0.14 
  -5  -1  -3    0.66    0.18 
   5  -1   3    0.80    0.16 
  -5  -1  -3    1.46    0.23 
  -5  -1  -3    1.71    0.37 
   5   1   3    1.04    0.15 
  -5   1  -3    1.68    0.26 
  -5   1  -3    1.27    0.18 
  -5   1  -3    0.69    0.20 
  -7  -1  -3   46.30    0.75 
  -7  -1  -3   46.96    0.69 
   7  -1   3   46.87    0.74 
  -7  -1  -3   46.04    0.48 
  -7  -1  -3   46.49    1.30 
  -7   1  -3   45.84    0.52 
  -7   1  -3   46.83    1.34 
  -7   1  -3   46.33    0.74 
  -7   1  -3   46.87    0.80 
  -9  -1  -3   14.74    0.53 
  -9  -1  -3   15.09    0.31 
  -9  -1  -3   13.71    0.30 
  -9  -1  -3   13.92    0.22 
  -9   1  -3   13.51    0.29 
  -9   1  -3   15.23    0.55 
  -9   1  -3   14.72    0.33 
  -9   1  -3   13.87    0.25 
 -11  -1  -3    3.68    0.26 
 -11  -1  -3    3.14    0.29 
 -11  -1  -3    3.28    0.29 
 -11   1  -3    2.65    0.28 
 -11   1  -3    3.39    0.31 
 -11   1  -3    2.98    0.26 
 -13  -1  -3    4.03    0.36 
 -13  -1  -3    4.29    0.32 
 -13   1  -3    4.17    0.32 
 -13   1  -3    4.09    0.39 
 -15  -1  -3    0.32    0.33 
 -15  -1  -3   -0.08    0.37 
 -15   1  -3    0.12    0.35 
 -15   1  -3    0.26    0.39 
 -20  -2   3    0.27    0.38 
 -20   2   3   -0.63    0.36 
 -18  -2   3    0.46    0.34 
 -18   2   3    0.26    0.36 
 -16  -2   3    0.42    0.32 
 -16  -2   3   -0.12    0.30 
 -16   2   3    0.06    0.31 
 -16   2   3    0.36    0.37 
 -14  -2   3    1.07    0.25 
 -14  -2   3    1.29    0.27 
 -14   2   3    0.93    0.32 
 -14   2   3    0.84    0.23 
 -12  -2   3   24.20    0.50 
 -12  -2   3   24.81    0.79 
 -12   2   3   26.06    0.63 
 -12   2   3   25.74    0.89 
  10  -2  -3   62.41    0.59 
 -10  -2   3   59.95    0.97 
  10  -2  -3   60.95    0.56 
 -10  -2   3   60.64    0.63 
 -10   2   3   60.66    1.22 
 -10   2   3   59.68    0.72 
 -10   2   3   59.52    0.86 
  -8  -2   3    9.10    0.54 
  -8  -2   3    8.99    0.34 
   8  -2  -3    8.33    0.29 
   8  -2  -3    8.73    0.33 
  -8   2   3    8.30    0.62 
   8   2  -3    9.02    0.19 
  -8   2   3    8.69    0.35 
  -6  -2   3   26.40    0.62 
   6  -2  -3   23.31    0.77 
   6  -2  -3   24.76    0.43 
  -6  -2   3   25.93    0.43 
   6   2  -3   25.95    0.40 
  -6   2   3   26.55    0.88 
  -6   2   3   25.85    0.51 
  -6   2   3   25.65    0.56 
   4  -2  -3  179.51    1.87 
  -4  -2   3  179.64    1.87 
  -4  -2   3  178.42    1.50 
  -4  -2   3  177.06    1.58 
   4  -2  -3  179.60    1.51 
   4   2  -3  177.27    1.49 
   4   2  -3  176.49    1.59 
  -4   2   3  179.02    1.54 
   4   2  -3  177.53    1.88 
  -4   2   3  179.68    1.90 
  -4   2   3  181.82    1.86 
   2  -2  -3   15.38    0.86 
  -2  -2   3   16.52    0.76 
   2  -2  -3   14.75    0.41 
  -2  -2   3   16.38    0.40 
  -2  -2   3   16.25    0.50 
  -2  -2   3   16.03    0.45 
   2   2  -3   17.65    0.86 
   2   2  -3   15.63    0.47 
  -2   2   3   18.18    0.86 
  -2   2   3   15.77    0.45 
  -2   2   3   14.70    0.79 
   2   2  -3   15.09    0.40 
   0  -2  -3   53.84    0.59 
   0  -2   3   52.96    0.65 
   0  -2  -3   55.92    1.07 
   0  -2   3   53.10    0.63 
   0  -2   3   52.73    0.99 
   0  -2  -3   53.35    0.49 
   0  -2  -3   52.19    1.18 
   0   2  -3   52.83    1.06 
   0   2  -3   52.63    0.63 
   0   2   3   54.71    0.95 
   0   2  -3   53.42    0.70 
   0   2   3   54.46    0.49 
   0   2   3   54.02    0.56 
   0   2   3   53.79    0.60 
  -2  -2  -3   18.58    0.46 
  -2  -2  -3   18.36    0.38 
  -2  -2  -3   18.69    0.38 
   2  -2   3   18.06    0.50 
   2  -2   3   18.24    0.43 
  -2  -2  -3   19.11    0.88 
   2  -2   3   18.12    0.85 
   2   2   3   18.47    0.40 
  -2   2  -3   18.14    0.85 
   2   2   3   18.99    0.84 
  -2   2  -3   18.43    0.45 
   2   2   3   18.70    0.32 
  -2   2  -3   19.15    0.51 
   4  -2   3   77.06    0.70 
   4  -2   3   76.89    0.69 
   4  -2   3   78.12    0.92 
  -4  -2  -3   76.43    1.38 
  -4  -2  -3   76.52    0.79 
  -4  -2  -3   76.09    0.69 
  -4  -2  -3   77.30    0.89 
  -4   2  -3   76.99    0.77 
   4   2   3   76.84    0.80 
  -4   2  -3   76.70    1.39 
  -4   2  -3   77.09    0.90 
   4   2   3   79.29    1.38 
  -6  -2  -3   58.22    0.67 
   6  -2   3   58.60    0.75 
  -6  -2  -3   58.18    0.50 
  -6  -2  -3   59.77    1.30 
  -6  -2  -3   59.09    0.77 
  -6   2  -3   58.33    0.81 
  -6   2  -3   57.56    0.56 
  -6   2  -3   57.60    1.30 
   8  -2   3    0.32    0.18 
  -8  -2  -3    0.18    0.23 
  -8  -2  -3    0.16    0.15 
  -8  -2  -3   -0.03    0.38 
  -8  -2  -3    0.11    0.21 
  -8   2  -3    0.07    0.20 
  -8   2  -3    0.42    0.27 
  -8   2  -3    0.31    0.21 
 -10  -2  -3    0.89    0.28 
 -10  -2  -3    0.92    0.19 
 -10  -2  -3    1.34    0.26 
 -10   2  -3    1.11    0.25 
 -10   2  -3    0.92    0.27 
 -10   2  -3    1.12    0.30 
 -12  -2  -3    0.06    0.25 
 -12  -2  -3    0.05    0.32 
 -12   2  -3   -0.20    0.28 
 -12   2  -3   -0.02    0.32 
 -14  -2  -3    1.90    0.31 
 -14  -2  -3    1.48    0.35 
 -14   2  -3    1.15    0.33 
 -14   2  -3    1.88    0.37 
 -19  -3   3    2.83    0.36 
 -19   3   3    2.95    0.39 
 -17  -3   3    0.82    0.31 
 -17   3   3    0.53    0.39 
 -17   3   3    0.70    0.32 
 -15  -3   3   -0.19    0.27 
 -15  -3   3    0.42    0.28 
 -15   3   3   -0.31    0.28 
 -15   3   3    0.41    0.37 
 -13  -3   3   55.97    0.61 
 -13  -3   3   56.18    1.04 
 -13   3   3   57.26    0.79 
 -13   3   3   55.08    0.98 
 -11  -3   3    4.19    0.25 
  11  -3  -3    4.61    0.24 
  11  -3  -3    4.16    0.22 
 -11  -3   3    3.94    0.52 
 -11   3   3    4.64    0.63 
 -11   3   3    3.91    0.34 
 -11   3   3    3.21    0.23 
  -9  -3   3   34.97    0.83 
  -9  -3   3   35.04    0.49 
   9  -3  -3   35.09    0.57 
   9  -3  -3   34.27    0.53 
  -9   3   3   34.28    1.04 
  -9   3   3   35.39    0.64 
  -9   3   3   34.82    0.72 
  -7  -3   3   18.70    0.57 
   7  -3  -3   17.67    0.41 
  -7  -3   3   17.57    0.35 
  -7   3   3   17.82    0.71 
  -7   3   3   17.45    0.38 
   7   3  -3   18.10    0.28 
   5  -3  -3    5.66    0.32 
  -5  -3   3    5.63    0.41 
  -5  -3   3    6.32    0.35 
   5  -3  -3    6.31    0.72 
  -5   3   3    5.54    0.34 
   5   3  -3    5.39    0.42 
   5   3  -3    5.83    0.28 
   3  -3  -3   25.68    0.92 
   3  -3  -3   24.59    0.90 
   3  -3  -3   23.06    0.44 
  -3  -3   3   23.31    0.50 
  -3  -3   3   23.23    0.49 
  -3  -3   3   25.86    0.77 
  -3   3   3   23.23    0.81 
  -3   3   3   22.48    0.38 
   3   3  -3   22.25    0.50 
  -3   3   3   23.44    0.52 
   3   3  -3   23.15    0.43 
  -1  -3   3    2.01    0.14 
  -1  -3   3    2.09    0.23 
  -1  -3   3    1.92    0.13 
   1  -3  -3    2.62    0.23 
   1  -3  -3    1.99    0.54 
  -1   3   3    1.94    0.56 
  -1   3   3    2.22    0.24 
   1   3  -3    1.96    0.15 
   1   3  -3    2.03    0.15 
   1   3  -3    2.43    0.22 
  -1   3   3    1.93    0.13 
  -1  -3  -3   96.52    0.76 
  -1  -3  -3   96.63    1.61 
  -1  -3  -3   97.42    1.31 
  -1  -3  -3   98.13    0.86 
   1  -3   3   97.48    1.35 
   1  -3   3   97.44    0.97 
  -1  -3  -3   96.14    0.91 
   1  -3   3   96.09    0.91 
   1   3   3   97.11    1.33 
  -1   3  -3   95.13    0.91 
   1   3   3   96.05    0.91 
  -1   3  -3   96.91    1.01 
  -1   3  -3   96.15    1.39 
   1   3   3   96.85    0.81 
   3  -3   3  158.66    1.17 
  -3  -3  -3  158.19    0.98 
  -3  -3  -3  160.11    1.18 
   3  -3   3  159.66    1.67 
  -3  -3  -3  159.95    1.63 
  -3  -3  -3  158.81    1.04 
   3  -3   3  157.59    1.05 
  -3   3  -3  161.05    1.11 
  -3   3  -3  158.59    1.73 
  -3   3  -3  158.10    1.19 
   3   3   3  160.72    1.20 
   3   3   3  158.82    1.62 
   5  -3   3  106.59    1.05 
  -5  -3  -3  108.18    0.96 
   5  -3   3  106.83    0.80 
   5  -3   3  106.78    0.82 
  -5  -3  -3  110.55    1.11 
  -5  -3  -3  106.46    1.56 
  -5  -3  -3  108.71    0.80 
  -5   3  -3  105.67    1.59 
  -5   3  -3  107.56    1.11 
  -5   3  -3  107.10    0.92 
  -7  -3  -3   86.29    0.79 
   7  -3   3   86.53    0.87 
  -7  -3  -3   86.91    0.92 
  -7  -3  -3   85.89    0.57 
  -7  -3  -3   86.08    1.50 
  -7   3  -3   88.66    0.96 
  -7   3  -3   85.26    0.71 
  -7   3  -3   84.74    1.50 
  -9  -3  -3   -0.03    0.24 
  -9  -3  -3    0.04    0.43 
  -9  -3  -3   -0.09    0.17 
  -9  -3  -3    0.09    0.22 
  -9   3  -3   -0.24    0.25 
  -9   3  -3   -0.04    0.29 
  -9   3  -3    0.03    0.23 
 -11  -3  -3    2.15    0.32 
 -11  -3  -3    1.96    0.21 
 -11   3  -3    1.92    0.29 
 -11   3  -3    2.15    0.32 
 -11   3  -3    2.08    0.37 
 -13  -3  -3   17.84    0.26 
 -13  -3  -3   17.32    0.35 
 -13   3  -3   18.15    0.36 
 -13   3  -3   17.53    0.39 
 -15  -3  -3   -0.03    0.38 
 -15  -3  -3    0.07    0.32 
 -15  -3  -3    3.16    1.49 
 -15   3  -3    0.07    0.37 
 -15   3  -3    0.22    0.43 
 -20  -4   3    1.32    0.39 
 -20  -4   3    7.65    2.03 
 -18  -4   3    0.42    0.35 
 -18   4   3    0.09    0.45 
 -18   4   3   -0.17    0.35 
 -16  -4   3    0.05    0.28 
 -16  -4   3    0.08    0.28 
 -16   4   3    0.39    0.32 
 -16   4   3    0.21    0.40 
 -14  -4   3    0.08    0.24 
 -14  -4   3    0.00    0.24 
 -14   4   3    0.02    0.26 
 -14   4   3    0.52    0.37 
  12  -4  -3    4.37    0.23 
 -12  -4   3    4.17    0.24 
  12  -4  -3    5.01    0.26 
 -12   4   3    4.38    0.37 
 -12   4   3    6.37    0.73 
 -12   4   3    3.60    0.25 
  10  -4  -3   10.24    0.31 
 -10  -4   3   10.75    0.54 
 -10  -4   3    9.97    0.27 
  10  -4  -3   10.32    0.34 
 -10   4   3   10.15    0.39 
 -10   4   3   11.08    0.79 
   8  -4  -3    0.07    0.25 
  -8  -4   3    0.30    0.19 
  -8  -4   3    0.03    0.36 
  -8  -4   3   -0.04    0.35 
   8  -4  -3    0.27    0.24 
  -8   4   3    0.11    0.14 
  -8   4   3    0.12    0.27 
  -8   4   3    0.00    0.52 
   6  -4  -3   15.53    0.84 
  -6  -4   3   15.72    0.43 
   6  -4  -3   15.82    0.48 
  -6  -4   3   15.74    0.39 
   6  -4  -3   15.85    0.45 
  -6  -4   3   16.02    0.59 
  -6   4   3   15.96    0.50 
  -6   4   3   15.38    0.96 
  -6   4   3   14.45    0.50 
   6   4  -3   15.57    0.62 
   6   4  -3   15.84    0.35 
   4  -4  -3   35.78    0.55 
  -4  -4   3   36.28    0.61 
  -4  -4   3   36.85    0.52 
   4  -4  -3   35.91    0.47 
  -4  -4   3   38.56    0.84 
   4  -4  -3   38.22    1.06 
   4   4  -3   36.23    0.64 
   4   4  -3   37.57    0.87 
  -4   4   3   35.11    0.57 
  -4   4   3   37.41    0.98 
  -4   4   3   35.42    0.50 
   4   4  -3   39.47    0.63 
   4   4  -3   36.66    0.52 
  -4   4   3   37.19    0.98 
  -2  -4   3   40.89    0.57 
  -2  -4   3   40.77    0.62 
   2  -4  -3   40.63    0.55 
   2  -4  -3   39.97    0.98 
   2  -4  -3   44.00    0.96 
  -2  -4   3   41.78    0.78 
  -2   4   3   40.04    0.56 
  -2   4   3   40.16    0.98 
   2   4  -3   41.06    0.53 
   2   4  -3   40.57    0.57 
   2   4  -3   42.50    0.87 
  -2   4   3   40.44    0.37 
  -2   4   3   42.56    0.91 
   0  -4   3   26.06    0.73 
   0  -4  -3   27.00    0.42 
   0  -4  -3   25.69    0.97 
   0  -4  -3   27.49    0.80 
   0  -4   3   26.76    0.54 
   0  -4   3   27.27    0.50 
   0   4  -3   26.39    0.83 
   0   4   3   26.13    0.48 
   0   4   3   26.94    0.76 
   0   4   3   25.83    0.96 
   0   4  -3   27.38    0.49 
   0   4   3   26.11    0.42 
   0   4  -3   27.65    0.59 
   2  -4   3    2.84    0.14 
  -2  -4  -3    2.78    0.14 
  -2  -4  -3    3.44    0.63 
  -2  -4  -3    3.07    0.09 
  -2  -4  -3    3.41    0.20 
  -2  -4  -3    3.57    0.30 
   2  -4   3    2.76    0.15 
   2  -4   3    3.29    0.27 
  -2   4  -3    2.85    0.17 
   2   4   3    3.44    0.31 
   2   4   3    2.74    0.14 
  -2   4  -3    3.55    0.26 
   2   4   3    3.37    0.14 
  -2   4  -3    2.83    0.15 
  -4  -4  -3   16.03    0.38 
  -4  -4  -3   15.51    1.10 
   4  -4   3   16.15    0.48 
  -4  -4  -3   16.76    0.47 
  -4  -4  -3   16.49    0.60 
   4  -4   3   15.76    0.60 
   4  -4   3   16.42    0.48 
   4   4   3   16.64    0.64 
  -4   4  -3   16.54    0.53 
   4   4   3   17.31    0.92 
  -6  -4  -3    1.27    0.35 
   6  -4   3    0.83    0.21 
   6  -4   3    0.98    0.18 
  -6  -4  -3    1.07    0.17 
  -6  -4  -3    1.13    0.18 
  -6  -4  -3    0.39    0.61 
  -6  -4  -3    1.06    0.12 
   6  -4   3    1.00    0.15 
  -6   4  -3    1.10    0.25 
  -6   4  -3    1.08    0.20 
  -6   4  -3    1.06    0.18 
  -8  -4  -3    0.44    0.39 
  -8  -4  -3    0.75    0.23 
  -8  -4  -3    0.40    0.20 
  -8  -4  -3    0.43    0.14 
  -8   4  -3    0.58    0.23 
  -8   4  -3    0.59    0.22 
  -8   4  -3    0.81    0.28 
 -10  -4  -3    0.10    0.18 
 -10  -4  -3    0.41    0.27 
 -10  -4  -3    0.08    0.23 
 -10   4  -3    0.45    0.27 
 -10   4  -3    0.46    0.34 
 -10   4  -3    0.49    0.32 
 -12  -4  -3   10.50    1.34 
 -12  -4  -3    8.32    0.31 
 -12  -4  -3    8.71    0.21 
 -12   4  -3    8.99    0.37 
 -12   4  -3    8.59    0.31 
 -14  -4  -3    0.60    0.24 
 -14  -4  -3    3.29    1.41 
 -14  -4  -3    0.69    0.38 
 -14   4  -3    0.67    0.42 
 -14   4  -3    0.69    0.35 
 -19  -5   3    2.74    0.34 
 -19  -5   3    6.17    1.24 
 -19   5   3    3.23    0.42 
 -17  -5   3    2.53    1.05 
 -17  -5   3    0.30    0.32 
 -17   5   3    0.41    0.34 
 -17   5   3    0.56    0.44 
 -15  -5   3    4.95    0.29 
 -15  -5   3    4.24    0.27 
 -15  -5   3    5.48    0.90 
 -15   5   3    4.27    0.42 
 -15   5   3    4.51    0.34 
  13  -5  -3   71.99    0.57 
 -13  -5   3   69.93    0.55 
  13  -5  -3   71.62    0.54 
 -13  -5   3   71.43    1.31 
 -13   5   3   74.90    1.33 
 -13   5   3   72.00    0.84 
 -13   5   3   72.92    1.09 
  11  -5  -3   29.75    0.49 
 -11  -5   3   29.70    0.75 
 -11  -5   3   29.45    0.95 
  11  -5  -3   29.41    0.52 
 -11  -5   3   28.61    0.39 
 -11   5   3   28.54    0.52 
 -11   5   3   31.60    1.07 
  -9  -5   3   25.39    0.68 
  -9  -5   3   24.58    0.38 
   9  -5  -3   25.26    0.53 
   9  -5  -3   24.58    0.47 
  -9  -5   3   24.37    0.73 
  -9   5   3   23.89    0.86 
  -9   5   3   24.92    0.47 
  -7  -5   3    6.93    0.20 
  -7  -5   3    6.76    0.37 
  -7  -5   3    6.84    0.34 
   7  -5  -3    6.47    0.13 
   7  -5  -3    6.66    0.25 
   7  -5  -3    6.03    0.57 
  -7   5   3    6.89    0.65 
  -7   5   3    6.46    0.14 
   7   5  -3    6.71    0.15 
  -7   5   3    6.66    0.29 
   7   5  -3    6.30    0.37 
  -5  -5   3    1.46    0.30 
  -5  -5   3    1.37    0.13 
  -5  -5   3    1.50    0.21 
   5  -5  -3    1.83    0.67 
   5  -5  -3    1.18    0.24 
  -5  -5   3    1.47    0.32 
   5  -5  -3    1.23    0.10 
  -5   5   3    1.35    0.28 
  -5   5   3    2.53    0.67 
  -5   5   3    1.23    0.12 
   5   5  -3    1.50    0.27 
   5   5  -3    1.52    0.20 
   5   5  -3    1.30    0.35 
  -3  -5   3    3.54    0.15 
   3  -5  -3    3.42    0.10 
   3  -5  -3    4.23    0.29 
   3  -5  -3    3.19    0.16 
  -3  -5   3    4.92    0.36 
  -3  -5   3    4.47    0.28 
  -3  -5   3    3.14    0.13 
   3  -5  -3    5.40    0.70 
   3   5  -3    3.74    0.24 
   3   5  -3    3.91    0.34 
   3   5  -3    3.47    0.45 
  -3   5   3    4.38    0.31 
  -3   5   3    4.52    0.64 
  -3   5   3    3.36    0.17 
   3   5  -3    3.70    0.16 
  -3   5   3    3.39    0.10 
   1  -5  -3    3.02    0.14 
  -1  -5   3    3.06    0.25 
  -1  -5   3    2.70    0.11 
   1  -5  -3    2.96    0.54 
   1  -5  -3    3.15    0.22 
  -1  -5   3    2.86    0.15 
   1   5  -3    2.82    0.22 
   1   5  -3    2.64    0.14 
   1   5  -3    3.04    0.15 
  -1   5   3    3.02    0.24 
  -1   5   3    2.71    0.53 
  -1   5   3    2.76    0.13 
  -1  -5  -3    0.12    0.17 
   1  -5   3    0.22    0.13 
   1  -5   3    0.15    0.13 
  -1  -5  -3    0.32    0.59 
  -1  -5  -3    0.20    0.12 
  -1  -5  -3    0.29    0.05 
   1  -5   3    0.29    0.24 
  -1   5  -3    0.32    0.15 
  -1   5  -3    0.13    0.14 
   1   5   3   -0.09    0.17 
   1   5   3    0.18    0.13 
  -1   5  -3    0.22    0.25 
   1   5   3    0.01    0.27 
   1   5   3    0.10    0.61 
   3  -5   3   41.66    0.58 
  -3  -5  -3   39.73    1.23 
  -3  -5  -3   40.98    0.44 
  -3  -5  -3   41.59    0.48 
  -3  -5  -3   40.87    0.64 
  -3  -5  -3   41.50    0.99 
   3  -5   3   40.93    0.67 
  -3   5  -3   41.76    0.73 
   3   5   3   41.42    0.97 
   3   5   3   40.92    0.67 
  -3   5  -3   40.75    1.12 
  -3   5  -3   42.13    0.59 
  -5  -5  -3   13.84    1.00 
   5  -5   3   13.34    0.32 
   5  -5   3   13.96    0.36 
  -5  -5  -3   14.75    0.51 
  -5  -5  -3   14.03    0.25 
   5   5   3   15.13    0.56 
  -5   5  -3   13.69    0.38 
  -7  -5  -3   69.24    0.78 
  -7  -5  -3   69.95    1.22 
  -7  -5  -3   69.11    1.46 
   7  -5   3   69.49    0.52 
   7  -5   3   68.90    0.46 
  -7  -5  -3   68.80    0.42 
   7  -5   3   70.55    0.78 
  -7  -5  -3   68.85    0.63 
  -7   5  -3   68.98    0.62 
  -7   5  -3   70.18    0.85 
  -9  -5  -3    0.05    0.16 
  -9  -5  -3   -0.21    0.49 
  -9  -5  -3    0.13    0.21 
  -9  -5  -3    0.01    0.24 
  -9  -5  -3    0.31    0.99 
  -9   5  -3   -0.13    0.32 
  -9   5  -3    0.05    0.24 
  -9   5  -3    0.20    0.25 
 -11  -5  -3   20.09    0.22 
 -11  -5  -3   19.77    0.30 
 -11  -5  -3   22.26    1.34 
 -11   5  -3   20.02    0.31 
 -11   5  -3   19.98    0.34 
 -13  -5  -3   12.87    0.35 
 -13  -5  -3   12.99    0.24 
 -13  -5  -3   16.56    1.58 
 -13   5  -3   13.21    0.41 
 -13   5  -3   13.22    0.37 
 -15  -5  -3    4.33    1.53 
 -15  -5  -3    1.54    0.37 
 -15  -5  -3    1.74    0.26 
 -15   5  -3    1.57    0.46 
 -15   5  -3    1.87    0.39 
 -20  -6   3    4.33    0.35 
 -20  -6   3    3.78    0.36 
 -20   6   3    4.36    0.40 
 -18  -6   3    6.91    1.23 
 -18  -6   3    3.55    0.35 
 -18   6   3    3.64    0.34 
 -18   6   3    3.70    0.52 
 -16  -6   3    5.20    0.98 
 -16  -6   3    3.80    0.28 
 -16   6   3    4.16    0.33 
 -16   6   3    3.63    0.46 
  14  -6  -3    1.93    0.28 
 -14  -6   3    2.17    0.87 
 -14  -6   3    1.82    0.27 
  14  -6  -3    1.53    0.24 
 -14   6   3    0.91    0.31 
 -14   6   3    1.69    0.46 
 -12  -6   3   23.98    0.29 
  12  -6  -3   23.33    0.37 
 -12  -6   3   24.80    0.84 
  12  -6  -3   23.61    0.34 
 -12   6   3   23.07    0.45 
 -12   6   3   25.05    0.84 
 -10  -6   3    0.25    0.38 
  10  -6  -3    0.67    0.29 
 -10  -6   3    0.66    0.51 
  10  -6  -3    0.53    0.26 
  10  -6  -3    0.33    0.15 
 -10  -6   3    0.67    0.18 
 -10   6   3    0.33    0.19 
 -10   6   3    1.40    0.64 
 -10   6   3    0.29    0.32 
   8  -6  -3    1.56    0.29 
   8  -6  -3    0.83    0.15 
  -8  -6   3    0.92    0.38 
   8  -6  -3    0.91    0.28 
  -8  -6   3    1.04    0.43 
  -8  -6   3    1.08    0.20 
  -8   6   3    1.08    0.31 
  -8   6   3    0.56    0.15 
  -8   6   3    0.92    0.69 
   8   6  -3    1.10    0.47 
   6  -6  -3    0.00    0.11 
   6  -6  -3   -0.17    0.24 
  -6  -6   3    0.12    0.37 
  -6  -6   3    0.10    0.13 
   6  -6  -3   -0.23    0.63 
  -6  -6   3   -0.13    0.33 
  -6  -6   3    0.13    0.20 
   6   6  -3    0.21    0.19 
   6   6  -3   -0.15    0.36 
  -6   6   3    0.02    0.26 
  -6   6   3    0.34    0.72 
   6   6  -3    0.11    0.32 
  -6   6   3    0.02    0.14 
  -4  -6   3    2.99    0.13 
  -4  -6   3    3.86    0.42 
   4  -6  -3    4.90    0.81 
  -4  -6   3    3.67    0.27 
   4  -6  -3    2.99    0.24 
   4  -6  -3    2.82    0.10 
  -4  -6   3    4.02    0.39 
  -4   6   3    4.45    0.70 
  -4   6   3    2.84    0.17 
   4   6  -3    2.82    0.14 
  -4   6   3    3.26    0.31 
   4   6  -3    4.15    0.51 
  -4   6   3    2.85    0.12 
   4   6  -3    3.44    0.25 
   4   6  -3    3.35    0.37 
  -2  -6   3   13.14    0.61 
  -2  -6   3   12.13    0.41 
   2  -6  -3   13.45    0.95 
   2  -6  -3   12.81    0.43 
  -2  -6   3   13.19    0.55 
   2  -6  -3   15.48    0.81 
   2  -6  -3   12.56    0.28 
   2   6  -3   12.92    0.71 
   2   6  -3   11.58    0.73 
   2   6  -3   13.31    0.55 
  -2   6   3   12.59    0.33 
  -2   6   3   13.10    0.92 
  -2   6   3   14.05    0.80 
   2   6  -3   12.34    0.46 
  -2   6   3   12.81    0.48 
   0  -6  -3    2.63    0.05 
   0  -6  -3    2.59    0.13 
   0  -6  -3    3.09    0.21 
   0  -6  -3    2.90    0.65 
   0  -6   3    2.98    0.26 
   0  -6   3    2.65    0.15 
   0  -6   3    2.46    0.11 
   0   6   3    2.43    0.22 
   0   6   3    2.58    0.13 
   0   6   3    3.21    0.33 
   0   6  -3    2.86    0.27 
   0   6  -3    2.62    0.14 
   0   6  -3    2.56    0.16 
   0   6   3    2.78    0.57 
  -2  -6  -3   31.97    0.40 
  -2  -6  -3   32.11    0.46 
   2  -6   3   32.11    0.92 
  -2  -6  -3   31.07    0.63 
   2  -6   3   32.20    0.67 
  -2  -6  -3   31.34    1.21 
  -2  -6  -3   31.49    0.84 
   2  -6   3   32.39    0.59 
   2   6   3   32.01    0.91 
  -2   6  -3   31.98    0.59 
  -2   6  -3   32.25    0.73 
  -2   6  -3   30.76    1.02 
   2   6   3   30.85    0.64 
   2   6   3   32.46    1.24 
  -4  -6  -3   10.19    0.21 
  -4  -6  -3   10.94    0.46 
   4  -6   3    9.44    0.20 
  -4  -6  -3    9.71    0.82 
  -4  -6  -3    9.41    0.14 
  -4  -6  -3    9.07    0.18 
   4  -6   3   10.81    0.36 
   4  -6   3    9.99    0.32 
  -4   6  -3   10.73    0.36 
  -4   6  -3    8.98    0.21 
   4   6   3    9.02    0.18 
   4   6   3   10.44    0.47 
  -4   6  -3    9.52    0.23 
   6  -6   3   26.16    0.32 
  -6  -6  -3   26.36    1.02 
   6  -6   3   26.05    0.36 
  -6  -6  -3   26.29    0.24 
  -6  -6  -3   26.08    0.50 
  -6   6  -3   26.40    0.40 
   6   6   3   26.84    0.58 
   8  -6   3    8.93    0.31 
  -8  -6  -3    7.51    0.18 
  -8  -6  -3    7.66    0.25 
  -8  -6  -3    8.17    0.22 
  -8  -6  -3    8.97    1.03 
   8  -6   3    8.43    0.26 
  -8  -6  -3    8.66    0.52 
  -8   6  -3    9.13    0.40 
  -8   6  -3    7.80    0.26 
  -8   6  -3    7.38    0.27 
 -10  -6  -3    0.65    0.27 
 -10  -6  -3    0.39    1.11 
 -10  -6  -3    0.45    0.18 
 -10  -6  -3    0.32    0.22 
 -10   6  -3    0.99    0.28 
 -10   6  -3    0.32    0.27 
 -12  -6  -3   24.21    1.43 
 -12  -6  -3   22.55    0.35 
 -12  -6  -3   22.46    0.23 
 -12   6  -3   22.22    0.33 
 -12   6  -3   22.51    0.34 
 -14  -6  -3    2.59    0.32 
 -14  -6  -3    5.90    1.44 
 -14  -6  -3    2.71    0.22 
 -14   6  -3    2.71    0.37 
 -14   6  -3    2.51    0.40 
 -19  -7   3    9.06    1.56 
 -19  -7   3    6.53    0.39 
 -19   7   3    5.82    0.40 
 -17  -7   3    1.72    1.03 
 -17  -7   3    0.16    0.32 
 -17   7   3    0.31    0.34 
 -17   7   3    0.56    0.53 
 -15  -7   3    5.19    1.10 
 -15  -7   3    2.95    0.34 
  15  -7  -3    3.59    0.26 
  15  -7  -3    3.86    0.29 
 -15  -7   3    3.85    0.31 
 -15   7   3    3.23    0.53 
 -15   7   3    2.94    0.37 
  13  -7  -3   38.69    0.48 
 -13  -7   3   40.07    1.10 
  13  -7  -3   39.07    0.54 
 -13  -7   3   39.07    0.43 
 -13   7   3   38.88    0.62 
 -11  -7   3    4.15    0.69 
  11  -7  -3    3.59    0.35 
 -11  -7   3    3.99    0.23 
  11  -7  -3    3.99    0.34 
 -11   7   3    5.40    0.77 
 -11   7   3    2.92    0.24 
 -11   7   3    3.04    0.40 
  -9  -7   3   13.47    0.68 
   9  -7  -3   13.00    0.43 
   9  -7  -3   12.63    0.39 
  -9  -7   3   12.54    0.59 
  -9  -7   3   12.63    0.29 
  -9   7   3   13.23    0.96 
   9   7  -3   12.00    0.58 
  -9   7   3   12.34    0.45 
   7  -7  -3   16.00    0.93 
  -7  -7   3   17.24    0.72 
  -7  -7   3   17.36    0.63 
   7  -7  -3   16.87    0.43 
  -7  -7   3   16.56    0.34 
   7  -7  -3   16.72    0.45 
  -7   7   3   16.71    1.00 
   7   7  -3   16.55    0.34 
  -7   7   3   16.42    0.46 
   7   7  -3   16.26    0.58 
   7   7  -3   16.54    0.64 
  -5  -7   3   44.93    0.53 
  -5  -7   3   45.65    0.82 
  -5  -7   3   45.70    0.75 
   5  -7  -3   46.33    0.59 
  -5  -7   3   45.87    0.77 
   5  -7  -3   46.92    0.63 
   5  -7  -3   46.16    1.32 
   5   7  -3   45.06    0.77 
  -5   7   3   45.35    0.61 
   5   7  -3   46.25    0.54 
   5   7  -3   45.39    0.79 
  -5   7   3   45.56    0.64 
  -5   7   3   46.87    1.30 
  -3  -7   3    2.99    0.22 
   3  -7  -3    3.78    0.72 
   3  -7  -3    3.16    0.22 
  -3  -7   3    3.03    0.14 
   3  -7  -3    2.85    0.08 
  -3  -7   3    2.90    0.10 
  -3   7   3    2.91    0.14 
  -3   7   3    3.46    0.66 
   3   7  -3    3.24    0.35 
  -3   7   3    3.18    0.29 
  -3   7   3    2.76    0.10 
   3   7  -3    3.03    0.13 
   3   7  -3    3.62    0.55 
   3   7  -3    2.68    0.24 
   1  -7  -3    0.71    0.13 
   1  -7  -3    0.98    0.58 
  -1  -7   3    0.54    0.15 
   1  -7  -3    0.39    0.19 
   1  -7  -3    0.47    0.06 
  -1  -7   3    0.42    0.22 
  -1  -7   3    0.50    0.10 
  -1   7   3    0.56    0.25 
   1   7  -3    0.08    0.48 
   1   7  -3    0.68    0.17 
   1   7  -3    0.45    0.12 
  -1   7   3    0.56    0.62 
  -1   7   3    0.45    0.12 
  -1   7   3    0.56    0.08 
   1   7  -3    0.56    0.25 
   1  -7   3    6.31    0.32 
  -1  -7  -3    6.58    0.25 
  -1  -7  -3    6.71    0.81 
   1   7   3    6.16    0.78 
  -1   7  -3    5.92    0.31 
  -1   7  -3    5.40    0.18 
   1   7   3    6.26    0.24 
   1   7   3    6.38    0.40 
   3  -7   3   58.24    0.61 
  -3  -7  -3   57.52    0.69 
   3  -7   3   58.71    0.72 
  -3  -7  -3   57.13    0.44 
   3  -7   3   57.41    0.61 
  -3  -7  -3   57.42    1.28 
  -3  -7  -3   57.03    0.93 
  -3   7  -3   58.34    0.62 
   3   7   3   56.80    0.93 
  -3   7  -3   57.44    1.09 
  -3   7  -3   57.24    0.77 
   3   7   3   58.49    0.73 
   5  -7   3   21.59    0.43 
   5  -7   3   20.66    0.35 
  -5  -7  -3   21.70    1.08 
  -5  -7  -3   21.95    0.55 
  -5  -7  -3   21.04    0.26 
   5   7   3   21.57    0.59 
  -5   7  -3   21.12    0.39 
   7  -7   3   50.67    0.60 
  -7  -7  -3   51.49    1.61 
  -7  -7  -3   51.15    1.23 
  -7  -7  -3   50.78    0.69 
  -7  -7  -3   51.20    0.47 
   7  -7   3   51.47    0.69 
  -7  -7  -3   51.71    0.87 
  -7   7  -3   51.24    0.74 
  -7   7  -3   51.79    0.97 
   9  -7   3    5.62    0.30 
   9  -7   3    5.72    0.26 
  -9  -7  -3    5.06    0.18 
  -9  -7  -3    5.16    0.26 
  -9  -7  -3    6.01    1.20 
  -9  -7  -3    5.28    0.21 
  -9   7  -3    4.64    0.26 
  -9   7  -3    5.03    0.27 
 -11  -7  -3    7.43    0.30 
 -11  -7  -3    9.18    1.37 
 -11  -7  -3    7.29    0.20 
 -11   7  -3    7.46    0.36 
 -11   7  -3    7.39    0.33 
 -13  -7  -3    5.48    0.34 
 -13  -7  -3    7.49    1.51 
 -13  -7  -3    5.28    0.24 
 -13   7  -3    4.86    0.37 
 -13   7  -3    5.36    0.37 
 -15  -7  -3    3.30    1.42 
 -15  -7  -3    1.51    0.35 
 -15  -7  -3    1.40    0.31 
 -15   7  -3    1.13    0.38 
 -20  -8   3    5.00    0.32 
 -20  -8   3    5.06    0.40 
 -18  -8   3    1.95    1.06 
 -18  -8   3    0.83    0.35 
 -18   8   3    0.75    0.38 
 -18   8   3    0.67    0.59 
 -16  -8   3   10.97    1.05 
 -16  -8   3    9.60    0.34 
 -16   8   3    9.36    0.32 
 -16   8   3   10.14    0.58 
 -14  -8   3   14.75    0.44 
 -14  -8   3   16.28    1.20 
  14  -8  -3   15.06    0.51 
  14  -8  -3   15.86    0.56 
 -14   8   3   14.23    0.65 
  12  -8  -3   14.37    0.42 
 -12  -8   3   14.58    0.27 
 -12  -8   3   14.33    0.81 
  12  -8  -3   14.38    0.37 
 -12   8   3   14.56    0.49 
 -12   8   3   13.36    0.28 
  10  -8  -3    0.54    0.28 
 -10  -8   3    0.79    0.21 
 -10  -8   3    1.00    0.49 
  10  -8  -3    0.46    0.16 
  10  -8  -3    0.47    0.32 
 -10  -8   3    0.33    0.54 
  10   8  -3    0.62    0.46 
 -10   8   3    1.62    0.76 
 -10   8   3    0.64    0.21 
 -10   8   3    0.48    0.36 
   8  -8  -3    1.67    0.33 
   8  -8  -3    0.56    0.84 
  -8  -8   3    1.52    0.24 
  -8  -8   3    1.67    0.47 
   8  -8  -3    1.70    0.32 
  -8  -8   3    2.45    0.58 
   8  -8  -3    1.00    0.16 
  -8   8   3    0.94    0.17 
   8   8  -3    1.26    0.47 
  -8   8   3    1.61    0.93 
  -8   8   3    1.28    0.39 
   6  -8  -3   19.85    1.09 
   6  -8  -3   19.49    0.51 
  -6  -8   3   19.13    0.63 
  -6  -8   3   19.33    0.45 
  -6  -8   3   20.34    0.76 
   6  -8  -3   20.22    0.53 
  -6  -8   3   18.63    0.85 
  -6   8   3   21.03    1.23 
   6   8  -3   19.27    0.70 
  -6   8   3   18.45    0.47 
   6   8  -3   19.08    0.44 
   6   8  -3   18.75    0.62 
  -4  -8   3    5.58    0.45 
   4  -8  -3    6.33    0.94 
   4  -8  -3    3.83    0.12 
  -4  -8   3    3.67    0.12 
  -4  -8   3    3.87    0.18 
  -4  -8   3    5.17    0.30 
  -4  -8   3    4.98    0.56 
   4  -8  -3    4.32    0.27 
   4   8  -3    3.72    0.14 
   4   8  -3    5.32    0.47 
   4   8  -3    5.37    0.31 
  -4   8   3    4.02    0.15 
   4   8  -3    5.61    0.67 
  -4   8   3    4.72    0.79 
  -4   8   3    3.66    0.18 
  -4   8   3    4.59    0.33 
  -2  -8   3   74.55    0.95 
   2  -8  -3   75.06    1.10 
   2  -8  -3   75.46    1.57 
   2  -8  -3   74.68    0.70 
  -2  -8   3   75.09    0.85 
  -2  -8   3   76.53    1.00 
   2  -8  -3   75.61    0.84 
  -2   8   3   76.50    1.53 
   2   8  -3   75.05    0.86 
   2   8  -3   74.59    1.32 
  -2   8   3   75.28    0.74 
  -2   8   3   74.84    0.86 
   2   8  -3   75.10    1.07 
  -2   8   3   75.66    1.17 
   2   8  -3   75.68    0.99 
   2   8  -3   75.51    1.01 
   0  -8  -3    5.57    0.86 
   0  -8   3    5.05    0.36 
   0  -8   3    3.38    0.15 
   0  -8  -3    3.85    0.10 
   0  -8  -3    3.44    0.16 
   0  -8   3    3.76    0.20 
   0   8  -3    4.95    0.35 
   0   8   3    5.66    0.81 
   0   8   3    4.79    0.44 
   0   8   3    3.38    0.15 
   0   8  -3    3.32    0.17 
   0   8   3    5.08    0.30 
   0   8  -3    3.75    0.22 
   0   8  -3    5.34    0.74 
  -2  -8  -3   30.23    0.90 
  -2  -8  -3   29.54    1.25 
   2  -8   3   30.61    0.69 
  -2  -8  -3   30.70    0.47 
   2  -8   3   30.75    0.60 
   2   8   3   30.62    0.70 
  -2   8  -3   31.30    0.78 
   2   8   3   31.27    0.89 
  -2   8  -3   30.64    1.01 
   2   8   3   30.64    1.23 
  -2   8  -3   31.10    0.61 
  -4  -8  -3    1.60    0.38 
  -4  -8  -3    0.94    0.77 
   4  -8   3    1.78    0.18 
  -4  -8  -3    1.62    0.18 
  -4  -8  -3    1.26    0.15 
   4  -8   3    1.37    0.27 
   4  -8   3    1.45    0.30 
  -4   8  -3    1.55    0.20 
  -4   8  -3    1.21    0.29 
   4   8   3    1.44    0.15 
  -4   8  -3    1.41    0.17 
   4   8   3    1.54    0.40 
  -6  -8  -3   12.24    0.55 
   6  -8   3   12.22    0.44 
  -6  -8  -3   11.76    0.25 
   6  -8   3   11.60    0.37 
  -6  -8  -3   12.65    1.08 
   6   8   3   12.35    0.61 
  -6   8  -3   11.45    0.41 
   8  -8   3   55.94    0.74 
  -8  -8  -3   54.03    1.40 
  -8  -8  -3   53.88    0.74 
  -8  -8  -3   56.34    1.15 
  -8  -8  -3   54.24    1.75 
  -8  -8  -3   52.64    0.47 
   8  -8   3   54.15    0.63 
  10  -8   3    2.09    0.26 
 -10  -8  -3    2.25    0.25 
 -10  -8  -3    2.86    1.19 
 -10  -8  -3    2.07    0.18 
 -10   8  -3    2.34    0.30 
 -10   8  -3    2.05    0.25 
 -12  -8  -3   10.13    1.46 
 -12  -8  -3    8.74    0.31 
 -12  -8  -3    8.92    0.23 
 -12   8  -3    8.83    0.36 
 -12   8  -3    8.67    0.35 
 -14  -8  -3    3.26    0.23 
 -14  -8  -3    6.31    1.50 
 -14  -8  -3    3.67    0.33 
 -14   8  -3    3.46    0.41 
 -14   8  -3    3.49    0.39 
 -19  -9   3    2.38    0.31 
 -19  -9   3    2.30    0.35 
 -19   9   3    2.37    0.43 
 -19   9   3    2.67    0.69 
 -17  -9   3    2.35    1.07 
 -17  -9   3    0.94    0.30 
 -17   9   3    2.02    0.62 
 -17   9   3    1.19    0.36 
  15  -9  -3    4.35    0.38 
 -15  -9   3    5.47    1.02 
 -15  -9   3    4.56    0.30 
 -15   9   3    4.50    0.34 
 -15   9   3    3.70    0.57 
  13  -9  -3    5.27    0.36 
  13  -9  -3    5.18    0.42 
 -13  -9   3    5.15    0.25 
 -13  -9   3    5.45    0.83 
 -13   9   3    4.58    0.29 
 -13   9   3    5.71    0.55 
 -11  -9   3    8.62    0.25 
 -11  -9   3    8.90    0.72 
  11  -9  -3    7.95    0.33 
  11  -9  -3    8.41    0.40 
  11   9  -3    8.69    0.59 
 -11   9   3    9.97    1.09 
 -11   9   3    7.77    0.22 
 -11   9   3    8.53    0.48 
  -9  -9   3    0.92    0.58 
  -9  -9   3    0.61    0.44 
   9  -9  -3    0.68    0.31 
   9  -9  -3    0.40    0.33 
   9  -9  -3    0.43    0.17 
  -9  -9   3    0.64    0.23 
  -9   9   3    0.47    0.41 
   9   9  -3    0.61    0.53 
  -9   9   3    0.13    0.89 
  -9   9   3    0.34    0.19 
  -7  -9   3   75.90    0.69 
  -7  -9   3   76.06    1.20 
  -7  -9   3   76.25    1.03 
   7  -9  -3   75.97    0.85 
   7  -9  -3   73.94    1.60 
  -7  -9   3   74.25    0.98 
   7  -9  -3   75.63    0.79 
   7  -9  -3   77.37    0.83 
  -7   9   3   76.22    0.90 
  -7   9   3   76.11    0.90 
  -7   9   3   77.13    1.71 
   7   9  -3   74.67    1.06 
   7   9  -3   75.67    1.05 
   5  -9  -3   17.16    0.56 
  -5  -9   3   17.92    0.51 
  -5  -9   3   18.71    0.94 
  -5  -9   3   17.82    0.65 
   5  -9  -3   17.18    0.53 
   5  -9  -3   19.48    1.45 
  -5  -9   3   17.45    0.72 
  -5   9   3   16.33    0.59 
   5   9  -3   17.53    0.53 
   5   9  -3   17.05    0.73 
  -5   9   3   18.81    1.38 
   5   9  -3   18.13    0.91 
  -5   9   3   17.21    0.58 
  -3  -9   3   18.77    0.52 
   3  -9  -3   19.41    1.26 
  -3  -9   3   18.46    0.58 
  -3  -9   3   18.90    0.94 
  -3  -9   3   20.04    0.60 
   3  -9  -3   18.68    0.43 
   3  -9  -3   18.25    0.48 
   3   9  -3   19.04    0.53 
   3   9  -3   20.33    1.10 
  -3   9   3   18.40    0.59 
  -3   9   3   18.11    1.05 
  -3   9   3   19.15    0.49 
  -3   9   3   19.59    0.90 
   3   9  -3   20.04    0.78 
   3   9  -3   18.86    0.69 
  -1  -9   3   11.87    0.22 
  -1  -9   3   11.18    0.16 
   1  -9  -3   11.39    0.18 
   1   9  -3   11.63    0.23 
   1   9  -3   13.18    0.36 
  -1   9   3   11.36    0.18 
  -1   9   3   11.86    0.16 
   1   9  -3   11.09    0.18 
   1   9  -3   13.09    0.77 
   1  -9   3   32.20    0.68 
  -1  -9  -3   32.52    0.42 
  -1  -9  -3   32.17    0.48 
   1  -9   3   32.92    0.60 
  -1  -9  -3   32.15    0.80 
  -1  -9  -3   32.89    1.22 
  -1   9  -3   32.51    0.96 
  -1   9  -3   32.02    1.08 
   1   9   3   32.31    1.07 
  -1   9  -3   32.73    0.60 
   1   9   3   31.77    0.78 
   1   9   3   32.93    0.73 
   3  -9   3   38.68    0.60 
   3  -9   3   37.48    0.58 
  -3  -9  -3   39.97    1.35 
  -3  -9  -3   37.98    0.44 
   3   9   3   39.30    1.25 
   3   9   3   38.45    0.72 
  -3   9  -3   38.87    0.61 
   3   9   3   39.04    0.89 
  -5  -9  -3   33.82    0.60 
  -5  -9  -3   33.85    1.14 
   5  -9   3   33.70    0.43 
   5  -9   3   33.50    0.46 
  -5  -9  -3   34.16    0.36 
  -5   9  -3   33.19    0.46 
   5   9   3   33.40    0.62 
  -7  -9  -3    3.54    0.19 
  -7  -9  -3    3.03    0.20 
  -7  -9  -3    3.29    0.45 
  -7  -9  -3    3.32    0.14 
  -7  -9  -3    3.66    1.00 
   7  -9   3    3.83    0.39 
   7  -9   3    3.56    0.30 
   7   9   3    3.93    0.56 
  -7   9  -3    3.29    0.25 
  -7   9  -3    3.06    0.21 
   9  -9   3    0.36    0.30 
  -9  -9  -3    0.02    0.23 
   9  -9   3    0.12    0.35 
  -9  -9  -3    1.29    1.17 
  -9  -9  -3   -0.17    0.19 
  -9  -9  -3   -0.22    0.16 
  -9   9  -3    0.25    0.27 
  -9   9  -3    0.19    0.30 
 -11  -9  -3    1.05    0.19 
 -11  -9  -3    1.27    1.29 
 -11  -9  -3    0.85    0.26 
 -11   9  -3    0.96    0.32 
 -11   9  -3    1.13    0.34 
 -13  -9  -3    1.25    1.44 
 -13  -9  -3    0.38    0.22 
 -13  -9  -3    0.06    0.29 
 -13   9  -3    0.43    0.40 
 -13   9  -3    0.60    0.38 
 -18 -10   3    2.06    0.31 
 -18 -10   3    2.27    1.58 
 -18 -10   3    1.76    0.35 
 -18  10   3    1.75    0.41 
 -18  10   3    1.23    0.64 
  16 -10  -3    0.93    0.35 
 -16 -10   3    2.33    1.03 
 -16  10   3    1.39    0.61 
 -16  10   3    1.57    0.35 
 -14 -10   3   23.14    1.18 
  14 -10  -3   22.47    0.55 
  14 -10  -3   21.72    0.45 
 -14 -10   3   21.79    0.35 
 -14  10   3   21.98    0.70 
 -14  10   3   20.14    0.36 
 -12 -10   3    0.75    0.25 
 -12 -10   3    0.00    0.74 
  12 -10  -3    0.68    0.35 
  12 -10  -3    1.13    0.45 
 -12  10   3    0.15    0.25 
  12  10  -3    0.64    0.62 
 -12  10   3   -0.27    0.48 
  10 -10  -3    2.77    0.44 
 -10 -10   3    2.64    0.73 
 -10 -10   3    2.22    0.28 
  10 -10  -3    2.06    0.36 
 -10  10   3    2.52    0.51 
 -10  10   3    1.76    0.99 
  10  10  -3    3.16    0.65 
 -10  10   3    1.55    0.24 
   8 -10  -3    2.51    0.32 
   8 -10  -3    2.26    0.17 
  -8 -10   3    2.87    0.28 
   8 -10  -3    2.83    1.01 
  -8 -10   3    2.54    0.52 
   8 -10  -3    3.12    0.40 
  -8 -10   3    2.88    0.69 
   8  10  -3    2.48    0.53 
   8  10  -3    2.85    0.56 
  -8  10   3    2.70    0.43 
  -8  10   3    2.44    0.22 
  -8  10   3    2.65    1.03 
  -6 -10   3   11.99    0.77 
   6 -10  -3   10.26    0.32 
  -6 -10   3   10.20    0.29 
  -6 -10   3   10.00    0.14 
   6 -10  -3    9.57    0.87 
   6 -10  -3   10.11    0.15 
  -6 -10   3   10.38    0.49 
   6 -10  -3   10.28    0.29 
   6  10  -3   10.24    0.29 
   6  10  -3    9.79    0.47 
   6  10  -3   10.56    0.58 
  -6  10   3   10.05    0.19 
  -6  10   3   10.48    0.41 
  -6  10   3   10.82    1.14 
  -4 -10   3  127.67    1.55 
  -4 -10   3  128.63    1.06 
  -4 -10   3  129.34    1.04 
   4 -10  -3  128.40    0.99 
  -4 -10   3  126.71    1.13 
   4 -10  -3  127.98    1.04 
   4 -10  -3  127.69    2.01 
  -4  10   3  128.72    1.13 
   4  10  -3  129.33    1.68 
  -4  10   3  128.84    1.04 
   4  10  -3  126.07    1.25 
  -4  10   3  127.84    1.96 
  -4  10   3  127.04    1.47 
   4  10  -3  129.21    1.18 
   4  10  -3  127.98    1.03 
   2 -10  -3    8.05    1.09 
  -2 -10   3    5.66    0.36 
   2 -10  -3    7.61    0.38 
   2 -10  -3    6.19    0.35 
   2  10  -3    6.64    0.57 
   2  10  -3    6.33    0.92 
   2  10  -3    5.71    0.37 
   2  10  -3    4.39    0.25 
  -2  10   3    8.22    1.06 
  -2  10   3    6.28    0.40 
  -2  10   3    4.72    0.18 
   0 -10   3    0.19    0.13 
   0 -10   3    0.56    0.31 
   0 -10  -3    0.40    0.10 
   0 -10  -3    0.69    0.16 
   0 -10  -3    0.84    0.26 
   0 -10   3    0.35    0.18 
   0 -10  -3    0.72    0.76 
   0  10   3    1.14    0.48 
   0  10   3    0.32    0.28 
   0  10   3    0.37    0.14 
   0  10  -3    1.04    0.32 
   0  10  -3   -0.62    0.70 
   0  10   3    0.68    0.76 
   0  10  -3    0.18    0.15 
   0  10  -3    0.68    0.23 
  -2 -10  -3   39.54    0.56 
  -2 -10  -3   40.61    1.42 
   2 -10   3   38.73    0.71 
  -2 -10  -3   38.54    0.53 
  -2 -10  -3   40.42    0.97 
   2 -10   3   38.33    0.76 
  -2  10  -3   38.58    1.06 
  -2  10  -3   40.25    0.92 
   2  10   3   40.15    0.86 
   2  10   3   40.70    0.92 
   2  10   3   40.83    1.40 
  -2  10  -3   39.77    0.70 
  -2  10  -3   40.02    1.30 
   4 -10   3    0.84    0.29 
  -4 -10  -3    1.36    0.20 
  -4 -10  -3    1.06    0.15 
  -4 -10  -3    1.01    0.80 
   4 -10   3    1.06    0.18 
   4 -10   3    1.34    0.34 
   4  10   3    0.88    0.43 
  -4  10  -3    1.31    0.20 
   4  10   3    1.03    0.14 
   4  10   3    2.76    0.83 
  -4  10  -3    1.41    0.24 
  -4  10  -3    0.91    0.32 
  -6 -10  -3   16.32    0.39 
   6 -10   3   16.19    0.52 
  -6 -10  -3   16.39    0.68 
   6 -10   3   14.84    0.42 
  -6 -10  -3   17.49    1.30 
   6  10   3   16.81    0.72 
   8 -10   3   55.54    0.59 
   8 -10   3   53.34    0.46 
  -8 -10  -3   55.87    1.54 
  -8 -10  -3   53.73    0.39 
  -8  10  -3   51.48    0.39 
   8  10   3   56.09    0.91 
 -10 -10  -3    1.48    1.21 
  10 -10   3    1.01    0.35 
 -10 -10  -3    1.31    0.17 
 -10 -10  -3    1.44    0.25 
 -10  10  -3    1.09    0.30 
 -10  10  -3    1.37    0.30 
 -12 -10  -3    4.76    0.23 
 -12 -10  -3    5.32    1.42 
 -12 -10  -3    4.46    0.30 
 -12  10  -3    4.48    0.39 
 -12  10  -3    4.75    0.37 
 -14 -10  -3    3.41    1.50 
 -14 -10  -3    1.81    0.31 
 -14  10  -3    2.08    0.44 
 -14  10  -3    1.36    0.41 
 -19 -11   3    0.06    0.34 
 -19 -11   3    0.85    0.32 
 -19  11   3   -0.47    0.43 
 -19  11   3    0.16    0.72 
 -17 -11   3    0.42    0.35 
 -17 -11   3    0.22    1.08 
 -17 -11   3    0.40    0.28 
 -17  11   3   -0.78    0.64 
 -17  11   3    0.28    0.38 
  15 -11  -3    0.43    0.45 
 -15 -11   3   -0.02    0.98 
 -15  11   3   -0.26    0.31 
 -15  11   3    0.50    0.62 
 -13 -11   3    1.81    0.27 
  13 -11  -3    2.12    0.38 
  13 -11  -3    1.81    0.46 
 -13 -11   3    2.13    0.88 
 -13  11   3    2.32    0.59 
 -13  11   3    1.14    0.27 
  13  11  -3    1.35    0.65 
 -11 -11   3    8.44    0.29 
  11 -11  -3    8.01    0.44 
  11 -11  -3    8.57    0.38 
 -11 -11   3    8.00    0.79 
  11  11  -3    8.33    0.63 
 -11  11   3    7.59    0.51 
 -11  11   3    7.61    0.25 
  -9 -11   3    1.05    0.27 
  -9 -11   3    0.22    0.70 
   9 -11  -3    0.32    0.15 
   9 -11  -3    0.93    0.36 
   9 -11  -3    0.88    0.32 
   9  11  -3    0.33    0.52 
  -9  11   3    1.46    0.47 
   9  11  -3    1.27    0.57 
  -9  11   3    0.44    0.20 
  -9  11   3   -1.23    1.03 
   7 -11  -3   29.38    0.53 
  -7 -11   3   32.12    1.19 
  -7 -11   3   30.30    0.53 
   7 -11  -3   29.20    0.49 
  -7 -11   3   30.44    0.76 
   7 -11  -3   28.18    1.18 
  -7 -11   3   30.91    0.80 
   7  11  -3   29.88    0.84 
  -7  11   3   30.19    1.45 
  -7  11   3   28.59    0.56 
   7  11  -3   30.01    0.76 
  -5 -11   3   24.61    0.64 
   5 -11  -3   22.41    0.63 
   5 -11  -3   23.62    0.59 
  -5 -11   3   24.28    1.11 
  -5 -11   3   24.04    0.62 
  -5 -11   3   25.47    0.81 
   5 -11  -3   24.12    1.64 
  -5  11   3   24.90    0.74 
   5  11  -3   22.49    0.83 
  -5  11   3   24.35    0.70 
  -5  11   3   24.66    1.59 
   5  11  -3   24.03    1.14 
   5  11  -3   24.78    0.63 
   3 -11  -3   64.95    0.66 
  -3 -11   3   65.25    0.74 
  -3 -11   3   64.27    0.88 
   3 -11  -3   63.89    0.70 
  -3 -11   3   60.03    1.32 
   3 -11  -3   71.43    1.93 
  -3 -11   3   64.41    0.75 
  -3  11   3   65.89    0.76 
   3  11  -3   67.22    1.57 
   3  11  -3   64.08    0.74 
  -3  11   3   64.22    0.80 
   3  11  -3   65.41    1.02 
  -3  11   3   63.83    1.56 
   3  11  -3   65.49    0.95 
  -3  11   3   64.42    1.11 
  -1 -11   3    2.49    0.13 
  -1 -11   3    3.09    0.31 
   1 -11  -3    3.85    0.33 
   1 -11  -3    3.70    1.03 
   1 -11  -3    2.62    0.16 
  -1 -11   3    2.64    0.20 
   1 -11  -3    2.73    0.12 
   1  11  -3    2.35    0.15 
  -1  11   3    2.48    0.15 
   1  11  -3    3.53    0.34 
  -1  11   3    3.58    0.87 
   1  11  -3    3.52    0.87 
   1  11  -3    2.91    0.23 
  -1  11   3    3.73    0.35 
  -1  11   3    2.69    0.16 
  -1 -11  -3   46.55    0.65 
  -1 -11  -3   47.96    1.02 
   1 -11   3   48.06    0.77 
   1 -11   3   47.48    0.85 
  -1 -11  -3   46.06    0.58 
  -1 -11  -3   47.47    1.51 
  -1  11  -3   44.59    1.07 
  -1  11  -3   45.94    1.33 
   1  11   3   45.66    0.90 
   1  11   3   45.68    1.41 
  -1  11  -3   50.03    1.02 
   1  11   3   46.88    0.91 
   3 -11   3   25.44    0.63 
  -3 -11  -3   26.61    1.37 
  -3 -11  -3   25.44    0.91 
  -3 -11  -3   26.31    0.51 
   3 -11   3   26.84    0.69 
   3  11   3   27.05    0.78 
   3  11   3   28.15    1.30 
  -3  11  -3   27.99    1.20 
  -3  11  -3   25.69    0.60 
   3  11   3   26.10    0.84 
  -5 -11  -3    7.42    0.95 
   5 -11   3    7.59    0.32 
  -5 -11  -3    7.44    0.21 
   5 -11   3    7.96    0.37 
  -5 -11  -3    7.25    0.17 
  -5 -11  -3    7.95    0.50 
   5  11   3    7.52    0.49 
  -5  11  -3    7.10    0.25 
  -5  11  -3    7.39    0.22 
  -7 -11  -3    5.35    1.11 
   7 -11   3    4.96    0.45 
   7 -11   3    4.92    0.35 
  -7 -11  -3    4.49    0.14 
  -7 -11  -3    4.85    0.22 
  -7 -11  -3    4.47    0.21 
  -7  11  -3    4.59    0.29 
  -7  11  -3    4.37    0.25 
   7  11   3    5.04    0.59 
   9 -11   3   11.24    0.34 
   9 -11   3   11.58    0.46 
  -9 -11  -3   11.12    0.25 
  -9 -11  -3   11.98    1.22 
  -9 -11  -3   11.51    0.19 
   9  11   3   11.74    0.70 
  -9  11  -3   11.01    0.32 
  -9  11  -3   10.92    0.29 
 -11 -11  -3    0.40    0.20 
 -11 -11  -3    0.13    0.26 
  11 -11   3    0.55    0.39 
 -11 -11  -3   -0.34    1.26 
 -11  11  -3    0.05    0.34 
 -11  11  -3    0.58    0.33 
 -13 -11  -3    0.32    1.43 
 -13 -11  -3   -0.23    0.27 
 -13  11  -3   -0.22    0.40 
 -13  11  -3    0.02    0.35 
 -18 -12   3    4.04    0.30 
 -18 -12   3    3.32    0.32 
 -18  12   3    3.39    0.40 
 -18  12   3    3.03    0.71 
 -16 -12   3    4.97    1.01 
 -16 -12   3    5.71    0.25 
  16 -12  -3    5.74    0.48 
 -16  12   3    5.24    0.65 
 -16  12   3    5.37    0.35 
  14 -12  -3    7.77    0.39 
 -14 -12   3    6.97    0.96 
 -14 -12   3    7.35    0.29 
  14 -12  -3    7.66    0.50 
 -14  12   3    7.59    0.63 
 -14  12   3    7.55    0.32 
  14  12  -3    7.21    0.75 
 -12 -12   3    0.06    0.87 
  12 -12  -3    0.57    0.49 
 -12 -12   3    0.40    0.28 
  12 -12  -3    0.21    0.37 
 -12  12   3    0.08    0.28 
  12  12  -3    0.69    0.66 
 -12  12   3   -0.31    0.53 
  10 -12  -3    8.28    0.40 
  10 -12  -3    8.07    0.46 
 -10 -12   3    8.28    0.34 
 -10 -12   3    7.89    0.87 
 -10  12   3    7.03    0.26 
  10  12  -3    8.82    0.71 
 -10  12   3    8.36    0.55 
   8 -12  -3   22.42    0.60 
  -8 -12   3   22.59    1.07 
  -8 -12   3   22.59    0.56 
   8 -12  -3   22.96    0.62 
   8 -12  -3   25.06    1.60 
   8  12  -3   24.15    0.95 
  -8  12   3   21.02    0.62 
  -8  12   3   21.13    1.47 
   8  12  -3   23.80    0.86 
  -6 -12   3    1.33    0.10 
   6 -12  -3    1.65    0.30 
  -6 -12   3    1.44    0.20 
  -6 -12   3    1.99    0.32 
   6 -12  -3    1.61    0.15 
   6 -12  -3    0.30    0.86 
   6 -12  -3    1.85    0.36 
  -6 -12   3    1.78    0.49 
  -6 -12   3    2.76    0.81 
  -6  12   3    1.43    0.41 
  -6  12   3    1.03    1.13 
  -6  12   3    1.35    0.18 
   6  12  -3    1.60    0.31 
   6  12  -3    1.68    0.63 
   6  12  -3    1.65    0.46 
  -4 -12   3  269.70    2.08 
  -4 -12   3  271.56    2.66 
  -4 -12   3  271.47    1.86 
   4 -12  -3  271.22    1.91 
  -4 -12   3  270.57    1.97 
   4 -12  -3  273.16    2.01 
   4 -12  -3  262.81    2.96 
   4  12  -3  270.00    2.73 
  -4  12   3  271.69    2.36 
  -4  12   3  270.38    1.95 
  -4  12   3  270.12    3.11 
   4  12  -3  270.80    1.94 
  -4  12   3  268.30    2.00 
   4  12  -3  270.45    1.93 
   4  12  -3  266.99    2.25 
  -2 -12   3   10.33    0.98 
   2 -12  -3   10.46    1.06 
  -2 -12   3    9.84    0.42 
   2 -12  -3    9.42    0.37 
  -2  12   3   10.83    1.10 
   2  12  -3   10.24    1.02 
   2  12  -3    9.40    0.41 
   2  12  -3    9.92    0.62 
  -2  12   3    9.60    0.43 
   0 -12  -3   69.95    1.83 
   0 -12  -3   67.53    1.08 
   0 -12  -3   68.03    0.74 
   0 -12  -3   68.78    0.84 
   0 -12   3   68.13    0.93 
   0 -12   3   67.40    1.01 
   0  12  -3   67.39    1.62 
   0  12   3   67.51    1.16 
   0  12  -3   68.76    1.08 
   0  12  -3   68.70    0.95 
   0  12   3   69.00    1.72 
   0  12  -3   68.37    1.21 
   0  12   3   69.77    1.09 
   2 -12   3   62.14    0.81 
  -2 -12  -3   63.67    0.73 
  -2 -12  -3   61.74    0.69 
  -2 -12  -3   64.32    1.71 
   2 -12   3   62.53    0.95 
  -2 -12  -3   61.81    1.08 
   2 -12   3   64.20    0.90 
   2  12   3   60.47    1.04 
  -2  12  -3   63.33    1.28 
   2  12   3   64.24    1.02 
  -2  12  -3   65.13    1.53 
   2  12   3   64.73    1.65 
  -2  12  -3   63.63    1.11 
  -4 -12  -3    0.14    0.16 
   4 -12   3   -0.16    0.31 
  -4 -12  -3   -0.03    0.22 
  -4 -12  -3    0.25    0.94 
   4 -12   3   -0.06    0.38 
  -4  12  -3   -0.26    0.24 
  -4  12  -3    0.24    0.20 
   4  12   3    0.57    0.48 
   6 -12   3    5.61    0.46 
  -6 -12  -3    5.23    0.25 
  -6 -12  -3    6.36    1.18 
   6 -12   3    5.35    0.36 
  -6 -12  -3    4.79    0.21 
   6  12   3    5.59    0.59 
  -6  12  -3    4.61    0.23 
  -6  12  -3    5.23    0.31 
   8 -12   3    5.39    0.48 
  -8 -12  -3    5.24    0.17 
  -8 -12  -3    5.66    1.22 
  -8 -12  -3    5.06    0.24 
  -8 -12  -3    5.35    0.24 
   8 -12   3    5.05    0.35 
   8  12   3    5.00    0.63 
  -8  12  -3    4.91    0.27 
  -8  12  -3    5.21    0.34 
 -10 -12  -3    6.39    0.20 
 -10 -12  -3    5.74    1.29 
 -10 -12  -3    5.84    0.24 
  10 -12   3    6.56    0.47 
 -10  12  -3    6.29    0.35 
  10  12   3    6.95    0.73 
 -10  12  -3    6.13    0.30 
 -12 -12  -3    4.85    0.23 
 -12 -12  -3    5.62    1.44 
 -12 -12  -3    4.41    0.30 
 -12  12  -3    4.93    0.41 
 -12  12  -3    4.70    0.37 
 -14 -12  -3    2.26    1.46 
 -14 -12  -3    1.38    0.31 
 -14  12  -3    1.24    0.44 
 -17 -13   3    1.04    0.26 
 -17  13   3    1.06    0.72 
 -17  13   3    0.84    0.37 
 -15 -13   3    2.34    0.23 
 -15 -13   3    2.09    1.05 
  15 -13  -3    3.05    0.53 
 -15  13   3    1.86    0.65 
 -15  13   3    2.24    0.34 
 -13 -13   3    5.62    0.28 
  13 -13  -3    5.63    0.53 
  13 -13  -3    6.39    0.50 
 -13 -13   3    4.65    0.92 
 -13  13   3    7.36    0.66 
 -13  13   3    5.91    0.31 
  13  13  -3    6.12    0.70 
 -11 -13   3    5.81    0.36 
  11 -13  -3    5.13    0.49 
 -11 -13   3    4.29    0.95 
 -11  13   3    5.40    0.61 
  11  13  -3    5.48    0.70 
 -11  13   3    5.11    0.32 
   9 -13  -3    0.14    0.38 
  -9 -13   3   -0.23    0.14 
   9 -13  -3    0.50    0.40 
   9 -13  -3    0.98    1.31 
  -9 -13   3   -1.23    0.82 
  -9 -13   3    0.33    0.31 
   9  13  -3    0.43    0.56 
  -9  13   3    0.30    0.47 
   9  13  -3    1.05    0.62 
  -9  13   3    0.12    0.22 
  -7 -13   3    3.02    0.81 
   7 -13  -3    3.00    1.06 
  -7 -13   3    2.75    0.10 
   7 -13  -3    3.05    0.14 
   7 -13  -3    3.26    0.36 
  -7 -13   3    3.35    0.32 
   7 -13  -3    3.11    0.30 
  -7  13   3    2.90    0.20 
   7  13  -3    2.88    0.61 
   7  13  -3    2.94    0.49 
  -7  13   3    3.25    0.41 
   5 -13  -3    1.78    1.10 
  -5 -13   3    0.87    0.07 
   5 -13  -3    1.05    0.14 
  -5 -13   3    1.84    0.74 
  -5 -13   3    1.52    0.33 
  -5 -13   3    0.90    0.20 
   5 -13  -3    1.33    0.32 
   5 -13  -3    1.16    0.34 
   5  13  -3    1.11    0.78 
   5  13  -3    1.73    0.54 
  -5  13   3    1.05    0.19 
  -5  13   3    1.49    0.37 
   5  13  -3    1.05    0.33 
  -5  13   3    0.66    1.03 
  -3 -13   3   58.67    1.46 
  -3 -13   3   60.03    0.78 
   3 -13  -3   60.54    0.70 
   3 -13  -3   61.12    0.76 
  -3 -13   3   58.06    0.88 
   3  13  -3   57.59    1.56 
  -3  13   3   60.87    0.82 
   3  13  -3   59.39    0.90 
  -3  13   3   58.93    1.09 
   3  13  -3   58.46    0.99 
  -3  13   3   60.20    0.83 
  -3  13   3   59.74    1.64 
   3  13  -3   60.77    0.78 
  -1 -13   3   49.57    0.69 
   1 -13  -3   49.81    0.59 
   1 -13  -3   51.57    1.50 
   1 -13  -3   49.44    0.52 
  -1 -13   3   50.14    0.63 
   1  13  -3   50.26    1.33 
   1  13  -3   50.46    0.64 
   1  13  -3   50.19    0.87 
  -1  13   3   49.97    1.30 
  -1  13   3   49.58    0.67 
  -1  13   3   49.64    0.84 
  -1 -13  -3    5.78    0.14 
   1 -13   3    6.36    0.40 
  -1 -13  -3    6.68    0.32 
  -1 -13  -3    6.83    1.01 
  -1 -13  -3    5.65    0.16 
   1 -13   3    5.70    0.21 
   1  13   3    5.63    0.14 
  -1  13  -3    5.63    0.18 
   1  13   3    6.38    0.89 
  -1  13  -3    5.75    0.24 
   1  13   3    6.51    0.56 
  -1  13  -3    5.95    0.41 
  -1  13  -3    6.98    0.86 
  -3 -13  -3   15.17    1.15 
  -3 -13  -3   14.06    0.36 
   3 -13   3   13.88    0.43 
   3 -13   3   14.21    0.49 
   3  13   3   15.69    0.70 
  -3  13  -3   12.68    0.32 
   5 -13   3    4.03    0.41 
  -5 -13  -3    4.31    0.24 
  -5 -13  -3    4.30    1.01 
  -5 -13  -3    4.02    0.17 
  -5  13  -3    4.14    0.29 
  -5  13  -3    4.20    0.22 
   5  13   3    4.82    0.55 
   7 -13   3    8.83    0.46 
  -7 -13  -3    8.84    1.21 
   7 -13   3    9.29    0.57 
  -7 -13  -3    8.74    0.22 
  -7 -13  -3    9.32    0.27 
  -7  13  -3    8.71    0.32 
  -7  13  -3    8.86    0.26 
   7  13   3   10.19    0.66 
   9 -13   3    0.69    0.38 
  -9 -13  -3   -0.02    1.21 
   9 -13   3    0.62    0.50 
  -9 -13  -3    0.78    0.18 
  -9 -13  -3    0.50    0.25 
  -9  13  -3    0.42    0.33 
  -9  13  -3    0.36    0.27 
   9  13   3    1.62    0.72 
 -11 -13  -3    0.11    0.26 
 -11 -13  -3    0.50    1.37 
 -11 -13  -3    0.22    0.18 
  11 -13   3    0.92    0.48 
 -11  13  -3    0.28    0.33 
 -11  13  -3   -0.10    0.38 
 -13 -13  -3    0.33    1.44 
 -13 -13  -3    0.21    0.29 
 -13  13  -3    0.02    0.42 
 -13  13  -3    0.79    0.40 
 -18 -14   3    0.41    0.33 
 -18  14   3    0.83    0.40 
 -18  14   3    0.38    0.77 
 -16 -14   3   -2.07    1.10 
 -16 -14   3    0.42    0.24 
  16 -14  -3    0.33    0.53 
 -16  14   3   -0.50    0.70 
 -16  14   3    0.51    0.40 
 -14 -14   3    6.31    1.09 
  14 -14  -3    7.55    0.56 
 -14 -14   3    7.32    0.19 
 -14  14   3    7.32    0.32 
 -14  14   3    7.40    0.67 
  14  14  -3    8.02    0.83 
 -12 -14   3   -1.29    0.98 
  12 -14  -3   -0.96    0.47 
 -12 -14   3    0.03    0.33 
 -12  14   3   -0.04    0.63 
  12  14  -3    0.50    0.68 
 -12  14   3   -0.08    0.29 
  10 -14  -3   17.61    0.56 
 -10 -14   3   17.88    0.43 
 -10 -14   3   16.13    1.06 
  10  14  -3   18.66    0.80 
 -10  14   3   16.81    0.62 
 -10  14   3   16.27    0.31 
   8 -14  -3   16.04    0.54 
   8 -14  -3   17.97    1.53 
  -8 -14   3   15.10    1.06 
  -8 -14   3   16.65    0.47 
   8  14  -3   17.25    0.92 
   8  14  -3   16.50    0.73 
  -8  14   3   16.16    0.62 
   6 -14  -3    3.48    0.17 
  -6 -14   3    3.79    0.23 
  -6 -14   3    4.61    0.85 
   6 -14  -3    5.04    1.07 
  -6 -14   3    4.41    0.37 
   6 -14  -3    4.00    0.37 
   6  14  -3    4.42    0.57 
   6  14  -3    4.59    0.83 
  -6  14   3    3.34    0.21 
  -6  14   3    3.76    0.42 
   4 -14  -3  100.10    1.06 
   4 -14  -3  100.66    1.13 
  -4 -14   3   99.58    1.20 
   4 -14  -3  102.54    2.26 
   4 -14  -3  101.63    1.02 
  -4 -14   3  104.93    1.80 
  -4 -14   3  102.09    1.10 
  -4  14   3   99.44    2.11 
   4  14  -3  101.00    1.06 
   4  14  -3  100.11    1.86 
  -4  14   3  100.30    1.44 
  -4  14   3  101.19    1.16 
  -4  14   3  101.19    1.11 
   4  14  -3   98.51    1.34 
  -2 -14   3    0.35    0.34 
   2 -14  -3    0.49    0.30 
  -2 -14   3    0.49    0.86 
   2 -14  -3    0.87    1.03 
   2 -14  -3    0.29    0.12 
  -2 -14   3    0.30    0.18 
  -2  14   3    0.13    0.18 
   2  14  -3    0.36    0.35 
  -2  14   3   -0.04    0.15 
  -2  14   3    0.28    0.92 
   2  14  -3    0.21    0.13 
   2  14  -3    0.83    0.54 
   2  14  -3   -0.41    1.04 
   2  14  -3    0.32    0.25 
   0 -14   3   25.18    0.49 
   0 -14  -3   26.50    0.50 
   0 -14  -3   26.28    1.25 
   0 -14  -3   25.90    0.47 
   0  14   3   26.06    0.75 
   0  14  -3   25.19    1.22 
   0  14   3   26.16    1.35 
   0  14  -3   25.22    0.52 
  -2 -14  -3   18.80    0.21 
  -2 -14  -3   17.78    0.21 
  -2 -14  -3   21.95    1.29 
  -2  14  -3   18.03    0.27 
  -2  14  -3   18.91    0.36 
  -4 -14  -3    7.22    0.18 
  -4 -14  -3    7.27    1.03 
  -4 -14  -3    7.88    0.29 
   4 -14   3    7.77    0.46 
  -4 -14  -3    7.15    0.16 
   4  14   3    7.99    0.57 
  -4  14  -3    7.36    0.22 
  -4  14  -3    7.07    0.28 
  -6 -14  -3    7.79    0.22 
  -6 -14  -3    8.53    0.31 
  -6 -14  -3    9.75    1.37 
   6 -14   3    8.05    0.51 
  -6  14  -3    7.89    0.25 
   6  14   3    9.27    0.68 
  -6  14  -3    7.87    0.33 
  -8 -14  -3    8.23    1.32 
  -8 -14  -3    7.64    0.16 
   8 -14   3    8.21    0.56 
  -8 -14  -3    7.90    0.25 
  -8  14  -3    7.76    0.29 
  -8  14  -3    7.88    0.36 
   8  14   3    7.70    0.66 
 -10 -14  -3    0.79    1.41 
  10 -14   3    0.60    0.53 
 -10 -14  -3    0.66    0.27 
 -10 -14  -3    0.29    0.18 
 -10  14  -3    0.44    0.39 
  10  14   3    0.91    0.74 
 -10  14  -3    0.46    0.32 
 -12 -14  -3    0.39    1.47 
 -12 -14  -3    0.37    0.30 
 -12  14  -3    0.49    0.36 
 -12  14  -3   -0.07    0.43 
 -17  15   3    0.71    0.81 
 -17  15   3   -0.51    0.38 
  15 -15  -3    2.30    0.55 
 -15 -15   3    3.47    0.24 
 -15 -15   3    0.68    1.11 
 -15  15   3    3.02    0.70 
  15  15  -3    2.38    0.78 
 -15  15   3    3.00    0.37 
 -13 -15   3    0.07    0.34 
 -13 -15   3    0.23    0.17 
  13 -15  -3    0.01    0.56 
 -13  15   3   -0.30    0.63 
 -13  15   3   -0.04    0.33 
  13  15  -3    0.52    0.73 
  11 -15  -3    9.63    0.58 
 -11 -15   3    6.47    1.07 
 -11 -15   3    8.94    0.38 
 -11 -15   3    8.19    0.18 
 -11  15   3    8.58    0.57 
 -11  15   3    8.74    0.30 
  11  15  -3    9.23    0.70 
   9 -15  -3    4.87    1.57 
   9 -15  -3    3.96    0.43 
  -9 -15   3    3.13    0.99 
  -9 -15   3    4.65    0.37 
   9  15  -3    5.34    0.72 
  -9  15   3    4.44    0.26 
  -9  15   3    4.66    0.49 
   9  15  -3    4.18    0.62 
  -7 -15   3    6.29    0.38 
   7 -15  -3    6.21    1.30 
   7 -15  -3    6.22    0.43 
  -7 -15   3    4.99    0.92 
   7 -15  -3    5.87    0.18 
  -7  15   3    5.77    0.24 
   7  15  -3    6.80    0.61 
  -7  15   3    5.50    0.45 
   7  15  -3    6.33    0.76 
  -5 -15   3    5.62    0.81 
   5 -15  -3    4.85    0.42 
   5 -15  -3    5.31    1.16 
   5 -15  -3    4.00    0.16 
  -5 -15   3    4.50    0.38 
  -5  15   3    4.37    0.41 
   5  15  -3    4.05    0.90 
   5  15  -3    4.67    0.59 
  -5  15   3    4.12    0.22 
  -5  15   3    3.97    0.21 
  -3 -15   3    4.03    0.38 
  -3 -15   3    4.49    0.87 
   3 -15  -3    3.29    0.13 
   3 -15  -3    2.87    1.14 
   3  15  -3    3.48    0.55 
   3  15  -3    3.23    0.13 
   3  15  -3    3.09    0.36 
   3  15  -3    1.90    0.98 
  -3  15   3    3.25    0.20 
  -3  15   3    2.96    0.17 
   1 -15  -3    2.95    0.36 
   1 -15  -3    2.12    1.19 
  -1 -15   3    2.89    0.37 
   1 -15  -3    2.53    0.15 
  -1  15   3    2.06    0.15 
   1  15  -3    2.21    0.16 
   1  15  -3    2.77    0.30 
   1  15  -3    3.54    0.44 
   1  15  -3    1.97    1.11 
  -1 -15  -3   18.58    0.20 
  -1 -15  -3   21.59    1.40 
  -1 -15  -3   17.85    0.18 
  -1 -15  -3   20.42    0.44 
  -1  15  -3   17.77    0.24 
   1  15   3   17.98    0.18 
  -1  15  -3   18.13    0.31 
  -3 -15  -3    3.38    1.21 
  -3 -15  -3    3.13    0.30 
  -3 -15  -3    2.63    0.16 
   3 -15   3    3.48    0.46 
  -3  15  -3    2.97    0.28 
   3  15   3    3.20    0.59 
  -3  15  -3    2.56    0.21 
   5 -15   3    7.62    0.51 
  -5 -15  -3    6.29    0.18 
  -5 -15  -3    7.03    0.31 
  -5 -15  -3    6.35    1.18 
  -5 -15  -3    6.44    0.20 
   5  15   3    7.23    0.64 
  -5  15  -3    7.00    0.34 
  -5  15  -3    6.45    0.23 
   7 -15   3    1.00    0.53 
  -7 -15  -3    1.97    1.29 
  -7 -15  -3    0.80    0.21 
  -7 -15  -3    0.99    0.28 
   7  15   3    0.66    0.62 
  -7  15  -3    1.23    0.27 
  -7  15  -3    1.22    0.33 
  -9 -15  -3    0.33    0.25 
   9 -15   3   -0.29    0.54 
  -9 -15  -3    0.44    0.19 
  -9 -15  -3   -0.23    1.34 
   9  15   3    0.24    0.68 
  -9  15  -3    0.13    0.38 
  -9  15  -3    0.51    0.31 
 -11 -15  -3    0.14    1.46 
  11 -15   3   -0.24    0.53 
 -11 -15  -3    0.12    0.28 
  11  15   3    0.24    0.78 
 -11  15  -3    0.56    0.34 
 -11  15  -3   -0.74    0.39 
 -13 -15  -3    1.45    1.66 
 -13  15  -3    0.35    0.38 
  16 -16  -3    1.27    0.60 
 -16  16   3   -0.24    0.76 
 -16  16   3    0.27    0.36 
  16  16  -3    0.58    0.82 
  14 -16  -3    7.94    0.60 
 -14  16   3    7.14    0.39 
 -14  16   3    8.83    0.77 
  14  16  -3    8.09    0.86 
 -12 -16   3    8.96    0.15 
 -12 -16   3    8.99    0.38 
  12 -16  -3    9.12    0.58 
 -12 -16   3    5.98    1.15 
 -12  16   3    8.90    0.31 
 -12  16   3    9.74    0.63 
  12  16  -3    8.66    0.72 
  10 -16  -3   26.29    0.65 
 -10 -16   3   26.40    0.52 
 -10 -16   3   23.02    1.25 
 -10  16   3   24.00    0.37 
  10  16  -3   25.84    0.86 
 -10  16   3   25.15    0.72 
  10  16  -3   29.26    1.10 
  -8 -16   3   26.20    0.60 
   8 -16  -3   31.28    2.16 
  -8 -16   3   24.98    1.27 
   8 -16  -3   25.39    0.65 
  -8  16   3   25.63    0.74 
   8  16  -3   25.72    0.85 
   8  16  -3   26.39    1.11 
   6 -16  -3    2.25    0.98 
  -6 -16   3    2.46    0.87 
   6 -16  -3    1.80    0.15 
  -6 -16   3    1.64    0.37 
   6 -16  -3    1.87    0.40 
   6  16  -3    1.57    0.55 
   6  16  -3    1.27    0.78 
  -6  16   3    1.45    0.22 
  -6  16   3    1.84    0.47 
   4 -16  -3   29.13    0.70 
   4 -16  -3   30.00    1.77 
  -4 -16   3   29.26    0.79 
   4 -16  -3   28.10    0.80 
  -4 -16   3   32.35    1.52 
   4  16  -3   28.92    0.75 
   4  16  -3   28.61    1.46 
  -4  16   3   29.11    0.86 
   4  16  -3   26.86    0.91 
   2 -16  -3    6.96    0.16 
   2 -16  -3    7.77    1.38 
  -2 -16   3   10.18    1.28 
  -2 -16   3    8.04    0.46 
  -2  16   3    6.49    0.17 
  -2  16   3    7.06    0.24 
   2  16  -3    7.83    0.66 
   2  16  -3    6.69    0.15 
   2  16  -3    7.88    0.45 
   2  16  -3    5.64    1.15 
   0 -16  -3    4.10    1.36 
   0 -16  -3    3.21    0.17 
   0 -16   3    3.84    0.42 
   0  16  -3    3.13    0.32 
   0  16   3    2.91    0.14 
   0  16   3    4.56    0.70 
   0  16  -3    3.05    0.20 
  -2 -16  -3   35.79    0.83 
  -2 -16  -3   36.17    0.60 
   2 -16   3   35.74    0.69 
  -2 -16  -3   35.67    1.59 
   2  16   3   38.12    0.74 
   2  16   3   35.82    0.92 
  -4 -16  -3    8.86    1.24 
  -4 -16  -3    9.28    0.40 
   4 -16   3    8.84    0.47 
  -4 -16  -3    7.76    0.20 
  -4 -16  -3    7.92    0.19 
  -4  16  -3    8.15    0.24 
  -4  16  -3    8.34    0.35 
   4  16   3    9.88    0.70 
   6 -16   3   30.65    0.67 
  -6 -16  -3   29.93    0.38 
  -6 -16  -3   30.46    1.49 
  -6  16  -3   28.89    0.37 
   6  16   3   31.41    0.80 
  -8 -16  -3    6.95    1.55 
   8 -16   3    6.98    0.64 
   8  16   3    6.77    0.78 
  -8  16  -3    5.25    0.38 
  10 -16   3    1.25    0.63 
 -10 -16  -3   -0.55    1.40 
 -10 -16  -3   -0.05    0.46 
  10  16   3    1.22    0.81 
 -10  16  -3   -0.21    0.41 
 -10  16  -3    0.62    0.34 
 -12 -16  -3    4.00    1.54 
 -12  16  -3    4.32    0.44 
 -12  16  -3    4.54    0.35 
 -17  17   3   -0.34    0.61 
  15 -17  -3   -0.31    0.60 
 -15  17   3    0.17    0.35 
  15  17  -3    0.53    0.82 
 -15  17   3    2.23    0.78 
 -13 -17   3   -0.31    0.36 
  13 -17  -3    0.32    0.65 
 -13  17   3    0.32    0.72 
 -13  17   3   -0.07    0.34 
  13  17  -3    0.40    0.76 
 -11 -17   3    1.14    0.13 
 -11 -17   3    1.38    0.40 
  11 -17  -3    2.39    0.62 
  11  17  -3    1.72    0.70 
 -11  17   3    0.93    0.31 
 -11  17   3    2.08    0.71 
   9 -17  -3    4.97    1.89 
  -9 -17   3    3.75    0.38 
   9 -17  -3    4.13    0.53 
  -9 -17   3    1.93    1.17 
  -9  17   3    4.19    0.30 
   9  17  -3    4.41    0.69 
  -9  17   3    3.59    0.61 
   9  17  -3    4.48    0.78 
  -7 -17   3    8.51    0.47 
  -7 -17   3    8.22    1.08 
   7 -17  -3    9.41    0.54 
   7 -17  -3    9.75    1.75 
   7  17  -3    9.49    1.00 
  -7  17   3    8.87    0.62 
   7  17  -3    9.52    0.73 
  -7  17   3    7.80    0.30 
  -5 -17   3    1.48    0.87 
   5 -17  -3   -0.04    0.15 
   5 -17  -3    1.23    1.21 
  -5 -17   3    0.47    0.40 
  -5  17   3   -0.10    0.22 
  -5  17   3    0.02    0.24 
   5  17  -3    0.38    0.59 
   5  17  -3   -1.03    0.94 
  -3 -17   3   12.27    1.26 
   3 -17  -3   10.80    1.47 
  -3 -17   3   10.12    0.48 
   3 -17  -3   10.26    0.44 
   3 -17  -3    9.20    0.18 
   3  17  -3    8.36    1.15 
   3  17  -3    9.58    0.45 
   3  17  -3    8.79    0.13 
  -3  17   3    9.13    0.24 
   3  17  -3    9.74    0.68 
  -3  17   3    8.47    0.20 
  -1 -17   3    2.43    1.33 
   1 -17  -3   -0.41    1.40 
   1 -17  -3   -0.12    0.13 
  -1 -17   3    0.18    0.42 
   1  17  -3   -0.15    0.28 
  -1  17   3    0.03    0.14 
   1  17  -3   -0.19    0.14 
  -1 -17  -3    2.50    0.14 
   1 -17   3    2.36    0.43 
  -1 -17  -3    2.07    1.23 
  -1  17  -3    2.58    0.18 
   1  17   3    3.38    0.68 
   1  17   3    2.49    0.11 
  -1  17  -3    2.60    0.28 
  -3 -17  -3    3.17    0.16 
  -3 -17  -3    3.17    0.16 
  -3 -17  -3    2.73    1.34 
   3 -17   3    3.04    0.47 
  -3  17  -3    3.28    0.22 
   3  17   3    3.83    0.66 
  -3  17  -3    3.06    0.34 
  -5 -17  -3   -0.02    1.37 
   5 -17   3    0.40    0.57 
   5  17   3    0.56    0.66 
  -5  17  -3    0.00    0.25 
  -5  17  -3   -0.11    0.32 
  -7 -17  -3    3.48    1.45 
   7 -17   3    4.39    0.62 
  -7 -17  -3    3.45    0.22 
  -7  17  -3    3.79    0.27 
  -7  17  -3    4.46    0.41 
   7  17   3    3.96    0.68 
  -9 -17  -3    0.47    1.49 
   9 -17   3    0.24    0.59 
   9  17   3    0.54    0.72 
  -9  17  -3    0.25    0.30 
  -9  17  -3    0.37    0.42 
  11 -17   3    0.29    0.62 
 -11 -17  -3   -1.27    1.61 
 -11  17  -3   -0.22    0.40 
 -11  17  -3    0.36    0.35 
  11  17   3    1.10    0.84 
  16 -18  -3    0.54    0.65 
 -16  18   3    0.11    0.42 
  16  18  -3    0.34    0.89 
  14 -18  -3    4.40    0.63 
 -14  18   3    4.20    0.39 
  14  18  -3    6.34    0.93 
 -14  18   3    5.56    0.81 
  12 -18  -3    0.72    0.62 
 -12 -18   3    0.83    0.40 
 -12  18   3    0.86    0.33 
 -12  18   3    1.23    0.74 
  12  18  -3    1.23    0.73 
 -10 -18   3   27.07    0.56 
  10 -18  -3   26.97    0.69 
 -10 -18   3   23.44    1.42 
  10  18  -3   29.80    1.36 
  10  18  -3   28.04    0.94 
 -10  18   3   25.67    0.42 
 -10  18   3   27.12    0.76 
   8 -18  -3   14.27    2.00 
  -8 -18   3   11.12    1.21 
  -8 -18   3   11.80    0.52 
   8 -18  -3   11.59    0.53 
   8  18  -3   12.46    1.04 
  -8  18   3   11.15    0.66 
   8  18  -3   10.98    0.73 
  -8  18   3   10.99    0.35 
  -6 -18   3    0.45    0.43 
   6 -18  -3    0.97    1.16 
   6 -18  -3    0.36    0.47 
  -6 -18   3    0.07    0.91 
   6  18  -3    0.29    0.97 
   6  18  -3    0.46    0.63 
  -6  18   3    0.38    0.23 
  -6  18   3    0.06    0.26 
   4 -18  -3    4.11    0.17 
  -4 -18   3    7.80    1.17 
  -4 -18   3    5.22    0.51 
   4 -18  -3    5.04    0.49 
   4 -18  -3    4.44    1.27 
  -4  18   3    4.17    0.27 
  -4  18   3    3.61    0.23 
   4  18  -3    4.21    0.66 
   4  18  -3    3.97    1.20 
  -2 -18   3    5.21    0.48 
   2 -18  -3    3.55    1.36 
   2 -18  -3    4.39    0.46 
   2 -18  -3    4.26    0.16 
  -2 -18   3    7.41    1.47 
  -2  18   3    4.30    0.25 
  -2  18   3    3.85    0.17 
   2  18  -3    4.08    0.16 
   2  18  -3    4.79    0.67 
   0 -18  -3   -0.15    1.43 
   0 -18   3    0.46    0.45 
   0 -18  -3    0.32    0.15 
   0  18   3    0.01    0.65 
   0  18  -3   -0.03    0.30 
   0  18  -3    0.47    0.18 
   0  18   3    0.35    0.12 
  -2 -18  -3   12.25    0.20 
   2 -18   3   12.53    0.56 
  -2 -18  -3   12.79    1.52 
  -2  18  -3   12.23    0.36 
  -2  18  -3   11.87    0.24 
   2  18   3   14.03    0.82 
  -4 -18  -3   14.69    1.65 
  -4 -18  -3   12.85    0.20 
  -4 -18  -3   13.40    0.24 
   4 -18   3   15.18    0.61 
   4  18   3   16.05    0.87 
  -4  18  -3   13.44    0.42 
  -4  18  -3   13.46    0.30 
   6 -18   3    4.31    0.63 
  -6 -18  -3    2.63    1.51 
   6  18   3    4.00    0.74 
  -6  18  -3    3.20    0.26 
  -6  18  -3    3.09    0.39 
   8 -18   3    2.63    0.67 
  -8 -18  -3    0.80    1.63 
   8  18   3    1.95    0.75 
  -8  18  -3    1.86    0.33 
  -8  18  -3    1.27    0.41 
 -10 -18  -3   -1.20    1.63 
  10 -18   3    1.03    0.67 
 -10  18  -3    0.04    0.33 
 -10  18  -3   -0.46    0.41 
  10  18   3   -0.04    0.76 
  15 -19  -3    0.08    0.67 
  15  19  -3    0.78    0.88 
 -15  19   3    0.25    0.43 
  13 -19  -3    2.32    0.64 
 -13  19   3    2.81    0.39 
  13  19  -3    3.09    0.81 
  11 -19  -3    2.33    0.59 
 -11 -19   3    2.80    0.46 
  11  19  -3    3.39    0.81 
 -11  19   3    2.05    0.34 
  -9 -19   3   -1.30    1.26 
   9 -19  -3   -0.51    0.46 
  -9 -19   3    0.49    0.45 
   9 -19  -3    5.63    2.29 
  -9  19   3    0.71    0.33 
   9  19  -3    0.04    0.72 
  -7 -19   3    6.75    0.53 
  -7 -19   3    6.04    1.13 
   7 -19  -3    6.29    1.88 
   7 -19  -3    5.60    0.53 
  -7  19   3    5.74    0.33 
   7  19  -3    5.79    0.72 
  -5 -19   3    2.13    0.44 
   5 -19  -3    2.15    1.25 
   5 -19  -3    1.89    0.50 
  -5 -19   3    2.63    0.98 
  -5  19   3    1.60    0.29 
  -5  19   3    1.14    0.24 
   5  19  -3    1.78    0.69 
   3 -19  -3   10.00    0.53 
   3 -19  -3    9.11    0.22 
   3 -19  -3   12.42    1.78 
  -3 -19   3   13.86    1.59 
  -3 -19   3   11.08    0.59 
  -3  19   3    9.76    0.32 
   3  19  -3   10.47    0.80 
  -1 -19   3    8.60    0.54 
   1 -19  -3    8.37    0.52 
  -1 -19   3   10.80    1.78 
   1 -19  -3    7.92    1.68 
   1 -19  -3    7.72    0.19 
   1  19  -3    7.29    0.18 
   1  19  -3    8.02    0.74 
  -1  19   3    7.53    0.15 
   1  19  -3    7.52    0.35 
  -1 -19  -3   10.48    0.18 
   1 -19   3   10.67    0.50 
  -1 -19  -3   11.24    1.72 
   1  19   3   10.47    0.11 
  -1  19  -3   10.14    0.33 
  -1  19  -3   10.49    0.22 
   1  19   3   11.43    0.77 
  -3 -19  -3   -0.54    1.61 
  -3 -19  -3    0.13    0.17 
   3 -19   3   -0.53    0.48 
   3  19   3    0.73    0.74 
  -3  19  -3    0.46    0.24 
  -3  19  -3    0.10    0.38 
   5 -19   3    3.03    0.63 
  -5 -19  -3    1.00    1.64 
  -5  19  -3    2.34    0.42 
   5  19   3    3.20    0.74 
  -5  19  -3    2.62    0.27 
   7 -19   3    7.83    0.65 
  -7 -19  -3    5.94    1.59 
   7  19   3    9.49    0.86 
  -7  19  -3    7.57    0.30 
  -7  19  -3    7.27    0.42 
   9 -19   3    1.33    0.69 
  -9 -19  -3   -2.05    1.62 
  -9  19  -3    0.71    0.40 
   9  19   3    1.80    0.80 
  -9  19  -3    0.93    0.31 
 -11 -19  -3   -2.96    1.65 
  11 -19   3    1.31    0.71 
 -11  19  -3   -0.10    0.36 
  11  19   3    1.17    0.89 
  14 -20  -3    3.04    0.66 
 -14  20   3    2.91    0.41 
  14  20  -3    4.57    0.95 
 -12 -20   3   -0.29    0.45 
  12 -20  -3   -0.21    0.65 
 -12  20   3    0.09    0.39 
  12  20  -3    0.48    0.81 
  10 -20  -3   11.49    0.66 
 -10 -20   3   11.17    0.53 
 -10 -20   3    7.03    1.35 
  10  20  -3   10.94    0.82 
 -10  20   3   10.29    0.38 
   8 -20  -3    8.41    2.30 
   8 -20  -3    4.05    0.61 
  -8 -20   3    4.14    0.52 
  -8 -20   3    2.78    1.18 
   8  20  -3    5.02    0.81 
  -8  20   3    3.08    0.34 
   6 -20  -3    3.15    0.51 
  -6 -20   3    3.51    0.49 
   6 -20  -3    4.02    1.26 
  -6 -20   3    4.52    1.03 
   6  20  -3    3.09    0.72 
  -6  20   3    3.29    0.32 
  -6  20   3    2.65    0.27 
   4 -20  -3    3.01    1.47 
  -4 -20   3    1.51    0.46 
   4 -20  -3    1.84    0.43 
  -4 -20   3    5.08    1.37 
  -4  20   3    2.10    0.28 
   4  20  -3    1.61    0.71 
  -2 -20   3    5.35    1.80 
  -2 -20   3    0.06    0.49 
   2 -20  -3    0.04    0.18 
   2 -20  -3    0.15    0.51 
   2 -20  -3   -0.58    1.63 
   2  20  -3    0.26    0.72 
  -2  20   3    0.19    0.29 
  -2  20   3   -0.20    0.16 
   0 -20  -3   -0.57    1.80 
   0 -20   3    1.05    0.56 
   0 -20  -3    0.39    0.18 
   0 -20  -3    0.82    0.48 
   0  20   3    0.26    0.76 
   0  20  -3    0.48    0.38 
   0  20  -3    0.33    0.20 
   0  20   3    0.49    0.11 
  -2 -20  -3    9.06    1.73 
   2 -20   3   10.43    0.56 
  -2 -20  -3   10.08    0.18 
  -2 -20  -3   10.34    0.50 
   2  20   3   11.32    0.81 
  -2  20  -3   10.09    0.39 
  -2  20  -3   10.08    0.23 
   4 -20   3    0.92    0.62 
  -4 -20  -3   -2.19    1.64 
   4  20   3   -0.23    0.73 
  -4  20  -3   -0.26    0.42 
  -4  20  -3    0.09    0.24 
  -6 -20  -3   11.73    1.81 
   6 -20   3   13.46    0.70 
  -6  20  -3   12.65    0.40 
  -6  20  -3   12.78    0.29 
   6  20   3   13.75    0.87 
  -8 -20  -3   -2.30    1.70 
   8 -20   3    0.92    0.67 
  -8  20  -3    1.11    0.33 
   8  20   3    1.21    0.79 
  -8  20  -3    1.10    0.45 
  10 -20   3   -0.37    0.69 
 -10 -20  -3   -3.44    1.76 
 -10  20  -3    0.29    0.35 
 -10  20  -3   -0.59    0.55 
  10  20   3    0.70    0.88 
  15 -21  -3   -0.47    0.72 
 -15  21   3   -0.07    0.60 
  13 -21  -3    0.50    0.70 
 -13  21   3    0.64    0.39 
  13  21  -3    2.99    0.88 
  11 -21  -3    0.37    0.65 
 -11 -21   3   -0.02    0.47 
  11  21  -3    0.45    0.82 
 -11  21   3   -0.47    0.36 
  -9 -21   3   10.13    0.54 
   9 -21  -3   10.09    0.66 
  -9 -21   3    7.79    1.27 
  -9  21   3    9.75    0.38 
   9  21  -3   10.42    0.83 
   7 -21  -3    3.27    0.62 
   7 -21  -3    6.23    2.35 
  -7 -21   3    2.63    0.54 
  -7 -21   3    3.52    1.17 
   7  21  -3    2.42    0.77 
  -7  21   3    1.85    0.36 
   5 -21  -3    1.07    1.36 
  -5 -21   3    3.36    1.16 
   5 -21  -3    0.07    0.51 
  -5 -21   3   -0.40    0.50 
   5  21  -3    0.20    0.75 
  -5  21   3   -0.08    0.32 
  -3 -21   3    0.15    0.52 
   3 -21  -3    0.76    0.54 
   3 -21  -3    0.56    1.63 
  -3 -21   3    3.34    1.59 
   3  21  -3   -0.11    0.76 
  -3  21   3   -0.18    0.29 
  -1 -21   3    1.02    0.57 
   1 -21  -3   -0.25    1.80 
   1 -21  -3    1.79    0.56 
   1 -21  -3    0.60    0.22 
   1  21  -3    0.55    0.77 
   1  21  -3    0.39    0.18 
  -1  21   3    0.93    0.80 
   1  21  -3    0.44    0.37 
  -1 -21  -3   19.56    0.59 
  -1 -21  -3   16.39    1.91 
   1 -21   3   18.77    0.59 
  -1 -21  -3   18.45    0.22 
   1  21   3   20.14    0.93 
  -1  21  -3   18.26    0.41 
  -1  21  -3   18.08    0.24 
  -3 -21  -3    0.50    1.84 
  -3 -21  -3    2.38    0.52 
   3 -21   3    1.33    0.57 
  -3  21  -3    1.71    0.37 
  -3  21  -3    2.07    0.25 
   3  21   3    2.83    0.84 
   5 -21   3    8.65    0.67 
  -5 -21  -3    5.89    1.84 
  -5 -21  -3    7.27    0.53 
   5  21   3    7.70    0.84 
  -5  21  -3    6.86    0.38 
  -5  21  -3    7.57    0.28 
   7 -21   3    6.02    0.77 
  -7 -21  -3    1.53    1.79 
   7  21   3    5.48    0.89 
  -7  21  -3    4.80    0.33 
  -7  21  -3    3.92    0.44 
   9 -21   3    0.55    0.71 
   9  21   3    0.21    0.80 
  -9  21  -3   -0.10    0.33 
  -9  21  -3   -1.12    0.46 
  14 -22  -3   -0.07    0.74 
 -14  22   3   -0.04    0.42 
  12 -22  -3   -0.01    0.70 
 -12  22   3    0.08    0.39 
  12  22  -3    1.18    0.85 
 -10 -22   3    0.01    0.51 
  10 -22  -3   -0.65    0.64 
  10  22  -3   -0.86    0.77 
 -10  22   3    0.00    0.40 
  -8 -22   3    3.17    1.20 
   8 -22  -3    4.53    0.63 
  -8 -22   3    4.62    0.56 
   8 -22  -3   11.15    2.46 
   8  22  -3    4.08    0.82 
  -8  22   3    3.39    0.37 
  -6 -22   3    3.94    1.13 
   6 -22  -3    5.38    2.35 
  -6 -22   3    1.44    0.53 
   6 -22  -3    1.92    0.59 
  -6  22   3    0.39    0.33 
   6  22  -3    1.73    0.77 
   4 -22  -3   16.54    1.59 
  -4 -22   3   16.33    0.58 
   4 -22  -3   16.31    0.61 
   4  22  -3   16.92    0.86 
  -4  22   3   15.10    0.33 
  -2 -22   3    1.64    0.55 
   2 -22  -3    3.76    1.90 
  -2 -22   3    7.71    1.96 
   2 -22  -3    1.31    0.54 
   2  22  -3    1.48    0.77 
   0 -22  -3    5.05    0.53 
   0 -22  -3    6.55    2.11 
   0 -22   3    6.04    0.60 
   0  22  -3    4.66    0.40 
   0  22   3    5.20    0.84 
   0  22  -3    4.77    0.20 
  -2 -22  -3    2.18    1.88 
  -2 -22  -3    6.96    0.54 
   2 -22   3    7.77    0.63 
  -2  22  -3    6.27    0.41 
  -2  22  -3    6.95    0.24 
   2  22   3    7.12    0.84 
  -4 -22  -3   -2.69    1.87 
   4 -22   3    2.41    0.66 
  -4 -22  -3    1.80    0.54 
   4  22   3    1.18    0.80 
  -4  22  -3    0.80    0.36 
  -4  22  -3    1.36    0.25 
  -6 -22  -3   11.41    0.54 
   6 -22   3   12.28    0.74 
  -6  22  -3   11.83    0.30 
  -6  22  -3   11.44    0.49 
   6  22   3   12.78    0.89 
   8 -22   3    0.99    0.74 
   8  22   3    1.83    0.89 
  -8  22  -3    0.82    0.32 
  -8  22  -3   -0.43    0.45 
  13 -23  -3   -0.40    0.73 
 -13  23   3   -0.25    0.45 
 -11 -23   3    0.22    0.54 
  11 -23  -3    0.93    0.71 
  11  23  -3    1.73    0.90 
 -11  23   3    0.12    0.40 
  -9 -23   3    5.65    0.57 
   9 -23  -3    4.54    0.57 
   9  23  -3    4.68    0.83 
  -7 -23   3    8.71    1.16 
   7 -23  -3    5.35    0.62 
  -7 -23   3    6.14    0.57 
   7  23  -3    6.06    0.83 
   5 -23  -3   10.17    1.55 
  -5 -23   3    7.69    0.53 
   5 -23  -3    7.74    0.54 
   5  23  -3    8.28    0.82 
   3 -23  -3   10.16    0.65 
   3 -23  -3   12.04    1.88 
  -3 -23   3   10.15    0.63 
  -3  23   3    8.73    0.36 
   3  23  -3   10.11    0.93 
   1 -23  -3    1.38    0.55 
   1 -23  -3    1.78    1.88 
  -1 -23   3    1.23    0.53 
  -1  23   3    1.67    0.85 
   1  23  -3    2.14    0.83 
   1 -23   3    3.87    0.57 
  -1 -23  -3   -0.79    1.98 
  -1 -23  -3    3.55    0.59 
  -1  23  -3    2.63    0.41 
   1  23   3    3.32    0.87 
  -3 -23  -3   -0.47    0.53 
   3 -23   3   -0.06    0.64 
   3  23   3    0.88    0.91 
  -3  23  -3   -1.00    0.40 
  -3  23  -3   -0.12    0.24 
   5 -23   3    2.75    0.67 
  -5 -23  -3    2.51    0.57 
  -5  23  -3    1.85    0.45 
  -5  23  -3    2.79    0.28 
   5  23   3    1.62    0.81 
   7 -23   3    0.20    0.76 
  -7  23  -3    0.30    0.32 
  -7  23  -3   -0.65    0.48 
   7  23   3    0.29    0.84 
  12 -24  -3   -0.34    0.75 
 -12  24   3   -1.20    0.43 
  12  24  -3   -1.11    1.54 
 -10 -24   3    0.47    0.56 
 -10 -24   3   -2.51    1.34 
  10 -24  -3    0.69    0.72 
  10  24  -3    1.05    0.89 
 -10  24   3    0.02    0.42 
  -8 -24   3    0.78    0.56 
   8 -24  -3    0.86    0.63 
  -8 -24   3    2.72    1.14 
   8  24  -3    0.42    0.82 
   6 -24  -3    9.20    2.59 
   4 -24  -3   11.59    1.59 
   4 -24  -3    7.63    0.62 
  -4 -24   3    8.21    0.58 
   4  24  -3    9.11    0.94 
  -4  24   3    7.46    0.37 
   2 -24  -3    7.68    0.62 
  -2 -24   3    7.53    0.63 
   2 -24  -3    7.03    1.83 
   2  24  -3    6.84    0.85 
   0 -24  -3   -3.99    1.91 
   0 -24   3   -0.72    0.48 
   0 -24  -3    0.67    0.60 
   0  24  -3   -0.04    0.84 
   0  24  -3   -0.55    0.41 
   0  24   3   -0.61    0.85 
  -2 -24  -3   -0.22    0.56 
   2 -24   3    0.55    0.65 
   2  24   3    0.34    0.90 
  -2  24  -3   -0.36    0.43 
  -4 -24  -3    0.62    0.58 
   4 -24   3    1.16    0.69 
  -4  24  -3   -0.78    0.42 
   4  24   3    0.85    0.90 
   6 -24   3    1.19    0.77 
  -6  24  -3   -0.76    0.43 
   6  24   3    0.91    0.94 
  11 -25  -3   -0.43    0.74 
 -11  25   3   -1.33    0.43 
   9 -25  -3    5.55    0.72 
  -9 -25   3    6.28    0.63 
   9  25  -3    5.31    0.92 
   7 -25  -3    4.11    0.59 
  -7 -25   3    4.02    0.61 
   7  25  -3    4.50    0.88 
   5 -25  -3   18.89    2.72 
   3 -25  -3    8.99    0.67 
  -3 -25   3    8.68    0.63 
   3 -25  -3   12.26    1.84 
   3  25  -3    8.94    0.93 
   1 -25  -3   -3.59    1.84 
  -1 -25   3   -0.22    0.60 
   1 -25  -3    0.64    0.66 
  -1  25   3   -0.25    0.90 
   1  25  -3   -0.51    0.88 
   1 -25   3   10.92    0.69 
  -1 -25  -3   10.77    0.62 
   1  25   3   12.02    1.04 
  -1  25  -3   10.10    0.46 
   3 -25   3    3.53    0.67 
  -3 -25  -3    3.65    0.63 
  -3  25  -3    2.86    0.47 
   3  25   3    3.60    0.92 
   5 -25   3    0.78    0.72 
  -5 -25  -3   -0.24    0.58 
  -5  25  -3   -1.17    0.46 
   5  25   3    0.84    0.96 
 -10 -26   3    1.06    0.63 
  10 -26  -3   -0.78    1.24 
 -10  26   3   -0.84    0.45 
   8  26  -3    1.03    0.92 
   4 -26  -3    6.51    1.69 
   2 -26  -3    1.03    1.76 
  -2 -26   3    1.28    0.59 
   0 -26   3    0.35    0.65 
   0 -26  -3   -0.93    0.56 
   0  26   3   -0.16    0.91 
   0  26  -3    0.70    0.95 
  -2 -26  -3   -0.04    0.62 
   2 -26   3    0.81    0.64 
   2  26   3    1.32    0.98 
  -2  26  -3    0.02    0.47 
  -4 -26  -3    0.09    0.61 
   4 -26   3    1.11    0.76 
   4  26   3    0.68    0.96 
  -4  26  -3   -0.98    0.47 
  -9 -27   3    2.20    0.65 
   3 -27  -3   13.29    1.78 
   1 -27  -3    0.53    0.63 
  -1 -27   3    1.11    0.68 
   1 -27  -3   -2.42    1.88 
  -1  27   3   -0.03    0.92 
   1  27  -3    1.68    1.03 
  -1 -27  -3    4.98    0.70 
   1 -27   3    5.17    0.63 
   1  27   3    5.52    1.04 
  -1  27  -3    4.61    0.99 
  -1  27  -3    3.41    0.44 
  -3 -27  -3    0.65    0.67 
  -3  27  -3   -0.54    0.49 
   3  27   3    1.56    0.99 
   2 -28  -3    2.95    1.79 
  -2 -28   3    0.79    0.64 
   2 -28  -3    0.15    0.63 
  -2  28   3   -1.05    0.94 
   2  28  -3    0.05    0.92 
   0 -28   3    1.98    1.09 
   0 -28  -3   -0.37    0.64 
   0  28  -3   -0.64    0.93 
   0  28   3    1.64    1.04 
 -20   0   4    0.43    0.39 
 -18   0   4    3.47    0.34 
 -18   0   4    3.90    0.45 
 -16   0   4    2.75    0.45 
 -16   0   4    1.88    0.36 
 -14   0   4    0.56    0.33 
 -14   0   4    0.47    0.23 
 -12   0   4   99.40    1.13 
 -12   0   4   98.43    0.89 
  10   0  -4    0.96    0.20 
  10   0  -4    1.02    0.22 
 -10   0   4    0.09    0.42 
 -10   0   4    1.17    0.28 
  -8   0   4   36.37    0.75 
   8   0  -4   37.02    0.50 
  -8   0   4   35.71    0.54 
  -6   0   4  640.69    5.05 
  -6   0   4  652.47    5.53 
   6   0  -4  650.83    5.04 
  -2   0   4    1.00    0.13 
  -2   0   4    1.13    0.10 
   2   0  -4    0.86    0.20 
  -2   0   4    0.88    0.24 
   2   0  -4    1.27    0.17 
   0   0   4   62.24    0.63 
   0   0  -4   63.19    1.20 
   0   0   4   64.02    1.10 
   0   0  -4   63.36    0.65 
   0   0  -4   62.97    0.67 
   0   0   4   61.33    0.65 
   2   0   4   91.07    0.81 
  -2   0  -4   90.75    1.41 
   2   0   4   92.06    0.74 
  -2   0  -4   92.56    0.79 
  -2   0  -4   91.81    0.76 
   2   0   4   91.05    1.35 
  -2   0  -4   91.32    0.81 
   4   0   4   32.76    0.95 
  -4   0  -4   32.75    0.58 
   4   0   4   32.37    0.33 
   4   0   4   32.62    0.58 
   4   0   4   32.13    0.31 
  -4   0  -4   32.25    0.49 
  -4   0  -4   31.48    0.57 
  -6   0  -4    2.64    0.27 
  -6   0  -4    1.90    0.22 
   6   0   4    2.02    0.16 
  -6   0  -4    2.70    0.40 
  -6   0  -4    2.11    0.17 
  -8   0  -4    2.15    0.44 
  -8   0  -4    1.67    0.28 
  -8   0  -4    1.43    0.20 
   8   0   4    1.51    0.18 
  -8   0  -4    1.47    0.28 
 -10   0  -4   13.66    0.33 
 -10   0  -4   13.42    0.25 
 -10   0  -4   13.43    0.34 
 -12   0  -4    0.79    0.30 
 -12   0  -4    0.41    0.36 
 -14   0  -4    8.91    0.43 
 -14   0  -4    9.07    0.35 
 -21  -1   4    0.28    0.40 
 -21   1   4   -0.27    0.41 
 -19  -1   4    0.34    0.37 
 -19   1   4    0.35    0.37 
 -17  -1   4    0.09    0.32 
 -17  -1   4   -0.13    0.35 
 -17   1   4    0.47    0.39 
 -17   1   4    0.09    0.32 
 -15  -1   4    0.06    0.24 
 -15  -1   4    0.16    0.33 
 -15   1   4    0.29    0.24 
 -15   1   4    0.46    0.35 
 -13  -1   4    4.32    0.25 
 -13  -1   4    4.50    0.32 
 -13   1   4    4.09    0.25 
 -13   1   4    6.19    0.59 
 -13   1   4    4.61    0.35 
 -11  -1   4   11.80    0.33 
  11  -1  -4   11.92    0.27 
 -11  -1   4   11.38    0.50 
  11  -1  -4   11.89    0.24 
 -11   1   4   11.87    0.36 
 -11   1   4   11.61    0.59 
 -11   1   4   10.70    0.24 
  -9  -1   4   17.97    0.51 
  -9  -1   4   15.50    0.63 
   9  -1  -4   17.14    0.42 
  -9  -1   4   17.93    0.68 
  -9   1   4   16.85    0.77 
  -9   1   4   17.73    0.62 
  -9   1   4   18.15    0.55 
   9   1  -4   18.41    0.40 
  -7  -1   4   10.01    0.35 
  -7  -1   4   10.41    0.34 
  -7  -1   4    9.82    0.26 
   7  -1  -4   10.33    0.25 
   7  -1  -4    9.53    0.40 
   7   1  -4    9.98    0.24 
  -7   1   4   10.01    0.29 
  -7   1   4   10.48    0.50 
  -5  -1   4  471.29    3.69 
   5  -1  -4  469.65    4.15 
  -5  -1   4  465.84    3.72 
   5  -1  -4  469.17    3.67 
  -5  -1   4  462.47    4.05 
   5  -1  -4  462.46    3.91 
   5   1  -4  461.87    4.10 
  -5   1   4  466.58    4.13 
  -5   1   4  469.17    3.94 
   5   1  -4  464.37    3.70 
   5   1  -4  467.40    3.65 
  -5   1   4  466.80    3.68 
   3  -1  -4  208.31    2.48 
  -3  -1   4  207.32    1.91 
  -3  -1   4  206.81    2.03 
   3  -1  -4  208.86    2.02 
  -3  -1   4  206.03    2.38 
   3  -1  -4  208.23    2.47 
  -3   1   4  206.49    2.02 
  -3   1   4  209.33    2.45 
  -3   1   4  208.52    2.48 
   3   1  -4  203.43    2.01 
   3   1  -4  206.12    2.46 
  -1  -1   4    0.13    0.24 
   1  -1  -4    0.21    0.15 
   1  -1  -4   -0.60    0.48 
  -1  -1   4    0.09    0.14 
   1  -1  -4    0.38    0.09 
   1  -1  -4    0.20    0.21 
  -1  -1   4    0.01    0.11 
  -1   1   4    0.18    0.08 
  -1   1   4    0.00    0.23 
   1   1  -4    0.07    0.15 
   1   1  -4    0.35    0.12 
   1   1  -4    0.04    0.21 
  -1   1   4    0.13    0.14 
  -1  -1  -4    8.91    0.23 
  -1  -1  -4    7.88    0.17 
   1  -1   4    8.05    0.13 
   1  -1   4    8.58    0.24 
  -1  -1  -4    8.71    0.24 
   1  -1   4    7.91    0.16 
  -1  -1  -4    8.28    0.11 
  -1   1  -4    8.18    0.14 
  -1   1  -4    8.69    0.26 
   1   1   4    8.88    0.25 
  -1   1  -4    7.74    0.17 
   1   1   4    7.94    0.17 
   1   1   4    8.08    0.11 
  -3  -1  -4   98.09    0.91 
  -3  -1  -4   97.92    0.88 
   3  -1   4   98.77    0.81 
   3  -1   4   98.79    0.95 
   3  -1   4   99.31    1.53 
  -3  -1  -4   97.55    0.85 
  -3  -1  -4   96.40    1.56 
  -3   1  -4   99.24    0.90 
  -3   1  -4   98.97    0.96 
  -3   1  -4  100.18    1.63 
   3   1   4   99.30    0.90 
   3   1   4   97.97    1.50 
   3   1   4   98.85    0.72 
   5  -1   4   54.38    0.30 
  -5  -1  -4   54.80    0.66 
   5  -1   4   55.39    0.68 
  -5  -1  -4   53.87    0.62 
  -5  -1  -4   54.37    0.51 
  -5   1  -4   54.82    0.67 
  -5   1  -4   55.16    0.56 
  -5   1  -4   54.73    0.66 
   5   1   4   54.78    0.63 
  -7  -1  -4   11.30    0.19 
  -7  -1  -4   12.00    0.30 
  -7  -1  -4   12.17    0.47 
   7  -1   4   11.36    0.20 
  -7  -1  -4   10.98    0.26 
  -7   1  -4   11.92    0.46 
  -7   1  -4   10.98    0.27 
  -7   1  -4   11.64    0.30 
  -7   1  -4   11.39    0.21 
   7   1   4   11.26    0.19 
  -9  -1  -4   21.34    0.24 
  -9  -1  -4   22.58    0.54 
  -9  -1  -4   20.94    0.29 
  -9  -1  -4   21.73    0.33 
  -9   1  -4   23.39    0.59 
  -9   1  -4   21.48    0.34 
  -9   1  -4   21.29    0.26 
  -9   1  -4   20.74    0.30 
 -11  -1  -4    0.97    0.26 
 -11  -1  -4    0.55    0.32 
 -11   1  -4    0.63    0.27 
 -11   1  -4    0.63    0.32 
 -13  -1  -4    1.69    0.39 
 -13  -1  -4    2.03    0.32 
 -13   1  -4    1.45    0.30 
 -13   1  -4    1.72    0.39 
 -20  -2   4    0.30    0.39 
 -20   2   4    0.70    0.42 
 -18  -2   4    2.45    0.31 
 -18   2   4    2.52    0.35 
 -18   2   4    3.24    0.45 
 -16  -2   4    1.85    0.31 
 -16  -2   4    3.45    0.41 
 -16   2   4    3.45    0.46 
 -16   2   4    1.99    0.35 
 -14  -2   4    2.01    0.25 
 -14  -2   4    2.26    0.31 
 -14   2   4    1.90    0.34 
  12  -2  -4   46.44    0.53 
 -12  -2   4   47.70    1.18 
 -12  -2   4   45.04    0.63 
  12  -2  -4   45.71    0.49 
 -12   2   4   44.35    0.92 
 -12   2   4   45.66    0.72 
 -12   2   4   46.68    1.09 
  10  -2  -4   36.21    0.48 
 -10  -2   4   36.42    0.54 
 -10  -2   4   36.44    0.76 
  10  -2  -4   36.62    0.55 
 -10   2   4   36.75    0.63 
  10   2  -4   36.72    0.34 
 -10   2   4   35.87    0.91 
 -10   2   4   36.54    0.73 
  -8  -2   4    0.99    0.37 
  -8  -2   4    0.37    0.29 
  -8  -2   4    1.01    0.26 
   8  -2  -4    0.81    0.24 
  -8   2   4    0.55    0.17 
  -8   2   4    1.28    0.31 
  -8   2   4    1.07    0.57 
   8   2  -4    0.97    0.22 
  -6  -2   4   97.19    0.97 
   6  -2  -4   97.41    1.23 
  -6  -2   4   96.09    0.84 
  -6  -2   4   98.52    1.30 
   6  -2  -4   98.17    0.85 
   6   2  -4   96.93    0.82 
  -6   2   4   98.63    1.32 
  -6   2   4   97.76    1.17 
  -6   2   4   97.78    0.89 
   4  -2  -4  142.09    1.97 
  -4  -2   4  141.38    1.95 
   4  -2  -4  141.83    1.57 
   4  -2  -4  142.77    2.05 
  -4  -2   4  142.98    1.58 
  -4  -2   4  143.32    1.57 
  -4   2   4  142.45    1.59 
   4   2  -4  142.02    1.57 
   4   2  -4  141.63    1.57 
  -4   2   4  142.56    2.00 
  -4   2   4  143.01    1.97 
   4   2  -4  139.95    1.98 
   2  -2  -4   14.76    0.39 
  -2  -2   4   14.93    0.38 
   2  -2  -4   14.29    0.71 
   2   2  -4   15.14    0.39 
  -2   2   4   15.16    0.82 
   2   2  -4   13.75    0.28 
  -2   2   4   15.21    0.30 
  -2   2   4   14.22    0.34 
   0  -2   4   49.30    0.68 
   0  -2  -4   48.18    1.12 
   0  -2  -4   48.91    0.61 
   0  -2  -4   49.53    0.52 
   0  -2  -4   48.78    1.25 
   0  -2   4   49.10    0.67 
   0  -2   4   49.77    1.03 
   0   2  -4   49.84    0.67 
   0   2   4   48.99    0.53 
   0   2  -4   48.69    0.71 
   0   2   4   49.13    0.51 
   0   2   4   48.77    0.63 
   0   2   4   48.74    1.08 
   0   2  -4   48.55    1.13 
  -2  -2  -4   14.63    0.20 
   2  -2   4   14.87    0.16 
   2  -2   4   14.69    0.21 
  -2  -2  -4   16.44    0.28 
  -2  -2  -4   14.89    0.13 
   2  -2   4   16.63    0.32 
  -2   2  -4   14.85    0.24 
   2   2   4   15.06    0.13 
   2   2   4   14.86    0.21 
  -2   2  -4   15.24    0.18 
  -2   2  -4   15.98    0.32 
  -4  -2  -4  178.53    1.17 
  -4  -2  -4  178.98    1.26 
   4  -2   4  179.75    1.06 
  -4  -2  -4  181.95    1.13 
   4  -2   4  178.79    1.06 
   4  -2   4  180.16    1.91 
  -4  -2  -4  179.98    1.93 
   4  -2   4  180.46    1.29 
  -4   2  -4  179.47    1.27 
   4   2   4  179.82    1.85 
   4   2   4  178.76    1.17 
  -4   2  -4  179.42    1.18 
  -4   2  -4  177.32    1.95 
   6  -2   4   66.86    0.73 
  -6  -2  -4   66.41    0.70 
  -6  -2  -4   65.21    0.65 
  -6  -2  -4   66.15    0.52 
  -6   2  -4   67.69    0.79 
  -6   2  -4   65.88    0.55 
  -8  -2  -4   29.96    0.24 
  -8  -2  -4   29.45    0.29 
  -8   2  -4   32.44    0.63 
  -8   2  -4   30.99    0.39 
  -8   2  -4   30.60    0.29 
  -8   2  -4   29.59    0.34 
 -10  -2  -4   27.09    0.32 
 -10  -2  -4   28.15    0.51 
 -10  -2  -4   28.05    0.27 
 -10   2  -4   27.11    0.36 
 -10   2  -4   27.21    0.27 
 -10   2  -4   28.55    0.50 
 -12  -2  -4    1.12    0.33 
 -12  -2  -4    1.96    0.28 
 -12   2  -4    1.22    0.35 
 -12   2  -4    1.26    0.30 
 -14  -2  -4    2.18    0.38 
 -14  -2  -4    2.78    0.33 
 -14   2  -4    2.02    0.40 
 -14   2  -4    2.21    0.34 
 -21  -3   4    2.46    0.39 
 -21   3   4    2.00    0.41 
 -19  -3   4    0.77    0.38 
 -19   3   4    0.85    0.40 
 -17  -3   4    2.61    0.35 
 -17  -3   4    2.92    0.34 
 -17   3   4    2.65    0.43 
 -17   3   4    2.55    0.29 
 -15  -3   4    2.79    0.35 
 -15  -3   4    1.88    0.26 
 -15   3   4    1.90    0.41 
 -15   3   4    1.58    0.28 
 -13  -3   4    3.31    0.28 
  13  -3  -4    3.36    0.19 
  13  -3  -4    3.45    0.21 
 -13   3   4    3.86    0.35 
 -13   3   4    3.19    0.23 
  11  -3  -4   15.98    0.41 
  11  -3  -4   14.89    0.34 
 -11  -3   4   15.32    0.37 
 -11  -3   4   15.37    0.61 
 -11   3   4   16.79    0.86 
 -11   3   4   15.64    0.47 
   9  -3  -4   12.63    0.45 
  -9  -3   4   12.44    0.59 
  -9  -3   4   12.44    0.44 
  -9   3   4   12.57    0.46 
   9   3  -4   12.82    0.33 
  -9   3   4   13.32    0.86 
   7  -3  -4   16.00    0.60 
  -7  -3   4   16.34    0.30 
   7  -3  -4   16.14    0.30 
  -7  -3   4   16.24    0.41 
  -7   3   4   16.10    0.65 
  -7   3   4   15.94    0.34 
   7   3  -4   15.79    0.25 
  -5  -3   4   12.57    0.35 
   5  -3  -4   12.58    0.29 
  -5  -3   4   12.80    0.30 
   5  -3  -4   13.44    0.62 
  -5   3   4   13.09    0.57 
  -5   3   4   12.46    0.30 
   5   3  -4   12.46    0.28 
   5   3  -4   12.70    0.36 
   3  -3  -4   21.88    0.45 
   3  -3  -4   21.84    0.81 
  -3  -3   4   21.75    0.50 
   3  -3  -4   24.34    0.95 
  -3  -3   4   23.07    0.51 
  -3  -3   4   22.80    0.77 
  -3  -3   4   21.34    0.42 
   3   3  -4   21.90    0.43 
  -3   3   4   21.12    0.81 
  -3   3   4   22.76    0.88 
  -3   3   4   21.54    0.50 
   3   3  -4   23.59    0.92 
   3   3  -4   21.34    0.47 
  -1  -3   4    7.33    0.17 
   1  -3  -4    8.12    0.65 
   1  -3  -4    6.82    0.18 
  -1  -3   4    6.78    0.17 
   1   3  -4    6.51    0.17 
   1   3  -4    7.17    0.17 
   1   3  -4    7.85    0.27 
  -1   3   4    6.67    0.16 
   1  -3   4    6.23    0.22 
   1  -3   4    6.49    0.17 
  -1  -3  -4    6.83    0.12 
  -1  -3  -4    6.06    0.21 
  -1  -3  -4    8.68    0.86 
  -1   3  -4    6.01    0.22 
   1   3   4    6.02    0.21 
  -1   3  -4    6.63    0.20 
   3  -3   4  107.41    1.01 
  -3  -3  -4  108.80    0.84 
  -3  -3  -4  105.65    1.76 
   3  -3   4  109.19    0.89 
  -3  -3  -4  107.82    1.54 
  -3  -3  -4  106.95    0.95 
  -3  -3  -4  108.45    0.84 
   3  -3   4  107.42    1.51 
   3   3   4  109.09    1.50 
  -3   3  -4  107.72    1.60 
  -3   3  -4  108.89    0.92 
  -3   3  -4  107.63    1.02 
  -5  -3  -4    0.05    0.12 
  -5  -3  -4    0.31    0.20 
  -5  -3  -4    0.12    0.22 
   5  -3   4    0.10    0.22 
   5  -3   4    0.24    0.16 
  -5  -3  -4    0.51    0.34 
   5  -3   4    0.66    0.21 
   5   3   4    0.40    0.17 
  -5   3  -4    0.25    0.17 
  -5   3  -4    0.37    0.26 
  -5   3  -4    0.31    0.19 
  -7  -3  -4   18.97    0.29 
  -7  -3  -4   19.06    0.20 
  -7  -3  -4   21.37    0.55 
   7  -3   4   19.29    0.23 
  -7   3  -4   19.47    0.25 
  -7   3  -4   18.78    0.31 
  -7   3  -4   21.14    0.40 
  -9  -3  -4   -0.02    0.27 
  -9  -3  -4   -0.04    0.20 
  -9  -3  -4    0.10    0.29 
  -9  -3  -4    0.49    0.49 
  -9   3  -4    0.21    0.25 
  -9   3  -4    0.24    0.30 
  -9   3  -4    0.67    0.51 
  -9   3  -4    0.59    0.35 
 -11  -3  -4    1.34    0.24 
 -11  -3  -4    1.18    0.33 
 -11   3  -4    1.46    0.36 
 -11   3  -4    1.55    0.30 
 -13  -3  -4    3.32    1.51 
 -13  -3  -4    0.97    0.31 
 -13  -3  -4    0.22    0.36 
 -13   3  -4    0.48    0.35 
 -13   3  -4   -0.15    0.36 
 -20  -4   4    0.81    0.35 
 -20   4   4    0.56    0.42 
 -18  -4   4    0.04    0.31 
 -18   4   4    0.15    0.32 
 -18   4   4    0.25    0.46 
 -16  -4   4   17.48    0.35 
 -16  -4   4   18.66    0.38 
 -16   4   4   18.44    0.49 
 -16   4   4   17.67    0.35 
  14  -4  -4    1.16    0.22 
 -14  -4   4    1.67    0.29 
  14  -4  -4    0.73    0.17 
 -14   4   4    0.75    0.37 
 -14   4   4    1.03    0.25 
  12  -4  -4   38.81    0.55 
 -12  -4   4   38.00    0.55 
  12  -4  -4   40.39    0.64 
 -12   4   4   39.58    0.75 
 -12   4   4   40.36    1.11 
 -12   4   4   37.74    0.83 
 -10  -4   4    2.19    0.43 
  10  -4  -4    2.09    0.28 
 -10  -4   4    2.54    0.28 
  10  -4  -4    1.95    0.32 
 -10   4   4    1.90    0.65 
 -10   4   4    1.34    0.20 
 -10   4   4    2.33    0.35 
   8  -4  -4    4.06    0.31 
  -8  -4   4    4.71    0.47 
  -8  -4   4    3.76    0.28 
  -8  -4   4    4.27    0.28 
   8  -4  -4    3.12    0.62 
  -8   4   4    3.47    0.19 
  -8   4   4    4.09    0.72 
   8   4  -4    3.79    0.23 
  -8   4   4    3.85    0.35 
  -6  -4   4  106.98    1.17 
  -6  -4   4  108.29    1.03 
  -6  -4   4  108.28    1.42 
   6  -4  -4  109.77    1.06 
   6  -4  -4  106.48    1.59 
  -6   4   4  108.51    1.55 
  -6   4   4  107.04    1.56 
   6   4  -4  107.54    1.19 
   6   4  -4  107.40    0.99 
  -6   4   4  107.89    1.07 
  -6   4   4  107.14    1.04 
  -4  -4   4   33.89    0.80 
   4  -4  -4   34.80    0.93 
   4  -4  -4   33.66    0.90 
  -4  -4   4   34.13    0.52 
  -4  -4   4   33.85    0.52 
   4  -4  -4   33.76    0.49 
   4   4  -4   33.18    0.48 
   4   4  -4   35.58    0.97 
  -4   4   4   33.76    0.90 
  -4   4   4   33.12    0.54 
   4   4  -4   33.45    0.54 
  -4   4   4   34.51    0.91 
  -4   4   4   33.19    0.39 
   2  -4  -4    1.25    0.17 
  -2  -4   4    1.07    0.14 
   2  -4  -4    0.79    0.56 
   2  -4  -4    0.72    0.21 
  -2  -4   4    1.15    0.26 
  -2  -4   4    0.86    0.12 
  -2   4   4    0.48    0.51 
   2   4  -4    0.98    0.23 
  -2   4   4    0.88    0.04 
   2   4  -4    0.96    0.14 
   2   4  -4    1.00    0.15 
   2   4  -4    1.06    0.24 
  -2   4   4    0.81    0.14 
  -2   4   4    1.00    0.24 
   0  -4  -4    1.07    0.17 
   0  -4   4    0.97    0.26 
   0  -4  -4    1.22    0.22 
   0  -4   4    0.79    0.15 
   0  -4   4    0.83    0.14 
   0  -4  -4    1.29    0.59 
   0   4  -4    1.27    0.26 
   0   4   4    0.72    0.15 
   0   4   4    1.48    0.25 
   0   4   4    1.43    0.26 
   0   4  -4    1.02    0.17 
   0   4  -4    0.87    0.16 
  -2  -4  -4    6.88    0.20 
   2  -4   4    6.88    0.16 
  -2  -4  -4    8.22    0.36 
   2  -4   4    8.52    0.34 
  -2  -4  -4    7.95    0.79 
  -2  -4  -4    8.46    0.27 
  -2  -4  -4    7.35    0.11 
   2  -4   4    7.01    0.20 
   2   4   4    7.02    0.19 
  -2   4  -4    7.75    0.30 
  -2   4  -4    6.76    0.19 
  -2   4  -4    7.09    0.19 
  -4  -4  -4  110.76    0.94 
  -4  -4  -4  110.17    1.78 
   4  -4   4  109.55    0.79 
  -4  -4  -4  110.03    0.78 
   4  -4   4  110.04    0.82 
   4  -4   4  108.95    0.93 
  -4  -4  -4  110.11    0.73 
  -4  -4  -4  111.11    1.46 
  -4   4  -4  110.12    0.99 
   4   4   4  109.54    1.39 
  -4   4  -4  110.69    1.59 
  -4   4  -4  110.45    0.86 
  -6  -4  -4    9.29    0.27 
  -6  -4  -4    8.15    0.25 
  -6  -4  -4    8.23    0.15 
   6  -4   4    9.23    0.27 
   6  -4   4    8.90    0.23 
  -6  -4  -4    9.64    0.46 
  -6  -4  -4    8.71    0.84 
   6  -4   4    8.16    0.19 
  -6   4  -4    9.52    0.35 
  -6   4  -4    8.18    0.26 
  -6   4  -4    8.58    0.24 
  -8  -4  -4   35.37    0.62 
  -8  -4  -4   35.29    0.37 
  -8  -4  -4   37.34    1.50 
  -8   4  -4   34.93    0.44 
 -10  -4  -4   21.63    0.34 
 -10  -4  -4   21.67    0.25 
 -10  -4  -4   22.69    1.33 
 -10   4  -4   21.54    0.30 
 -10   4  -4   21.61    0.38 
 -12  -4  -4    5.10    1.39 
 -12  -4  -4    3.54    0.36 
 -12  -4  -4    3.60    0.26 
 -12   4  -4    3.45    0.38 
 -12   4  -4    3.43    0.31 
 -14  -4  -4    3.59    0.30 
 -14  -4  -4    6.03    1.51 
 -14  -4  -4    3.50    0.39 
 -14   4  -4    3.51    0.47 
 -14   4  -4    3.44    0.37 
 -21  -5   4    0.66    0.39 
 -19  -5   4    0.49    0.37 
 -19  -5   4    3.02    1.11 
 -19   5   4    0.71    0.54 
 -19   5   4    0.35    0.37 
 -17  -5   4    1.15    0.92 
 -17  -5   4   -0.03    0.31 
 -17   5   4    0.16    0.35 
 -17   5   4    0.51    0.49 
 -15  -5   4    9.67    0.32 
  15  -5  -4   10.17    0.24 
 -15  -5   4    9.91    0.33 
 -15  -5   4   10.37    0.81 
  15  -5  -4    9.72    0.19 
 -15   5   4   10.56    0.49 
 -15   5   4    9.26    0.33 
 -13  -5   4    9.79    0.32 
 -13  -5   4   10.39    0.70 
  13  -5  -4    9.80    0.32 
  13  -5  -4    9.77    0.35 
 -13   5   4    8.85    0.29 
 -13   5   4    9.63    0.44 
 -11  -5   4   10.52    0.34 
  11  -5  -4   10.87    0.38 
 -11  -5   4   10.41    0.57 
 -11  -5   4   11.19    0.65 
  11  -5  -4   11.10    0.43 
 -11   5   4   10.12    0.46 
 -11   5   4   10.76    0.80 
  -9  -5   4    0.48    0.34 
  -9  -5   4    0.30    0.24 
  -9  -5   4    0.48    0.39 
   9  -5  -4    0.46    0.27 
   9   5  -4    0.59    0.17 
  -9   5   4    0.18    0.78 
  -9   5   4    0.43    0.34 
  -9   5   4    0.09    0.17 
   9   5  -4    0.01    0.45 
   7  -5  -4    1.25    0.29 
  -7  -5   4    0.92    0.38 
   7  -5  -4    0.29    0.64 
  -7  -5   4    0.48    0.16 
  -7  -5   4    1.29    0.27 
  -7   5   4    1.19    0.33 
   7   5  -4    0.95    0.39 
   7   5  -4    1.04    0.23 
  -7   5   4    0.67    0.15 
  -7   5   4    1.34    0.74 
   5  -5  -4   40.34    1.14 
  -5  -5   4   40.15    0.90 
   5  -5  -4   39.87    0.62 
  -5  -5   4   39.76    0.63 
  -5  -5   4   41.20    0.73 
  -5   5   4   40.68    0.69 
   5   5  -4   40.67    0.70 
  -5   5   4   39.98    0.58 
   5   5  -4   40.24    0.61 
  -5   5   4   41.38    1.12 
   5   5  -4   40.02    0.72 
   5   5  -4   39.81    0.99 
  -5   5   4   40.21    1.10 
  -3  -5   4   21.78    0.54 
   3  -5  -4   21.00    0.86 
  -3  -5   4   21.36    0.46 
   3  -5  -4   21.61    0.43 
   3  -5  -4   22.81    0.93 
  -3  -5   4   21.34    0.73 
   3   5  -4   21.44    0.49 
  -3   5   4   21.32    0.32 
  -3   5   4   20.92    0.50 
  -3   5   4   22.27    0.88 
  -3   5   4   21.29    0.91 
   3   5  -4   21.83    0.88 
   3   5  -4   20.77    0.49 
  -1  -5   4    3.19    0.13 
   1  -5  -4    3.48    0.16 
  -1  -5   4    3.19    0.15 
  -1  -5   4    3.31    0.29 
   1  -5  -4    3.41    0.62 
   1  -5  -4    3.82    0.24 
  -1   5   4    3.50    0.63 
   1   5  -4    3.58    0.24 
  -1   5   4    3.28    0.15 
   1   5  -4    3.27    0.17 
   1   5  -4    3.13    0.15 
  -1   5   4    3.63    0.25 
   1  -5   4   22.83    0.89 
  -1  -5  -4   22.15    0.44 
  -1  -5  -4   21.93    0.26 
   1  -5   4   22.66    0.54 
  -1  -5  -4   22.03    1.09 
   1   5   4   21.62    0.40 
   1   5   4   21.76    0.52 
  -1   5  -4   22.12    0.52 
   3  -5   4   23.00    0.24 
  -3  -5  -4   23.43    0.28 
   3  -5   4   23.68    0.23 
  -3   5  -4   22.74    0.26 
  -3   5  -4   23.95    0.26 
   3   5   4   23.14    0.26 
  -5  -5  -4    1.52    0.37 
   5  -5   4    1.04    0.24 
   5  -5   4    1.75    0.29 
   5  -5   4    1.38    0.18 
  -5  -5  -4    0.72    0.76 
  -5  -5  -4    1.28    0.22 
  -5  -5  -4    0.96    0.12 
  -5  -5  -4    1.15    0.19 
  -5   5  -4    1.30    0.20 
  -5   5  -4    1.09    0.22 
   5   5   4    1.26    0.17 
  -5   5  -4    1.78    0.31 
  -7  -5  -4    0.57    0.43 
  -7  -5  -4    0.31    0.95 
   7  -5   4    0.43    0.21 
   7  -5   4    0.24    0.25 
  -7  -5  -4   -0.07    0.14 
  -7  -5  -4    0.18    0.23 
  -7  -5  -4    0.28    0.24 
  -7   5  -4    0.37    0.23 
  -7   5  -4    0.10    0.25 
  -7   5  -4    0.49    0.33 
  -9  -5  -4   15.30    1.17 
  -9  -5  -4   13.87    0.26 
  -9  -5  -4   13.92    0.29 
  -9  -5  -4   13.88    0.17 
  -9   5  -4   13.98    0.32 
  -9   5  -4   14.28    0.29 
 -11  -5  -4    0.56    0.24 
 -11  -5  -4    0.83    0.33 
 -11  -5  -4    3.59    1.47 
 -11   5  -4    0.65    0.36 
 -11   5  -4    0.85    0.32 
 -13  -5  -4    3.80    0.36 
 -13  -5  -4    3.92    0.27 
 -13  -5  -4    6.82    1.49 
 -13   5  -4    3.98    0.35 
 -13   5  -4    3.76    0.40 
 -20  -6   4    1.38    0.41 
 -20   6   4    1.13    0.42 
 -18  -6   4    1.68    1.01 
 -18  -6   4    0.13    0.31 
 -18   6   4    0.39    0.36 
 -18   6   4    0.28    0.52 
 -16  -6   4   21.36    0.38 
 -16  -6   4   20.18    0.33 
 -16  -6   4   22.67    1.02 
 -16   6   4   21.96    0.59 
 -16   6   4   20.53    0.39 
 -14  -6   4    1.16    0.27 
  14  -6  -4    0.80    0.32 
  14  -6  -4    1.15    0.28 
 -14  -6   4    1.78    0.70 
 -14   6   4    3.25    0.83 
 -14   6   4    1.22    0.27 
 -14   6   4    1.03    0.44 
 -12  -6   4   31.51    0.55 
  12  -6  -4   32.36    0.63 
  12  -6  -4   32.97    0.72 
 -12  -6   4   33.23    1.01 
 -12   6   4   32.64    1.16 
 -12   6   4   32.53    0.91 
 -12   6   4   30.64    0.75 
 -10  -6   4    3.85    0.47 
 -10  -6   4    4.37    0.53 
  10  -6  -4    3.27    0.31 
  10  -6  -4    4.08    0.37 
 -10  -6   4    3.62    0.27 
  10   6  -4    4.11    0.59 
 -10   6   4    3.52    0.39 
 -10   6   4    3.56    0.82 
 -10   6   4    2.95    0.22 
  -8  -6   4    5.49    0.49 
  -8  -6   4    6.85    0.53 
   8  -6  -4    5.49    0.35 
  -8  -6   4    5.37    0.32 
   8  -6  -4    4.72    0.79 
   8   6  -4    5.73    0.26 
  -8   6   4    5.77    0.39 
  -8   6   4    6.89    0.99 
   8   6  -4    5.26    0.51 
  -6  -6   4   47.18    0.81 
   6  -6  -4   48.17    0.66 
  -6  -6   4   47.61    0.65 
   6  -6  -4   47.82    1.35 
  -6  -6   4   48.27    0.98 
   6  -6  -4   48.58    0.72 
  -6   6   4   47.99    0.72 
   6   6  -4   47.59    0.64 
  -6   6   4   47.99    0.70 
   6   6  -4   47.05    0.82 
  -6   6   4   47.77    1.21 
   6   6  -4   47.66    0.68 
  -6   6   4   47.25    1.27 
  -4  -6   4   28.54    0.77 
  -4  -6   4   27.52    0.59 
   4  -6  -4   27.64    0.40 
   4  -6  -4   28.21    0.98 
  -4  -6   4   27.84    0.62 
   4  -6  -4   28.44    1.06 
  -4  -6   4   26.88    0.53 
   4  -6  -4   27.83    0.54 
   4   6  -4   29.03    0.87 
  -4   6   4   28.26    0.92 
   4   6  -4   26.75    0.70 
   4   6  -4   28.04    0.53 
   4   6  -4   28.06    0.62 
  -4   6   4   27.43    0.58 
  -4   6   4   27.95    0.44 
  -4   6   4   29.02    1.03 
   2  -6  -4    1.48    0.25 
  -2  -6   4    0.95    0.12 
   2  -6  -4    1.84    0.67 
  -2  -6   4    1.42    0.17 
  -2  -6   4    1.70    0.27 
   2  -6  -4    1.25    0.16 
   2   6  -4    1.05    0.16 
   2   6  -4    1.47    0.28 
   2   6  -4    1.07    0.17 
  -2   6   4    1.12    0.15 
   2   6  -4    1.52    0.33 
  -2   6   4    1.53    0.65 
  -2   6   4    1.43    0.28 
  -2   6   4    1.24    0.06 
   0  -6  -4    8.26    0.34 
   0  -6  -4    8.38    0.87 
   0  -6   4    8.49    0.41 
   0   6   4    7.47    0.30 
   0   6   4    8.57    0.91 
   0   6   4    8.31    0.43 
   0   6  -4    7.51    0.36 
   2  -6   4   12.43    0.38 
  -2  -6  -4   11.16    0.10 
   2  -6   4   10.75    0.20 
  -2  -6  -4   11.92    0.85 
  -2  -6  -4   12.30    0.29 
   2  -6   4   11.10    0.20 
  -2  -6  -4   10.70    0.20 
   2   6   4   11.71    0.20 
  -2   6  -4   10.86    0.21 
  -2   6  -4   12.08    0.35 
  -2   6  -4   10.67    0.22 
   2   6   4   12.16    0.42 
   2   6   4   10.73    0.20 
  -4  -6  -4   33.04    0.45 
  -4  -6  -4   32.67    1.18 
   4  -6   4   31.97    0.53 
   4  -6   4   34.05    0.63 
  -4  -6  -4   33.30    0.64 
  -4  -6  -4   33.21    0.46 
  -4   6  -4   32.82    0.56 
   4   6   4   33.98    0.69 
  -6  -6  -4   15.79    0.48 
   6  -6   4   15.89    0.36 
  -6  -6  -4   15.86    1.05 
  -6  -6  -4   15.77    0.27 
  -6  -6  -4   14.65    0.26 
   6  -6   4   15.29    0.30 
  -6   6  -4   15.59    0.38 
  -6   6  -4   14.90    0.26 
   8  -6   4   18.67    0.24 
  -8  -6  -4   18.10    0.17 
  -8  -6  -4   18.35    0.26 
   8  -6   4   18.84    0.26 
  -8  -6  -4   18.01    1.12 
  -8  -6  -4   19.29    0.51 
  -8  -6  -4   18.37    0.27 
  -8   6  -4   18.17    0.29 
  -8   6  -4   18.64    0.28 
 -10  -6  -4   27.92    0.22 
 -10  -6  -4   28.21    0.35 
 -10  -6  -4   28.98    1.39 
 -10   6  -4   27.72    0.37 
 -10   6  -4   28.09    0.34 
 -12  -6  -4    2.43    0.32 
 -12  -6  -4    2.62    0.25 
 -12  -6  -4    3.33    1.35 
 -12   6  -4    2.40    0.36 
 -12   6  -4    2.37    0.34 
 -14  -6  -4   13.34    1.64 
 -14   6  -4    8.62    0.37 
 -19  -7   4    0.02    0.34 
 -19   7   4    0.08    0.35 
 -19   7   4    1.00    0.61 
 -17  -7   4    1.34    0.35 
 -17  -7   4    3.02    1.02 
 -17   7   4    1.35    0.37 
 -17   7   4    1.58    0.55 
  15  -7  -4   16.00    0.39 
 -15  -7   4   17.11    0.95 
  15  -7  -4   15.47    0.34 
 -15  -7   4   15.71    0.35 
 -15   7   4   15.77    0.56 
 -15   7   4   15.76    0.38 
 -13  -7   4   19.82    0.82 
  13  -7  -4   18.94    0.39 
 -13  -7   4   18.86    0.34 
  13  -7  -4   18.45    0.42 
 -13   7   4   21.31    0.95 
 -13   7   4   20.18    0.56 
 -13   7   4   17.81    0.31 
  11  -7  -4   29.96    0.60 
 -11  -7   4   28.86    0.50 
  11  -7  -4   29.17    0.68 
 -11  -7   4   28.58    0.82 
 -11   7   4   28.35    0.62 
 -11   7   4   26.77    1.06 
  11   7  -4   29.44    0.89 
  -9  -7   4   10.37    0.34 
   9  -7  -4   10.29    0.98 
   9  -7  -4   10.26    0.41 
   9  -7  -4   10.72    0.46 
  -9  -7   4   10.33    0.62 
  -9  -7   4   10.91    0.56 
  -9   7   4    9.76    0.45 
  -9   7   4   10.07    0.99 
   9   7  -4   10.40    0.25 
   9   7  -4   10.37    0.63 
   7  -7  -4   10.30    0.16 
  -7  -7   4   11.04    0.46 
  -7  -7   4   11.74    0.33 
   7  -7  -4   11.41    0.33 
   7  -7  -4   10.82    0.84 
  -7  -7   4   11.95    0.44 
  -7   7   4   10.94    0.37 
   7   7  -4   11.32    0.40 
  -7   7   4   12.60    0.98 
   7   7  -4   10.66    0.47 
   7   7  -4   11.01    0.28 
  -7   7   4   10.25    0.18 
  -5  -7   4   27.36    0.75 
   5  -7  -4   26.50    1.32 
  -5  -7   4   27.15    0.84 
   5  -7  -4   26.01    0.51 
  -5  -7   4   25.67    0.58 
   5  -7  -4   25.57    0.62 
   5   7  -4   27.60    0.96 
  -5   7   4   26.55    0.57 
   5   7  -4   26.79    0.77 
   5   7  -4   26.59    0.57 
  -5   7   4   26.90    1.19 
  -5   7   4   26.95    1.13 
  -5   7   4   26.96    0.63 
   5   7  -4   27.62    0.92 
   3  -7  -4    1.87    0.08 
   3  -7  -4    2.63    0.67 
  -3  -7   4    1.89    0.14 
  -3  -7   4    2.25    0.30 
   3  -7  -4    2.10    0.26 
  -3  -7   4    1.93    0.17 
   3  -7  -4    1.85    0.16 
  -3   7   4    2.03    0.09 
   3   7  -4    2.03    0.50 
   3   7  -4    2.25    0.27 
   3   7  -4    1.85    0.16 
   3   7  -4    2.70    0.37 
  -3   7   4    1.83    0.17 
  -3   7   4    2.21    0.31 
  -3   7   4    2.46    0.68 
   1  -7  -4   17.86    1.00 
   1  -7  -4   20.44    0.98 
  -1  -7   4   17.64    0.50 
  -1  -7   4   18.00    0.75 
   1  -7  -4   17.53    0.45 
   1   7  -4   18.07    0.55 
  -1   7   4   17.30    0.51 
  -1   7   4   18.63    0.89 
  -1   7   4   17.87    0.97 
  -1  -7  -4   13.31    0.97 
  -1  -7  -4   13.12    0.19 
   1  -7   4   12.77    0.37 
  -1  -7  -4   13.16    0.30 
  -1   7  -4   11.95    0.24 
   1   7   4   13.19    0.27 
   1   7   4   13.45    0.96 
  -1   7  -4   12.36    0.33 
   1   7   4   13.23    0.43 
  -3  -7  -4   24.97    0.36 
  -3  -7  -4   24.91    0.42 
  -3  -7  -4   23.99    1.01 
   3  -7   4   24.54    0.47 
  -3  -7  -4   25.01    0.56 
   3   7   4   25.24    0.57 
  -3   7  -4   24.07    0.45 
   5  -7   4   13.85    0.25 
  -5  -7  -4   17.23    1.26 
  -5  -7  -4   13.24    0.26 
  -5  -7  -4   14.06    0.19 
  -5   7  -4   16.10    0.46 
  -5   7  -4   12.98    0.29 
  -5   7  -4   13.83    0.27 
   5   7   4   12.97    0.23 
  -7  -7  -4   -0.60    0.96 
  -7  -7  -4    0.14    0.22 
   7  -7   4    0.17    0.32 
  -7  -7  -4   -0.05    0.14 
   7  -7   4    0.31    0.26 
  -7  -7  -4    0.16    0.43 
  -7  -7  -4    0.12    0.23 
  -7   7  -4    0.23    0.25 
  -7   7  -4   -0.12    0.26 
  -9  -7  -4   17.87    0.28 
  -9  -7  -4   18.72    1.22 
   9  -7   4   18.16    0.26 
  -9  -7  -4   17.81    0.18 
   9  -7   4   18.24    0.39 
  -9   7  -4   17.55    0.31 
  -9   7  -4   18.28    0.32 
 -11  -7  -4    7.01    0.32 
 -11  -7  -4    6.85    0.20 
 -11  -7  -4    8.20    1.43 
 -11   7  -4    6.84    0.38 
 -11   7  -4    6.76    0.35 
 -13  -7  -4    1.63    1.49 
 -13  -7  -4    0.29    0.35 
 -13  -7  -4    0.28    0.33 
 -13   7  -4    0.48    0.42 
 -13   7  -4    0.12    0.38 
 -20  -8   4    1.01    0.34 
 -20   8   4    0.68    0.42 
 -18  -8   4    1.64    0.34 
 -18  -8   4    3.58    1.04 
 -18   8   4    1.85    0.34 
 -18   8   4    2.50    0.59 
 -16  -8   4   47.96    0.46 
 -16  -8   4   49.38    1.20 
  16  -8  -4   50.16    0.63 
 -16   8   4   48.20    0.73 
 -14  -8   4    0.25    0.72 
 -14  -8   4    0.73    0.28 
  14  -8  -4   -0.20    0.31 
  14  -8  -4    0.25    0.40 
 -14   8   4   -0.21    0.48 
 -14   8   4    0.32    0.29 
  12  -8  -4   23.76    0.51 
  12  -8  -4   24.26    0.58 
 -12  -8   4   24.23    0.93 
 -12  -8   4   24.78    0.51 
 -12   8   4   22.61    1.05 
 -12   8   4   24.02    0.63 
 -10  -8   4    0.73    0.47 
 -10  -8   4    0.92    0.45 
 -10  -8   4    0.37    0.23 
  10  -8  -4    0.70    0.34 
  10  -8  -4    0.34    0.29 
  10  -8  -4    0.55    0.15 
 -10   8   4   -0.33    0.82 
 -10   8   4    0.63    0.38 
 -10   8   4    0.45    0.17 
  10   8  -4    0.57    0.48 
  -8  -8   4    3.43    0.17 
   8  -8  -4    3.79    0.81 
  -8  -8   4    4.28    0.48 
  -8  -8   4    4.44    0.29 
  -8  -8   4    4.46    0.54 
   8  -8  -4    3.69    0.15 
   8  -8  -4    4.07    0.33 
   8   8  -4    3.88    0.40 
  -8   8   4    4.44    0.99 
  -8   8   4    3.73    0.19 
   8   8  -4    4.17    0.24 
   8   8  -4    3.41    0.48 
  -8   8   4    4.20    0.42 
  -6  -8   4   14.96    0.77 
  -6  -8   4   16.22    0.86 
   6  -8  -4   13.92    0.51 
  -6  -8   4   14.87    0.55 
   6  -8  -4   15.12    1.40 
  -6  -8   4   13.69    0.74 
   6  -8  -4   12.68    0.57 
  -6   8   4   14.51    1.30 
   6   8  -4   14.41    0.52 
  -6   8   4   14.65    1.13 
  -6   8   4   13.37    0.59 
   6   8  -4   13.73    0.75 
  -6   8   4   13.36    0.62 
   6   8  -4   13.46    0.77 
   4  -8  -4    0.18    0.09 
   4  -8  -4    0.62    0.79 
  -4  -8   4   -0.20    0.26 
  -4  -8   4    0.23    0.17 
  -4  -8   4    0.12    0.12 
   4  -8  -4   -0.48    0.24 
  -4   8   4    0.06    0.17 
   4   8  -4    0.27    0.16 
   4   8  -4   -0.08    0.25 
  -4   8   4    0.25    0.70 
  -4   8   4    0.29    0.33 
   4   8  -4   -0.29    0.35 
  -4   8   4    0.12    0.11 
   4   8  -4    0.82    0.59 
   2  -8  -4   63.26    0.46 
  -2  -8   4   64.86    0.74 
   2  -8  -4   62.88    0.67 
   2  -8  -4   64.12    1.39 
   2  -8  -4   64.24    1.13 
  -2  -8   4   64.95    0.85 
  -2  -8   4   64.63    0.96 
   2   8  -4   64.04    0.82 
  -2   8   4   63.92    0.71 
   2   8  -4   62.20    0.69 
  -2   8   4   64.38    1.38 
  -2   8   4   63.85    0.53 
  -2   8   4   64.62    1.09 
   2   8  -4   64.15    1.17 
   2   8  -4   64.52    1.11 
   2   8  -4   63.83    0.85 
   0  -8   4    2.38    0.18 
   0  -8  -4    2.55    0.74 
   0  -8  -4    2.55    0.23 
   0  -8   4    2.23    0.13 
   0  -8  -4    2.56    0.17 
   0  -8   4    2.35    0.29 
   0   8   4    2.46    0.26 
   0   8   4    2.56    0.74 
   0   8  -4    2.17    0.16 
   0   8   4    2.31    0.15 
   0   8  -4    2.47    0.30 
   0   8   4    2.28    0.37 
   0   8  -4    2.24    0.18 
   2  -8   4    4.53    0.16 
  -2  -8  -4    4.44    0.17 
   2  -8   4    4.86    0.33 
  -2  -8  -4    4.61    0.07 
  -2  -8  -4    4.81    0.22 
   2  -8   4    4.69    0.18 
  -2  -8  -4    4.36    0.82 
   2   8   4    4.36    0.15 
   2   8   4    4.59    0.81 
  -2   8  -4    4.67    0.23 
  -2   8  -4    4.59    0.19 
   2   8   4    5.21    0.39 
  -2   8  -4    4.63    0.29 
  -4  -8  -4    8.87    0.52 
   4  -8   4    7.84    0.36 
  -4  -8  -4    7.04    0.23 
  -4  -8  -4    8.01    0.94 
   4  -8   4    7.13    0.22 
   4  -8   4    8.88    0.43 
  -4  -8  -4    8.47    0.28 
  -4  -8  -4    7.42    0.14 
  -4   8  -4    6.97    0.25 
   4   8   4    9.30    0.54 
   4   8   4    6.98    0.21 
  -4   8  -4    8.19    0.38 
  -4   8  -4    6.76    0.23 
  -6  -8  -4   12.34    0.25 
  -6  -8  -4   11.53    0.23 
  -6  -8  -4   12.07    1.00 
   6  -8   4   12.50    0.38 
  -6  -8  -4   11.69    0.14 
  -6  -8  -4   12.61    0.50 
   6  -8   4   12.30    0.32 
  -6   8  -4   11.61    0.25 
  -6   8  -4   11.42    0.23 
   6   8   4   11.94    0.52 
  -8  -8  -4    2.27    0.16 
  -8  -8  -4    2.34    1.15 
  -8  -8  -4    2.20    0.24 
   8  -8   4    2.38    0.27 
   8  -8   4    2.41    0.35 
  -8  -8  -4    2.19    0.23 
  -8   8  -4    2.44    0.30 
  -8   8  -4    2.24    0.30 
 -10  -8  -4    6.10    1.36 
 -10  -8  -4    4.77    0.19 
 -10  -8  -4    4.90    0.30 
 -10   8  -4    4.87    0.34 
 -10   8  -4    4.66    0.34 
 -12  -8  -4    0.65    0.35 
 -12  -8  -4    2.28    1.55 
 -12  -8  -4    0.08    0.20 
 -12   8  -4   -0.16    0.35 
 -12   8  -4    0.55    0.39 
 -19  -9   4    3.39    0.38 
 -19   9   4    3.27    0.42 
 -19   9   4    3.31    0.69 
 -17  -9   4   15.18    1.19 
 -17   9   4   13.70    0.71 
 -15  -9   4   28.24    0.40 
 -15  -9   4   28.48    1.06 
  15  -9  -4   28.09    0.53 
  15  -9  -4   27.65    0.44 
 -15   9   4   28.65    0.69 
 -13  -9   4    9.47    0.33 
  13  -9  -4    9.96    0.47 
 -13  -9   4    9.26    0.73 
  13  -9  -4    8.93    0.38 
 -13   9   4    8.73    0.29 
 -13   9   4    9.22    0.55 
  11  -9  -4   23.96    0.46 
 -11  -9   4   23.95    0.37 
 -11  -9   4   23.87    0.74 
  11  -9  -4   24.10    0.52 
 -11   9   4   21.66    1.02 
  11   9  -4   23.99    0.72 
 -11   9   4   24.29    0.57 
  -9  -9   4    4.56    0.62 
  -9  -9   4    5.12    0.51 
   9  -9  -4    4.68    0.33 
   9  -9  -4    4.97    0.92 
   9  -9  -4    4.06    0.36 
  -9  -9   4    4.77    0.31 
  -9   9   4    3.75    0.19 
  -9   9   4    4.40    0.42 
   9   9  -4    4.67    0.57 
  -9   9   4    3.72    0.95 
   7  -9  -4   47.36    0.67 
   7  -9  -4   46.59    1.51 
   7  -9  -4   47.18    0.63 
  -7  -9   4   47.43    0.89 
  -7  -9   4   47.08    0.93 
  -7  -9   4   46.47    0.89 
  -7  -9   4   46.51    0.61 
   7   9  -4   46.17    0.86 
  -7   9   4   48.46    0.72 
   7   9  -4   46.45    0.83 
   7   9  -4   46.27    0.59 
  -7   9   4   47.82    1.62 
  -7   9   4   46.53    0.72 
  -5  -9   4    2.36    0.48 
  -5  -9   4    2.51    0.36 
   5  -9  -4    1.68    0.32 
   5  -9  -4    1.25    0.13 
  -5  -9   4    1.39    0.20 
   5  -9  -4    3.99    1.09 
  -5  -9   4    1.15    0.14 
  -5   9   4    1.43    0.23 
  -5   9   4    1.10    0.15 
  -5   9   4    2.06    0.41 
  -5   9   4    2.47    0.82 
   5   9  -4    1.95    0.46 
   5   9  -4    1.45    0.31 
   5   9  -4    1.61    0.19 
  -3  -9   4    8.28    0.35 
   3  -9  -4    6.88    0.21 
   3  -9  -4    9.55    1.00 
  -3  -9   4    6.54    0.15 
   3  -9  -4    7.20    0.12 
  -3  -9   4    6.84    0.22 
   3  -9  -4    8.41    0.35 
  -3   9   4    6.76    0.21 
  -3   9   4    7.04    0.14 
   3   9  -4    7.42    0.34 
   3   9  -4    6.21    0.72 
   3   9  -4    8.26    0.50 
   3   9  -4    6.67    0.19 
  -3   9   4    8.35    0.36 
  -3   9   4    8.57    0.84 
   1  -9  -4    1.37    0.19 
  -1  -9   4    0.97    0.14 
   1  -9  -4    1.08    0.07 
   1  -9  -4    1.72    0.28 
  -1  -9   4    1.45    0.31 
   1  -9  -4    1.62    0.71 
  -1  -9   4    1.12    0.19 
   1   9  -4    1.66    0.33 
  -1   9   4    1.49    0.75 
   1   9  -4    0.42    0.66 
  -1   9   4    0.83    0.29 
  -1   9   4    0.93    0.16 
   1   9  -4    1.42    0.24 
   1   9  -4    1.02    0.17 
  -1  -9  -4    3.22    0.19 
   1  -9   4    3.22    0.16 
  -1  -9  -4    3.86    0.27 
  -1  -9  -4    4.02    0.89 
   1  -9   4    3.07    0.17 
   1  -9   4    4.23    0.37 
  -1  -9  -4    3.21    0.09 
   1   9   4    4.26    0.85 
   1   9   4    3.16    0.17 
   1   9   4    4.33    0.45 
  -1   9  -4    3.13    0.19 
  -1   9  -4    3.94    0.32 
  -1   9  -4    3.10    0.24 
   1   9   4    4.45    0.28 
   3  -9   4    6.54    0.20 
  -3  -9  -4    6.35    0.20 
  -3  -9  -4    6.59    0.11 
  -3  -9  -4    7.05    0.26 
   3  -9   4    8.20    0.42 
  -3  -9  -4    7.45    0.96 
   3   9   4    6.53    0.19 
  -3   9  -4    6.17    0.22 
  -3   9  -4    6.66    0.25 
  -3   9  -4    6.83    0.36 
   3   9   4    7.74    0.49 
  -5  -9  -4   62.33    1.14 
  -5  -9  -4   64.37    1.65 
  -5  -9  -4   61.33    0.80 
  -5  -9  -4   61.42    0.51 
   5  -9   4   63.94    0.78 
  -5  -9  -4   62.57    0.50 
   5  -9   4   62.45    0.66 
   5   9   4   62.98    0.87 
  -7  -9  -4   25.19    0.32 
  -7  -9  -4   24.11    0.20 
   7  -9   4   25.29    0.40 
  -7  -9  -4   26.72    1.36 
   7  -9   4   24.97    0.46 
  -7  -9  -4   25.79    0.65 
  -7  -9  -4   23.42    0.27 
   7   9   4   26.77    0.75 
  -7   9  -4   24.09    0.32 
  -7   9  -4   23.34    0.33 
  -9  -9  -4    0.04    0.25 
  -9  -9  -4    0.88    1.26 
   9  -9   4    0.35    0.35 
  -9  -9  -4    0.29    0.17 
  -9   9  -4    0.06    0.30 
  -9   9  -4   -0.10    0.29 
 -11  -9  -4    5.88    0.21 
 -11  -9  -4    6.69    1.46 
 -11  -9  -4    5.40    0.28 
 -11   9  -4    5.39    0.37 
 -11   9  -4    5.26    0.36 
 -13  -9  -4    7.46    0.36 
 -13  -9  -4    8.94    1.58 
 -13   9  -4    6.61    0.38 
 -13   9  -4    6.88    0.42 
 -20 -10   4    1.72    0.36 
 -20  10   4    2.64    0.80 
 -18 -10   4    5.15    0.36 
 -18  10   4    5.02    0.39 
 -18  10   4    4.30    0.67 
 -16 -10   4    6.52    0.94 
  16 -10  -4    7.40    0.47 
 -16  10   4    7.37    0.67 
 -16  10   4    6.63    0.36 
 -14 -10   4    5.44    0.33 
  14 -10  -4    5.66    0.41 
 -14 -10   4    5.71    0.87 
  14 -10  -4    6.03    0.52 
 -14  10   4    4.82    0.30 
 -14  10   4    5.42    0.59 
 -12 -10   4   11.31    0.85 
  12 -10  -4   10.38    0.52 
 -12 -10   4   11.11    0.39 
  12 -10  -4   10.67    0.45 
 -12  10   4   11.09    0.58 
  12  10  -4   11.63    0.82 
 -10 -10   4   18.81    0.42 
  10 -10  -4   17.63    0.44 
 -10 -10   4   18.07    0.80 
  10 -10  -4   19.47    1.35 
  10 -10  -4   17.77    0.49 
  10  10  -4   17.76    0.68 
 -10  10   4   15.11    1.05 
 -10  10   4   18.00    0.52 
   8 -10  -4    1.11    0.97 
   8 -10  -4    1.34    0.36 
   8 -10  -4    1.15    0.35 
  -8 -10   4    1.31    0.31 
   8 -10  -4    0.45    0.15 
  -8 -10   4    2.72    0.69 
  -8 -10   4    1.17    0.52 
  -8  10   4    1.25    0.43 
   8  10  -4    1.15    0.28 
  -8  10   4    0.68    1.11 
   8  10  -4    1.14    0.50 
  -8  10   4    0.33    0.19 
   8  10  -4    0.59    0.49 
  -6 -10   4    1.22    0.13 
   6 -10  -4    1.29    0.12 
  -6 -10   4    0.76    0.48 
  -6 -10   4    1.65    0.44 
   6 -10  -4    1.97    0.95 
   6 -10  -4    1.42    0.28 
  -6 -10   4    0.91    0.26 
   6  10  -4    0.92    0.46 
  -6  10   4    1.75    0.90 
  -6  10   4    1.34    0.15 
   6  10  -4    0.86    0.27 
  -6  10   4    1.24    0.21 
   6  10  -4    1.13    0.57 
  -6  10   4    1.46    0.34 
  -4 -10   4    0.43    0.18 
  -4 -10   4    0.00    0.28 
  -4 -10   4    0.47    0.11 
   4 -10  -4    0.25    0.24 
   4 -10  -4    1.80    0.99 
   4 -10  -4    0.45    0.10 
  -4  10   4    0.62    0.19 
  -4  10   4    0.67    0.13 
   4  10  -4    0.70    0.17 
   4  10  -4    0.36    0.29 
   4  10  -4    1.83    0.80 
   4  10  -4    0.68    0.43 
  -4  10   4    0.80    0.39 
  -4  10   4    0.08    0.70 
   2 -10  -4   26.56    0.55 
  -2 -10   4   25.69    0.63 
   2 -10  -4   25.84    0.38 
   2 -10  -4   24.50    1.17 
  -2 -10   4   25.08    0.75 
   2 -10  -4   28.42    0.99 
   2  10  -4   26.27    0.95 
  -2  10   4   25.38    0.64 
   2  10  -4   26.71    0.78 
  -2  10   4   26.38    0.50 
  -2  10   4   26.45    1.25 
   2  10  -4   24.89    1.03 
  -2  10   4   25.49    0.96 
   0 -10  -4   29.90    0.53 
   0 -10  -4   30.33    1.30 
   0 -10  -4   29.62    0.35 
   0 -10   4   29.36    0.83 
   0 -10   4   29.25    0.62 
   0 -10  -4   32.17    1.07 
   0  10  -4   27.77    0.52 
   0  10   4   29.81    0.76 
   0  10   4   29.76    0.53 
   0  10  -4   29.67    1.11 
   0  10   4   29.37    0.90 
   0  10   4   30.34    1.30 
  -2 -10  -4   19.61    0.45 
  -2 -10  -4   18.67    0.37 
  -2 -10  -4   21.53    1.33 
   2 -10   4   19.61    0.52 
   2  10   4   20.08    0.66 
  -2  10  -4   18.13    0.44 
   2  10   4   22.27    1.27 
  -4 -10  -4    7.38    0.22 
  -4 -10  -4    8.59    0.28 
   4 -10   4    8.41    0.38 
  -4 -10  -4    7.82    0.13 
   4 -10   4    8.55    0.43 
  -4 -10  -4    9.46    1.13 
   4  10   4    7.52    0.20 
   4  10   4    9.22    0.57 
  -4  10  -4    7.37    0.27 
  -4  10  -4    7.35    0.24 
  -6 -10  -4   40.53    0.33 
  -6 -10  -4   40.10    0.65 
   6 -10   4   41.66    0.57 
   6 -10   4   39.99    0.42 
  -6 -10  -4   41.28    1.38 
   6  10   4   40.69    0.70 
  -6  10  -4   38.98    0.35 
  -8 -10  -4   19.06    0.30 
   8 -10   4   20.75    0.48 
  -8 -10  -4   21.83    1.50 
  -8 -10  -4   20.35    0.31 
  -8 -10  -4   19.37    0.20 
   8 -10   4   19.74    0.37 
  -8  10  -4   19.10    0.34 
  -8  10  -4   18.78    0.33 
 -10 -10  -4    1.10    0.19 
 -10 -10  -4    1.04    1.31 
 -10 -10  -4    0.94    0.27 
  10 -10   4    0.67    0.36 
 -10  10  -4    0.70    0.33 
 -10  10  -4    0.72    0.34 
 -12 -10  -4    1.92    0.32 
 -12 -10  -4    4.27    1.58 
 -12  10  -4    2.28    0.39 
 -12  10  -4    1.96    0.41 
 -19 -11   4    0.83    0.36 
 -19  11   4    1.08    0.43 
 -19  11   4    2.23    0.73 
 -17 -11   4   -0.54    1.03 
  17 -11  -4    0.63    0.44 
 -17  11   4   -0.53    0.64 
 -17  11   4   -0.16    0.35 
  15 -11  -4    0.64    0.38 
 -15 -11   4   -0.11    0.86 
  15 -11  -4    0.24    0.47 
 -15 -11   4    0.07    0.31 
 -15  11   4   -0.15    0.61 
 -15  11   4    0.64    0.32 
  13 -11  -4    2.37    0.39 
  13 -11  -4    2.67    0.50 
 -13 -11   4    1.57    0.78 
 -13 -11   4    2.00    0.30 
 -13  11   4    2.20    0.54 
 -13  11   4    1.95    0.27 
  13  11  -4    2.96    0.72 
  11 -11  -4    9.80    0.50 
 -11 -11   4   10.46    0.39 
  11 -11  -4   10.35    0.45 
 -11 -11   4   10.06    0.84 
 -11  11   4    9.62    0.54 
  11  11  -4   10.96    0.79 
  -9 -11   4   10.88    0.79 
   9 -11  -4   13.72    1.18 
   9 -11  -4   12.10    0.44 
  -9 -11   4   12.13    0.38 
   9 -11  -4   11.85    0.42 
  -9  11   4    9.81    1.17 
   9  11  -4   11.57    0.61 
   9  11  -4   12.73    0.65 
  -9  11   4   12.08    0.54 
  -7 -11   4   70.18    1.06 
  -7 -11   4   71.79    1.17 
  -7 -11   4   71.83    0.86 
  -7 -11   4   70.24    1.27 
   7 -11  -4   71.68    0.89 
   7 -11  -4   71.62    0.92 
   7 -11  -4   71.64    1.91 
   7  11  -4   71.08    0.83 
   7  11  -4   69.92    1.15 
  -7  11   4   72.47    1.00 
  -7  11   4   72.61    1.00 
   7  11  -4   70.88    1.23 
  -7  11   4   69.91    1.90 
  -5 -11   4   37.28    0.80 
  -5 -11   4   37.34    0.79 
   5 -11  -4   37.46    0.62 
   5 -11  -4   37.14    0.71 
  -5 -11   4   37.12    1.16 
   5 -11  -4   38.65    1.77 
  -5 -11   4   36.71    0.69 
  -5  11   4   38.11    1.23 
  -5  11   4   37.64    1.51 
   5  11  -4   36.16    0.87 
  -5  11   4   36.60    0.74 
  -5  11   4   36.40    0.68 
   5  11  -4   38.79    1.02 
   5  11  -4   37.94    1.31 
   5  11  -4   37.44    0.69 
   3 -11  -4    5.04    0.34 
  -3 -11   4    5.97    0.43 
  -3 -11   4    3.93    0.23 
  -3 -11   4    3.80    0.15 
   3 -11  -4    5.62    0.98 
   3 -11  -4    4.06    0.13 
   3  11  -4    5.28    0.90 
  -3  11   4    4.18    0.17 
   3  11  -4    4.93    0.40 
  -3  11   4    3.54    0.21 
   3  11  -4    6.00    0.60 
  -3  11   4    5.61    1.02 
  -3  11   4    5.29    0.45 
   3  11  -4    3.94    0.20 
   1 -11  -4  132.76    2.11 
   1 -11  -4  131.75    0.91 
  -1 -11   4  131.26    1.30 
  -1 -11   4  134.18    1.45 
  -1 -11   4  132.05    1.17 
   1 -11  -4  132.09    1.11 
   1 -11  -4  131.97    1.50 
   1  11  -4  133.69    1.41 
  -1  11   4  134.24    2.10 
  -1  11   4  132.90    1.50 
   1  11  -4  132.81    1.55 
   1  11  -4  132.92    1.87 
  -1  11   4  131.83    1.09 
   1 -11   4   12.83    0.24 
  -1 -11  -4   12.73    0.12 
  -1 -11  -4   14.37    1.05 
   1 -11   4   14.43    0.45 
  -1 -11  -4   12.26    0.21 
  -1  11  -4   13.46    0.39 
  -1  11  -4   12.98    0.30 
   1  11   4   13.96    0.55 
  -1  11  -4   12.27    0.22 
   1  11   4   12.21    0.18 
   1  11   4   14.71    0.99 
  -3 -11  -4   56.84    1.63 
   3 -11   4   55.56    0.72 
  -3 -11  -4   56.50    1.19 
  -3 -11  -4   57.03    0.61 
   3 -11   4   57.26    0.81 
   3  11   4   56.44    0.88 
   3  11   4   57.00    1.05 
  -3  11  -4   56.24    1.02 
  -3  11  -4   56.69    1.34 
  -5 -11  -4   19.58    0.17 
  -5 -11  -4   18.95    0.27 
   5 -11   4   21.82    0.56 
  -5 -11  -4   21.97    1.36 
   5 -11   4   20.45    0.43 
   5  11   4   21.92    0.70 
  -5  11  -4   19.46    0.34 
  -5  11  -4   18.62    0.28 
   7 -11   4   45.85    0.44 
  -7 -11  -4   44.98    0.21 
   7 -11   4   47.18    0.59 
  -7 -11  -4   44.05    0.29 
  -7 -11  -4   46.82    1.42 
  -7 -11  -4   45.62    0.31 
  -7  11  -4   44.22    0.33 
  -7  11  -4   44.69    0.38 
   7  11   4   47.63    0.77 
   9 -11   4    2.96    0.46 
  -9 -11  -4    2.67    0.20 
  -9 -11  -4    2.02    0.27 
  -9 -11  -4    3.90    1.40 
  -9  11  -4    2.29    0.35 
  -9  11  -4    2.70    0.37 
 -11 -11  -4   10.63    1.47 
 -11 -11  -4    9.42    0.28 
 -11  11  -4    9.65    0.39 
 -11  11  -4    9.55    0.34 
 -13 -11  -4   -0.04    0.34 
 -13 -11  -4    1.23    1.63 
 -13  11  -4    0.31    0.55 
 -13  11  -4   -0.30    0.43 
 -18  12   4   -0.64    0.69 
 -18  12   4    0.17    0.38 
  16 -12  -4    2.94    0.50 
 -16 -12   4    2.79    0.98 
 -16  12   4    1.88    0.66 
 -16  12   4    2.65    0.35 
  14 -12  -4   -0.27    0.51 
  14 -12  -4   -0.18    0.38 
 -14 -12   4    0.58    0.33 
 -14 -12   4   -1.10    0.87 
 -14  12   4    0.26    0.63 
 -14  12   4   -0.05    0.30 
  14  12  -4    0.06    0.73 
  12 -12  -4    2.74    0.43 
 -12 -12   4    1.03    0.83 
  12 -12  -4    2.92    0.51 
 -12 -12   4    2.58    0.35 
 -12  12   4    2.89    0.62 
 -12  12   4    1.86    0.28 
  12  12  -4    2.51    0.66 
  10 -12  -4    8.33    0.42 
 -10 -12   4    8.04    0.35 
  10 -12  -4    9.06    1.31 
  10 -12  -4    7.75    0.46 
 -10 -12   4    5.85    0.74 
 -10  12   4    7.69    0.47 
 -10  12   4    7.46    0.25 
  10  12  -4    8.11    0.63 
   8 -12  -4    2.56    0.84 
  -8 -12   4    1.94    0.14 
   8 -12  -4    1.86    0.35 
  -8 -12   4    2.04    0.63 
  -8 -12   4    2.13    0.30 
   8 -12  -4    2.08    0.14 
  -8 -12   4    2.35    0.55 
   8 -12  -4    2.46    0.28 
  -8  12   4    1.92    0.42 
   8  12  -4    2.25    0.51 
   8  12  -4    2.02    0.28 
   8  12  -4    1.91    0.49 
  -8  12   4    2.07    0.19 
  -8  12   4    0.73    1.07 
   6 -12  -4    2.29    0.15 
   6 -12  -4    3.19    1.10 
  -6 -12   4    2.31    0.24 
  -6 -12   4    3.41    0.68 
  -6 -12   4    2.78    0.35 
  -6 -12   4    1.95    0.13 
   6 -12  -4    2.64    0.35 
  -6  12   4    2.95    1.08 
  -6  12   4    2.92    0.46 
   6  12  -4    2.74    0.54 
   6  12  -4    3.47    0.37 
  -6  12   4    2.20    0.19 
   6  12  -4    2.90    0.75 
  -6  12   4    1.84    0.22 
   4 -12  -4   28.86    0.63 
  -4 -12   4   28.78    0.80 
   4 -12  -4   29.00    0.53 
  -4 -12   4   29.03    0.61 
  -4 -12   4   29.41    0.71 
  -4  12   4   28.02    1.05 
   4  12  -4   29.21    0.85 
  -4  12   4   30.00    0.65 
   4  12  -4   29.61    1.49 
   4  12  -4   29.16    0.95 
   4  12  -4   29.32    0.71 
  -4  12   4   29.51    1.45 
  -4  12   4   30.49    0.76 
   2 -12  -4    6.28    0.11 
  -2 -12   4    6.50    0.21 
   2 -12  -4    6.26    0.18 
   2 -12  -4    6.59    0.29 
   2 -12  -4    7.11    1.00 
  -2 -12   4    6.30    0.13 
  -2 -12   4    6.84    0.34 
  -2  12   4    6.38    0.15 
   2  12  -4    6.90    0.84 
   2  12  -4    6.94    0.39 
   2  12  -4    6.17    0.26 
   2  12  -4    7.43    0.53 
  -2  12   4    6.18    0.18 
  -2  12   4    7.27    0.38 
  -2  12   4    6.72    0.88 
   2  12  -4    6.37    0.18 
   0 -12   4   12.04    0.42 
   0 -12  -4   10.60    0.13 
   0 -12  -4   13.21    1.09 
   0 -12  -4   12.47    0.37 
   0 -12   4   10.74    0.23 
   0 -12  -4   10.16    0.20 
   0  12  -4   11.44    0.41 
   0  12  -4   10.02    0.21 
   0  12   4   12.96    0.99 
   0  12   4   12.88    0.63 
   0  12  -4   10.81    0.27 
   0  12   4   10.50    0.20 
  -2 -12  -4   -0.11    0.18 
   2 -12   4    0.52    0.38 
  -2 -12  -4    0.05    0.11 
  -2 -12  -4    0.66    0.96 
  -2 -12  -4    0.30    0.25 
   2  12   4   -0.39    0.44 
   2  12   4    0.22    0.15 
  -2  12  -4    0.11    0.26 
  -2  12  -4    0.18    0.20 
  -4 -12  -4    0.63    0.96 
   4 -12   4    0.89    0.34 
   4 -12   4    1.05    0.42 
  -4 -12  -4    0.87    0.20 
  -4 -12  -4    0.99    0.23 
  -4  12  -4    0.93    0.26 
  -4  12  -4    1.05    0.23 
   4  12   4    1.12    0.16 
   4  12   4    0.76    0.48 
  -6 -12  -4    8.61    0.14 
   6 -12   4    8.95    0.37 
  -6 -12  -4    8.17    0.23 
   6 -12   4    9.85    0.53 
  -6 -12  -4    8.84    0.27 
  -6 -12  -4    9.97    1.30 
   6  12   4   10.12    0.63 
  -6  12  -4    8.53    0.28 
  -6  12  -4    8.38    0.32 
  -8 -12  -4    9.15    0.26 
   8 -12   4   10.01    0.52 
  -8 -12  -4    8.69    1.25 
  -8 -12  -4    9.30    0.17 
   8 -12   4    9.48    0.36 
  -8  12  -4    9.47    0.34 
  -8  12  -4    9.39    0.31 
   8  12   4    9.52    0.64 
 -10 -12  -4    0.90    1.42 
 -10 -12  -4    0.37    0.28 
 -10 -12  -4   -0.20    0.28 
  10 -12   4   -0.18    0.44 
 -10  12  -4   -0.25    0.32 
 -10  12  -4   -0.14    0.39 
 -12 -12  -4    1.56    1.56 
 -12 -12  -4    0.50    0.31 
 -12  12  -4    0.42    0.42 
 -12  12  -4    0.70    0.39 
 -19 -13   4    1.64    0.35 
 -19  13   4    1.94    0.78 
 -19  13   4    1.70    0.43 
  17 -13  -4    0.16    0.48 
 -17  13   4   -0.14    0.67 
 -17  13   4    0.29    0.36 
 -15 -13   4   -1.84    0.94 
 -15 -13   4   -0.06    0.51 
  15 -13  -4   -0.20    0.53 
 -15  13   4    0.13    0.32 
  15  13  -4   -0.67    0.77 
 -15  13   4    0.49    0.68 
 -13 -13   4    2.03    0.34 
 -13 -13   4    1.12    0.92 
  13 -13  -4    2.44    0.54 
 -13  13   4    1.56    0.62 
  13  13  -4    2.84    0.76 
 -13  13   4    2.20    0.32 
 -11 -13   4    5.76    0.37 
  11 -13  -4    5.99    0.51 
 -11 -13   4    3.66    0.89 
  11  13  -4    5.65    0.71 
 -11  13   4    5.30    0.27 
 -11  13   4    5.79    0.62 
   9 -13  -4    0.44    0.36 
  -9 -13   4   -0.37    0.76 
   9 -13  -4    1.73    1.23 
   9 -13  -4    0.25    0.15 
  -9 -13   4    0.53    0.33 
  -9 -13   4    0.15    0.15 
   9  13  -4    0.45    0.52 
  -9  13   4    0.52    0.22 
   9  13  -4    1.39    0.59 
  -9  13   4    0.23    0.49 
  -7 -13   4   30.40    0.72 
   7 -13  -4   32.65    1.65 
   7 -13  -4   30.71    0.77 
  -7 -13   4   32.05    1.07 
  -7 -13   4   30.11    0.65 
  -7 -13   4   32.92    1.36 
   7 -13  -4   30.80    0.63 
   7  13  -4   30.61    1.07 
  -7  13   4   29.91    0.71 
   7  13  -4   30.43    0.63 
   7  13  -4   30.79    0.92 
  -7  13   4   31.55    0.80 
  -5 -13   4    3.12    0.11 
   5 -13  -4    4.40    1.13 
  -5 -13   4    3.04    0.21 
  -5 -13   4    4.47    0.41 
   5 -13  -4    3.49    0.15 
   5 -13  -4    4.14    0.33 
  -5 -13   4    5.12    0.81 
   5  13  -4    3.92    0.37 
   5  13  -4    3.15    0.16 
   5  13  -4    3.61    0.90 
   5  13  -4    3.93    0.53 
  -5  13   4    3.02    0.22 
  -5  13   4    4.22    0.45 
  -5  13   4    3.58    0.19 
  -5  13   4    3.45    1.03 
  -3 -13   4    0.68    0.12 
   3 -13  -4    2.05    1.09 
   3 -13  -4    0.67    0.13 
   3 -13  -4    1.19    0.34 
  -3 -13   4    1.47    0.35 
  -3 -13   4    0.61    0.21 
  -3  13   4    0.66    0.89 
  -3  13   4    0.67    0.17 
   3  13  -4    1.08    0.39 
   3  13  -4    0.85    0.96 
   3  13  -4    0.62    0.18 
  -3  13   4    0.51    0.21 
  -3  13   4    1.17    0.41 
   3  13  -4    0.98    0.52 
  -1 -13   4   57.31    0.89 
   1 -13  -4   59.03    1.14 
  -1 -13   4   59.08    1.10 
   1 -13  -4   59.75    0.82 
   1 -13  -4   58.05    1.70 
   1 -13  -4   57.82    0.64 
  -1  13   4   59.92    0.86 
   1  13  -4   59.43    1.21 
   1  13  -4   60.13    1.60 
  -1  13   4   60.38    1.96 
   1  13  -4   57.53    1.15 
   1  13  -4   57.69    0.85 
  -1  13   4   58.06    1.11 
  -1 -13  -4   12.24    0.13 
   1 -13   4   13.70    0.47 
  -1 -13  -4   12.92    0.99 
  -1 -13  -4   13.15    0.34 
  -1 -13  -4   11.91    0.20 
  -1  13  -4   12.36    0.30 
   1  13   4   12.21    0.18 
  -1  13  -4   11.86    0.21 
   1  13   4   13.48    0.62 
  -3 -13  -4   52.28    0.60 
  -3 -13  -4   53.32    1.60 
  -3 -13  -4   51.14    0.52 
   3 -13   4   53.75    0.81 
   3  13   4   53.90    0.93 
   3  13   4   53.75    0.98 
   5 -13   4   15.51    0.52 
  -5 -13  -4   14.68    1.23 
  -5 -13  -4   14.40    0.23 
  -5 -13  -4   15.20    0.30 
   5  13   4   15.11    0.58 
  -5  13  -4   14.46    0.26 
  -5  13  -4   14.52    0.33 
  -7 -13  -4   15.57    1.44 
   7 -13   4   15.80    0.60 
  -7 -13  -4   14.80    0.32 
  -7  13  -4   14.04    0.38 
   7  13   4   14.74    0.72 
  -7  13  -4   13.86    0.33 
   9 -13   4    4.26    0.52 
  -9 -13  -4    3.82    0.27 
  -9 -13  -4    5.73    1.49 
  -9 -13  -4    3.85    0.18 
   9  13   4    4.71    0.73 
  -9  13  -4    4.23    0.34 
  -9  13  -4    3.73    0.38 
 -11 -13  -4    1.69    1.42 
 -11 -13  -4    2.07    0.30 
 -11  13  -4    2.18    0.37 
 -11  13  -4    1.64    0.39 
 -18  14   4    0.31    0.38 
 -18  14   4    0.26    0.77 
  16 -14  -4   -0.47    0.52 
 -16  14   4    0.71    0.75 
 -16  14   4   -0.18    0.33 
 -14 -14   4   -0.28    0.35 
  14 -14  -4   -0.28    0.55 
 -14  14   4   -0.66    0.32 
 -14  14   4    0.71    0.68 
  14  14  -4    0.46    0.79 
 -12 -14   4   -1.17    0.97 
 -12 -14   4    1.65    0.36 
 -12 -14   4    0.68    0.18 
  12 -14  -4    2.05    0.55 
  12  14  -4    0.97    0.67 
 -12  14   4    2.30    0.65 
 -12  14   4    1.34    0.30 
  10 -14  -4    7.40    1.59 
 -10 -14   4    5.57    0.36 
  10 -14  -4    6.57    0.50 
 -10 -14   4    4.47    0.93 
 -10 -14   4    4.84    0.18 
 -10  14   4    5.61    0.59 
 -10  14   4    5.32    0.25 
  10  14  -4    6.47    0.63 
  -8 -14   4    4.03    0.76 
  -8 -14   4    2.88    0.13 
   8 -14  -4    3.19    0.17 
   8 -14  -4    3.61    0.40 
  -8 -14   4    3.67    0.37 
   8 -14  -4    3.99    1.23 
   8  14  -4    3.29    0.58 
  -8  14   4    3.10    0.23 
   8  14  -4    4.41    0.71 
  -8  14   4    3.42    0.46 
  -6 -14   4    1.54    0.34 
   6 -14  -4    1.50    0.13 
  -6 -14   4    1.41    0.09 
   6 -14  -4    1.42    1.14 
  -6 -14   4    2.13    0.64 
  -6  14   4    1.29    0.22 
   6  14  -4    1.90    0.54 
  -6  14   4    1.75    0.45 
  -6  14   4    1.61    0.20 
   6  14  -4    1.38    0.34 
   6  14  -4    0.22    0.73 
  -4 -14   4   25.43    0.54 
   4 -14  -4   25.24    1.43 
  -4 -14   4   25.46    0.58 
   4  14  -4   24.71    1.22 
   4  14  -4   23.90    0.47 
   4  14  -4   25.74    0.76 
  -4  14   4   24.95    0.56 
  -2 -14   4    1.94    0.33 
   2 -14  -4    2.16    0.12 
   2 -14  -4    2.03    0.29 
   2 -14  -4    2.17    1.11 
   2  14  -4    1.30    0.97 
   2  14  -4    2.51    0.41 
  -2  14   4    1.86    0.17 
   2  14  -4    2.68    0.57 
  -2  14   4    1.97    0.17 
   2  14  -4    1.64    0.26 
   2  14  -4    1.87    0.17 
  -2  14   4    1.97    0.39 
   0 -14  -4   19.53    0.20 
   0 -14  -4   20.89    0.36 
   0 -14  -4   21.97    1.24 
   0 -14  -4   20.00    0.14 
   0 -14   4   21.02    0.45 
   0  14   4   19.59    0.17 
   0  14  -4   19.43    0.21 
   0  14   4   21.37    0.65 
   0  14  -4   22.43    1.01 
   0  14  -4   20.33    0.32 
  -2 -14  -4   17.10    0.15 
  -2 -14  -4   19.83    1.31 
  -2 -14  -4   17.05    0.24 
  -2 -14  -4   18.74    0.38 
   2 -14   4   19.33    0.53 
   2  14   4   19.23    0.69 
   2  14   4   17.16    0.19 
  -2  14  -4   17.56    0.35 
  -2  14  -4   17.02    0.25 
  -4 -14  -4    1.89    0.20 
  -4 -14  -4    1.77    0.14 
   4 -14   4    2.63    0.46 
  -4 -14  -4    2.07    0.26 
  -4 -14  -4    1.75    1.11 
  -4  14  -4    2.39    0.24 
  -4  14  -4    2.27    0.33 
   4  14   4    2.31    0.53 
  -6 -14  -4    1.31    0.23 
   6 -14   4    1.61    0.53 
  -6 -14  -4    1.81    0.28 
  -6 -14  -4    0.73    1.22 
  -6 -14  -4    1.67    0.14 
   6  14   4    1.36    0.60 
  -6  14  -4    1.45    0.27 
  -6  14  -4    1.38    0.30 
  -8 -14  -4    2.97    0.27 
  -8 -14  -4    2.99    0.16 
  -8 -14  -4    4.06    1.40 
   8 -14   4    3.17    0.57 
  -8  14  -4    2.65    0.38 
  -8  14  -4    2.88    0.31 
   8  14   4    3.45    0.70 
 -10 -14  -4    1.40    1.50 
 -10 -14  -4    0.60    0.28 
  10 -14   4    0.94    0.52 
  10  14   4    1.56    0.71 
 -10  14  -4    1.20    0.37 
 -10  14  -4    0.85    0.39 
 -12 -14  -4    0.88    1.59 
 -12  14  -4   -0.07    0.41 
 -12  14  -4    0.38    0.38 
  17 -15  -4    2.72    0.57 
 -17  15   4    2.55    0.37 
 -17  15   4    3.28    0.79 
  15 -15  -4    1.03    0.58 
 -15  15   4    0.48    0.33 
  15  15  -4    0.53    0.78 
 -15  15   4    0.20    0.72 
 -13 -15   4   10.93    0.40 
  13 -15  -4   11.26    0.61 
  13  15  -4   10.63    0.72 
 -13  15   4   10.49    0.32 
 -13  15   4   10.11    0.61 
  11 -15  -4    7.70    0.59 
 -11 -15   4    7.85    0.45 
 -11 -15   4    5.86    1.10 
 -11  15   4    6.95    0.33 
 -11  15   4    8.16    0.71 
  11  15  -4    7.63    0.73 
  -9 -15   4    1.28    0.80 
   9 -15  -4    3.08    1.45 
  -9 -15   4    1.83    0.13 
  -9 -15   4    2.16    0.37 
   9 -15  -4    2.17    0.42 
  -9  15   4    2.39    0.56 
   9  15  -4    3.41    0.71 
  -9  15   4    2.32    0.25 
   9  15  -4    2.99    0.66 
  -7 -15   4   20.88    1.19 
   7 -15  -4   18.57    0.66 
  -7 -15   4   18.65    0.66 
   7 -15  -4   17.90    0.71 
   7 -15  -4   18.59    1.52 
  -7 -15   4   18.37    0.57 
   7  15  -4   18.39    1.18 
   7  15  -4   18.21    0.91 
  -7  15   4   17.72    0.73 
   7  15  -4   17.48    0.57 
  -5 -15   4   10.00    0.46 
   5 -15  -4    8.73    0.18 
   5 -15  -4    9.50    1.21 
  -5 -15   4    8.20    0.11 
  -5  15   4    9.12    0.44 
   5  15  -4    9.67    0.44 
   5  15  -4    9.40    0.59 
  -5  15   4    8.53    0.22 
  -5  15   4    7.82    0.24 
   5  15  -4    8.23    0.97 
  -3 -15   4    5.39    0.45 
   3 -15  -4    4.95    1.20 
   3 -15  -4    4.42    0.15 
   3  15  -4    3.83    0.18 
   3  15  -4    3.73    1.15 
   3  15  -4    4.65    0.43 
  -3  15   4    4.42    0.21 
  -3  15   4    3.90    0.21 
  -3  15   4    5.61    0.49 
   3  15  -4    5.39    0.63 
  -1 -15   4   37.14    0.68 
   1 -15  -4   36.87    1.55 
   1 -15  -4   36.87    0.51 
   1  15  -4   37.43    1.01 
  -1  15   4   37.15    0.93 
   1  15  -4   36.67    1.41 
   1 -15   4   18.51    0.60 
  -1 -15  -4   15.29    0.22 
  -1 -15  -4   15.85    0.16 
  -1 -15  -4   18.09    1.41 
   1  15   4   15.56    0.20 
  -1  15  -4   15.89    0.35 
  -1  15  -4   15.53    0.25 
  -3 -15  -4   24.61    0.18 
  -3 -15  -4   26.39    0.42 
   3 -15   4   27.97    0.62 
  -3 -15  -4   27.92    1.46 
  -3 -15  -4   24.17    0.25 
  -3  15  -4   24.92    0.36 
   3  15   4   24.59    0.21 
   3  15   4   28.28    0.79 
  -3  15  -4   24.38    0.28 
  -5 -15  -4    2.39    0.24 
   5 -15   4    3.50    0.56 
  -5 -15  -4    3.38    0.34 
  -5 -15  -4    2.21    0.17 
  -5 -15  -4    4.41    1.44 
  -5  15  -4    2.93    0.37 
  -5  15  -4    2.87    0.28 
   5  15   4    3.91    0.69 
  -7 -15  -4    3.28    0.16 
   7 -15   4    3.25    0.59 
  -7 -15  -4    2.45    0.24 
  -7 -15  -4    3.08    1.37 
   7  15   4    3.30    0.67 
  -7  15  -4    3.37    0.32 
  -7  15  -4    2.45    0.36 
  -9 -15  -4    5.35    0.28 
   9 -15   4    6.17    0.59 
  -9 -15  -4    6.98    1.59 
  -9  15  -4    5.80    0.34 
  -9  15  -4    5.50    0.41 
   9  15   4    6.79    0.75 
 -11 -15  -4   -0.64    1.55 
 -11  15  -4    0.12    0.34 
 -11  15  -4   -0.89    0.41 
 -18  16   4   -0.06    0.82 
 -18  16   4    0.46    0.56 
  16 -16  -4    0.02    0.61 
 -16  16   4   -0.18    0.37 
 -16  16   4    0.22    0.78 
  16  16  -4   -0.16    0.84 
  14 -16  -4    0.14    0.62 
 -14 -16   4    0.45    0.39 
  14  16  -4    0.51    0.81 
 -14  16   4    0.63    0.36 
 -14  16   4   -0.39    0.71 
 -12 -16   4    0.70    0.38 
  12 -16  -4    1.36    0.58 
  12  16  -4    1.19    0.68 
 -12  16   4    0.90    0.29 
 -12  16   4    0.73    0.66 
 -10 -16   4   10.83    1.03 
  10 -16  -4   14.52    1.85 
  10 -16  -4   12.49    0.57 
 -10 -16   4   12.47    0.44 
 -10  16   4   12.19    0.66 
  10  16  -4   13.99    0.83 
 -10  16   4   11.82    0.31 
  10  16  -4   12.07    0.65 
   8 -16  -4    3.49    0.48 
  -8 -16   4    4.36    0.85 
  -8 -16   4    3.73    0.41 
   8 -16  -4    5.45    1.66 
   8  16  -4    3.72    0.67 
   8  16  -4    4.36    0.81 
  -8  16   4    3.10    0.26 
  -8  16   4    3.39    0.51 
   6 -16  -4    1.09    0.15 
  -6 -16   4    1.63    0.40 
   6 -16  -4    1.24    0.43 
   6 -16  -4    1.23    1.26 
  -6 -16   4    1.08    0.07 
  -6 -16   4    3.35    0.85 
  -6  16   4    1.18    0.23 
   6  16  -4    1.79    0.63 
   6  16  -4    0.96    0.39 
  -6  16   4    0.67    0.23 
   6  16  -4    0.61    0.89 
  -6  16   4    1.01    0.48 
   4 -16  -4    1.38    1.20 
  -4 -16   4    4.34    1.11 
  -4 -16   4    1.95    0.40 
   4 -16  -4    1.79    0.14 
  -4  16   4    2.24    0.49 
   4  16  -4    1.78    0.42 
   4  16  -4    1.41    0.17 
  -4  16   4    1.27    0.21 
   4  16  -4    0.42    1.08 
   4  16  -4    2.08    0.60 
  -4  16   4    1.94    0.23 
   2 -16  -4    2.48    1.23 
   2 -16  -4    2.51    0.13 
  -2 -16   4    2.77    0.41 
   2  16  -4    2.68    0.60 
  -2  16   4    2.46    0.20 
   2  16  -4    2.60    0.29 
  -2  16   4    2.27    0.16 
   2  16  -4    0.48    1.09 
   2  16  -4    2.37    0.17 
   0 -16   4    0.66    0.41 
   0 -16  -4    0.89    0.12 
   0 -16  -4    0.72    1.19 
   0  16  -4    0.65    0.29 
   0  16   4    0.86    0.14 
   0  16  -4    0.95    0.19 
   0  16   4    1.42    0.63 
  -2 -16  -4    7.15    0.20 
  -2 -16  -4    7.13    1.24 
  -2 -16  -4    7.38    0.14 
   2 -16   4    8.00    0.52 
   2  16   4    7.64    0.16 
  -2  16  -4    7.49    0.23 
  -2  16  -4    7.69    0.34 
   2  16   4    7.82    0.63 
  -4 -16  -4    2.65    1.31 
  -4 -16  -4    2.12    0.16 
   4 -16   4    2.69    0.53 
  -4 -16  -4    2.09    0.22 
   4  16   4    3.98    0.69 
  -4  16  -4    2.69    0.35 
  -4  16  -4    2.43    0.25 
   6 -16   4    0.56    0.56 
  -6 -16  -4   -1.06    1.30 
  -6  16  -4    0.42    0.29 
   6  16   4    0.48    0.64 
  -6  16  -4    0.03    0.36 
   8 -16   4    1.98    0.60 
  -8 -16  -4    2.73    1.53 
  -8 -16  -4    1.69    0.27 
  -8  16  -4    2.55    0.39 
  -8  16  -4    2.15    0.32 
   8  16   4    2.67    0.71 
  10 -16   4    0.40    0.61 
 -10 -16  -4   -0.61    1.55 
 -10  16  -4   -0.12    0.35 
 -10  16  -4   -0.07    0.45 
  10  16   4    0.33    0.78 
  17 -17  -4    1.97    0.63 
 -17  17   4    1.01    0.39 
 -17  17   4    1.72    0.86 
  15 -17  -4    4.54    0.62 
 -15  17   4    4.37    0.80 
  15  17  -4    4.39    0.79 
 -15  17   4    4.49    0.38 
 -13 -17   4    6.12    0.45 
  13 -17  -4    6.55    0.67 
  13  17  -4    6.39    0.83 
 -13  17   4    5.45    0.76 
 -13  17   4    5.15    0.33 
 -11 -17   4    1.94    0.46 
  11 -17  -4    1.52    0.59 
  11  17  -4    1.66    0.72 
 -11  17   4    1.14    0.32 
  11  17  -4    3.58    0.80 
 -11  17   4    1.20    0.66 
  -9 -17   4    0.14    0.41 
  -9 -17   4    0.10    0.91 
   9 -17  -4    0.16    0.46 
   9 -17  -4    1.69    1.86 
   9  17  -4    0.62    0.64 
  -9  17   4   -0.21    0.26 
   9  17  -4    0.57    0.78 
  -9  17   4   -0.16    0.59 
   7 -17  -4   21.13    0.59 
  -7 -17   4   22.23    0.63 
  -7 -17   4   23.60    1.11 
   7 -17  -4   22.75    1.48 
   7  17  -4   21.33    0.85 
   7  17  -4   22.33    1.21 
  -7  17   4   21.17    0.70 
  -5 -17   4   29.89    0.61 
   5 -17  -4   30.76    1.73 
  -5 -17   4   34.14    1.50 
   5 -17  -4   30.80    0.71 
   5  17  -4   28.56    0.57 
   5  17  -4   29.95    0.89 
  -5  17   4   29.76    0.67 
   5  17  -4   29.54    1.36 
   3 -17  -4    9.14    0.16 
   3 -17  -4    8.21    1.46 
  -3 -17   4   10.06    0.50 
  -3  17   4    8.87    0.24 
   3  17  -4    6.00    1.17 
   3  17  -4    8.50    0.19 
  -3  17   4    8.39    0.20 
   3  17  -4   10.06    0.70 
   1 -17  -4    4.27    1.28 
  -1 -17   4    5.62    0.50 
   1 -17  -4    4.84    0.14 
  -1  17   4    6.11    0.74 
   1  17  -4    4.73    0.21 
  -1  17   4    4.68    0.17 
   1  17  -4    4.65    0.32 
  -1 -17  -4    8.44    1.50 
   1 -17   4    9.07    0.56 
  -1 -17  -4    7.63    0.21 
  -1 -17  -4    7.95    0.18 
   1  17   4    7.56    0.17 
   1  17   4    9.17    0.77 
  -1  17  -4    7.81    0.35 
  -1  17  -4    7.64    0.25 
   3 -17   4    1.77    0.58 
  -3 -17  -4    0.44    0.20 
  -3 -17  -4    0.44    1.42 
  -3 -17  -4    0.73    0.15 
   3  17   4    0.80    0.65 
  -3  17  -4    0.97    0.25 
  -3  17  -4    0.65    0.34 
  -5 -17  -4    9.15    0.25 
  -5 -17  -4   11.64    1.63 
   5 -17   4   11.02    0.63 
  -5  17  -4    9.62    0.38 
  -5  17  -4   10.07    0.31 
   5  17   4   11.98    0.80 
  -7 -17  -4    5.06    1.56 
   7 -17   4    4.96    0.62 
  -7  17  -4    4.93    0.40 
  -7  17  -4    5.16    0.31 
   7  17   4    6.70    0.79 
   9 -17   4   18.29    0.68 
  -9 -17  -4   17.69    1.66 
  -9  17  -4   17.21    0.36 
   9  17   4   18.85    0.82 
  -9  17  -4   16.79    0.43 
 -11 -17  -4   -0.47    1.75 
  11  17   4    0.14    0.80 
 -11  17  -4    0.76    0.40 
  16 -18  -4    1.90    0.67 
 -16  18   4    1.41    0.39 
 -16  18   4    1.98    0.88 
  16  18  -4    3.19    0.95 
  14 -18  -4    0.02    0.65 
 -14  18   4    0.81    0.82 
 -14  18   4   -0.08    0.35 
  14  18  -4    0.56    0.82 
 -12 -18   4   -0.04    0.42 
  12 -18  -4    0.16    0.62 
  12  18  -4    0.69    0.77 
 -12  18   4    0.26    0.65 
 -12  18   4    0.22    0.32 
 -10 -18   4    4.32    0.47 
  10 -18  -4    3.86    0.57 
  10 -18  -4    5.12    1.96 
 -10 -18   4    2.74    1.03 
  10  18  -4    4.19    0.76 
  10  18  -4    5.45    0.87 
 -10  18   4    4.78    0.64 
 -10  18   4    3.19    0.30 
  -8 -18   4    0.10    0.44 
   8 -18  -4   -0.62    0.49 
  -8 -18   4    1.44    0.88 
   8 -18  -4    0.96    1.79 
  -8  18   4   -0.11    0.53 
  -8  18   4   -0.23    0.26 
  -8  18   4    0.45    0.27 
   8  18  -4    0.03    0.68 
   8  18  -4   -0.71    0.82 
  -6 -18   4   20.82    0.62 
   6 -18  -4   20.76    1.52 
   6 -18  -4   20.57    0.60 
  -6 -18   4   24.33    1.41 
   6  18  -4   21.03    0.90 
  -6  18   4   20.49    0.71 
   6  18  -4   21.10    1.32 
  -4 -18   4   12.19    1.54 
  -4 -18   4    9.27    0.56 
   4 -18  -4    8.49    0.50 
   4 -18  -4    8.73    1.62 
   4  18  -4    8.58    0.74 
   4  18  -4    5.49    1.47 
   2 -18  -4    1.45    0.14 
   2 -18  -4    2.21    1.62 
  -2 -18   4    1.11    0.38 
   2  18  -4    1.08    0.18 
  -2  18   4    1.32    0.17 
   2  18  -4    1.34    0.61 
   0 -18   4    0.54    0.47 
   0 -18  -4    0.02    1.48 
   0 -18  -4    0.87    0.14 
   0  18   4    0.62    0.70 
   0  18  -4    0.81    0.20 
   0  18   4    0.97    0.14 
   0  18  -4    0.87    0.31 
  -2 -18  -4   27.64    0.22 
  -2 -18  -4   30.96    1.83 
  -2 -18  -4   27.92    0.18 
   2 -18   4   30.53    0.68 
  -2  18  -4   27.71    0.28 
   2  18   4   30.31    0.86 
   2  18   4   27.86    0.18 
  -2  18  -4   27.92    0.42 
  -4 -18  -4   -0.34    1.54 
   4 -18   4    0.34    0.61 
  -4  18  -4   -0.44    0.38 
  -4  18  -4   -0.10    0.25 
   4  18   4   -0.24    0.67 
  -6 -18  -4    2.45    1.60 
   6 -18   4    3.20    0.62 
   6  18   4    2.86    0.72 
  -6  18  -4    2.62    0.29 
  -6  18  -4    2.24    0.40 
  -8 -18  -4   -1.80    1.57 
   8 -18   4    0.07    0.67 
  -8  18  -4   -0.55    0.43 
   8  18   4    1.26    0.80 
  -8  18  -4    0.06    0.33 
 -10 -18  -4   -1.05    1.64 
  10 -18   4    1.33    0.69 
  10  18   4    1.51    0.81 
 -10  18  -4    0.77    0.37 
 -10  18  -4    0.31    0.48 
  15 -19  -4    1.82    0.68 
 -15  19   4    1.46    0.83 
 -15  19   4    1.34    0.37 
  15  19  -4    2.21    0.85 
  13 -19  -4    6.53    0.72 
 -13 -19   4    6.00    0.48 
 -13  19   4    5.99    0.39 
  13  19  -4    6.99    0.91 
 -13  19   4    6.64    0.82 
  11 -19  -4   13.72    0.74 
 -11 -19   4   12.91    0.54 
 -11 -19   4   10.22    1.17 
  11  19  -4   11.98    0.79 
 -11  19   4   12.15    0.39 
 -11  19   4   13.50    0.83 
  -9 -19   4    0.21    0.46 
  -9 -19   4    0.90    0.99 
   9 -19  -4    4.23    2.11 
   9 -19  -4    0.25    0.53 
  -9  19   4   -0.04    0.30 
  -9  19   4    0.66    0.66 
   9  19  -4    0.37    0.71 
   9  19  -4    0.40    0.86 
  -7 -19   4    6.50    0.46 
  -7 -19   4    8.76    1.01 
   7 -19  -4    7.57    1.30 
   7 -19  -4    6.55    0.54 
  -7  19   4    6.16    0.65 
   7  19  -4    6.46    1.04 
  -7  19   4    5.95    0.29 
   7  19  -4    6.07    0.68 
  -7  19   4    5.41    0.28 
   5 -19  -4    4.42    0.53 
   5 -19  -4    4.03    1.54 
  -5 -19   4    4.23    0.51 
   5 -19  -4    4.14    0.18
[truncated: 475,950 more chars]
