# Supplementary material for: Iron(III) Complexes with Substituted Salicylaldehydes: Synthesis, Interaction with DNA and Serum Albumins, and Antioxidant Activity
Source: Molecules. 2025 May 29;30(11):2383. doi: 10.3390/molecules30112383 (PMC12156386; doi:10.3390/molecules30112383)
Supplement: Supplementary file 1 [file molecules-30-02383-s001.zip › Cif of complex 2.cif]

data_global 
_audit_creation_date        "2025-04-25"
_audit_creation_method CRYSTALS_ver_14.61_build_6236 

_oxford_structure_analysis_title  'ps_zp139_0m in P-1'
_chemical_name_systematic         ?
_chemical_melting_point           ?

#looking for refcif 
 
 
# Check this file using the IUCr facility at: 
# http://checkcif.iucr.org/ 
 
# The content below is held in the file 'script/refcif.dat'. This is a text 
# file which you may edit to reflect local conditions. 
# Items which need looking at are represented by a '?'. 
# Items for which there are choices are prefixed with 'choose from'. 
 
_publ_contact_letter 
; 
 Please consider this CIF submission for 
 publication as a Short Format Paper in Acta 
 Crystallographica E. 
; 
_publ_contact_author_name         'Anthony Other' 
_publ_contact_author_address 
; 
 Chemical Crystallography Laboratory, 
 Department of Chemistry, 
 University of Nowhere, 
 Nowhere, NO1 4T, UK. 
; 
 
_publ_contact_author_phone        '+44 1865 000000' 
_publ_contact_author_fax          '+44 1865 000000' 
_publ_contact_author_email        'a.n.other@chem.no.ac.uk' 
_publ_requested_journal           'Section E' 
_publ_requested_category          EO # choose from: FI FM FO CI CM CO AD 
_publ_requested_coeditor_name     'Prof William Clegg' 
 
_publ_section_title 
# Title of paper - generally just the systematic or trivial name 
; ? 
; 
 
# The loop structure below should contain the names and addresses of all 
# authors, in the required order of publication. Repeat as necessary. 
loop_ 
 _publ_author_name 
 _publ_author_address 
 _publ_author_footnote 
 'Other, Anthony N.' # Author 1 
; 
 ? # Address for author 1 
; 
; 
 ? # Footnote for author 1 
; 
 'Else, S. O.' # Author 2 
; 
 ? # Address 2 
; 
; 
 ? # Footnote 2 
; 
 
 
_publ_section_abstract 
# Text of the abstract 
# (a) The Abstract must be self-contained and comprehensible 
# without the rest of the paper. This means no references 
# to atom names or to compound numbers; compounds must be 
# identified as the title compound, or by name or by some other 
# means such as derivatives of each other (e.g. "the 
# corresponding ketone"). 
# (b) The chemical formula of "the title compound" must be given. 
# (c) Any crystallographic molecular symmetry should be 
# mentioned, and also the presence of more than one molecule 
# in the asymmetric unit (i.e. anything other than Z'=1). 
; 
? 
; 
 
_publ_section_related_literature  # Not in version 2.3.1 
############################################################### 
# Essential references (e.g. to the origin of the material studied, related 
# structural studies, and to information supporting the reported structure) 
# should be cited in this section, with appropriate very brief explanatory 
# text, for example `The synthesis of the complex is described by Jones 
# (2001). The anhydrous complex has essentially the same coordination 
# geometry (Smith, 2003).' In addition, all references included in the 
# supplementary materials, but not elsewhere in the published article, 
# should be given here. The simple text `For related literature, see:...' 
# may be used, but further details should be provided in the Comment 
# section, which forms part of the supplementary material. 
############################################################### 
; 
? 
; 
 
_publ_section_comment 
# Text of the paper 
# Note that atoms are referenced as N2, not N(2) or N~2~ 
# If text containing () occur within (), the outer ones should be [] 
# Figures should be referenced as Fig. 
; 
? 
; 
_publ_section_acknowledgements    # Acknowledgments 
; 
? 
; 
_publ_section_figure_captions 
# Captions to figures - Start each caption on a new line after a blank line 
; 
Fig. 1. 
The title compound with displacement ellipsoids drawn at the 50% 
probability level. H atoms are shown as spheres of 
arbitary radius. 
 
; 
 
 
_publ_section_exptl_refinement 
# Some potentially useful phrases are donated by Bill Clegg: 
; 
In the absence of significant anomalous scattering, Friedel pairs were 
merged. 
 
The absolute configuration was arbitrarily assigned. 
 
The relatively large ratio of minimum to maximum corrections applied 
in the multiscan process (1:nnn) reflect changes in the illuminated 
volume of the crystal. 
 
Changes in illuminated volume were kept to a minimum, and were 
taken into account (G\"orbitz, 1999) by the multi-scan inter-frame 
scaling (DENZO/SCALEPACK, Otwinowski & Minor, 1997). 
 
 
G\"orbitz, C. H. (1999). Acta Cryst. B55, 1090-1098. 
 
 
 
 
The H atoms were all located in a difference map, but those 
attached to carbon atoms were repositioned geometrically. 
The H atoms were initially refined with soft restraints on the 
bond lengths and angles to regularise their geometry 
(C---H in the range 0.93--0.98, 
N---H in the range 0.86--0.89 
N---H to 0.86 
O---H = 0.82 
\%A) 
and 
U~iso~(H) (in the range 1.2-1.5 times U~eq~ of the parent atom), 
after which the positions were refined with riding constraints 
(Cooper et al, 2010). 
 
Cooper, R. I., Thompson, A. L. & Watkin, D. J. (2010). J. Appl. Cryst. 
43, 1100-1107. 
 
; 
 
_publ_section_exptl_prep 
# Brief details or a reference. Include solvent if known 
; 
? 
; 
 
# Hand-made tables can be put in the cif. The number of columns 
# is set in the loop header. 
# The contants of each column can either be a piece of text 
# without any spaces (eg a number) or other text enclosed in " " 
# Remove the leading # in the following example 
 
#_geom_extra_table_head_A 
#; 
#Table 2. 
#Molecular parameters deviating most from MOGUL averages 
#; 
# 
#loop_ 
#_geom_extra_tableA_col_1 
#_geom_extra_tableA_col_2 
#_geom_extra_tableA_col_3 
#_geom_extra_tableA_col_4 
# 
#Parameter "Observed Value" "MOGUL Value" "MOGUL e.s.d" 
#N5-C6-C4 129 124 "7 (\%)" 
#C3-O10-C2 105 109 "2 (\%)" 
#C6-O7 1.25 1.22 ".02 (\%A)" 
# 
 
data_I 
 
_exptl_special_details 
; 
 The crystal was 
placed in the cold stream of an Oxford 
Cryosystems open-flow nitrogen cryostat (Cosier & 
Glazer, 1986) with a nominal stability of 0.1K. 
 
Cosier, J. & Glazer, A.M., 1986. J. Appl. Cryst. 105-107. 
; 
_refine_special_details 
; 
? 
; 
#--------------------------------------------------------------- 
# _oxford_ data items, April 2010: 
# There is some uncertainty about the correct way of forming local data 
# names, e.g. 
 
# _atom_site_special_shape_oxford 
# or 
# _oxford_atom_site_special_shape 
 
# see: 
# http://www.iucr.org/resources/cif/spec/version1.1/semantics#namespace 
 
# A reserved prefix, e.g. foo, must be used in the following way 
# " If the data file contains items defined in a DDL1 dictionary, the 
# local data names assigned under the reserved prefix must contain it as 
# their first component, e.g. _foo_atom_site_my_item. " 
 
# However, this seems to say the opposite: 
# http://www.iucr.org/__data/iucr/cif/standard/cifstd8.html 
 
# According to advice from the IUCr, CRYSTALS is correct 
#--------------------------------------------------------------- 
# End of 'script/refcif.dat' 
#end of refcif 
_cell_length_a                    12.9316(9)
_cell_length_b                    13.1757(10)
_cell_length_c                    15.9281(11)
_cell_angle_alpha                 106.397(2)
_cell_angle_beta                  92.980(2)
_cell_angle_gamma                 94.284(2)
_cell_volume                      2588.6(3)
 
_symmetry_cell_setting            'triclinic' 
_symmetry_space_group_name_H-M    'P -1 ' 
_symmetry_space_group_name_Hall   ? 
loop_
 _symmetry_equiv_pos_as_xyz
 'x,y,z'
 '-x,-y,-z'

loop_
_atom_type_symbol
_atom_type_scat_dispersion_real
_atom_type_scat_dispersion_imag
_atom_type_scat_Cromer_Mann_a1
_atom_type_scat_Cromer_Mann_b1
_atom_type_scat_Cromer_Mann_a2
_atom_type_scat_Cromer_Mann_b2
_atom_type_scat_Cromer_Mann_a3
_atom_type_scat_Cromer_Mann_b3
_atom_type_scat_Cromer_Mann_a4
_atom_type_scat_Cromer_Mann_b4
_atom_type_scat_Cromer_Mann_c
_atom_type_scat_source  
 C       0.0033   0.0016   2.3100  20.8439   1.0200  10.2075   1.5886   0.5687
   0.8650  51.6512   0.2156 'International Tables Vol C 4.2.6.8 and 6.1.1.4'
 H       0.0000   0.0000   0.4930  10.5109   0.3229  26.1257   0.1402   3.1424
   0.0408  57.7998   0.0030 'International Tables Vol C 4.2.6.8 and 6.1.1.4'
 N       0.0061   0.0033  12.2126   0.0057   3.1322   9.8933   2.0125  28.9975
   1.1663   0.5826 -11.5290 'International Tables Vol C 4.2.6.8 and 6.1.1.4'
 O       0.0106   0.0060   3.0485  13.2771   2.2868   5.7011   1.5463   0.3239
   0.8670  32.9089   0.2508 'International Tables Vol C 4.2.6.8 and 6.1.1.4'
 Cl      0.1484   0.1585  11.4604   0.0104   7.1964   1.1662   6.2556  18.5194
   1.6455  47.7784  -9.5574 'International Tables Vol C 4.2.6.8 and 6.1.1.4'
 K       0.2009   0.2494   8.2186  12.7949   7.4398   0.7748   1.0519 213.1870
   0.8659  41.6841   1.4228 'International Tables Vol C 4.2.6.8 and 6.1.1.4'
 Fe      0.3463   0.8444  11.7695   4.7611   7.3573   0.3072   3.5222  15.3535
   2.3045  76.8805   1.0369 'International Tables Vol C 4.2.6.8 and 6.1.1.4'
 
 
_cell_formula_units_Z                    2

# Given Formula = C40 H40 Cl4 Fe4 K4 N8 O8 
# Dc =      1.65 Fooo =   1296.00 Mu =     16.82 M =   1282.40
# Found Formula = C49 H46 Cl1 Fe2 K1 O19 
# Dc =      1.44 FOOO =   1160.00 Mu =      7.66 M =   1125.14

_chemical_formula_sum             'C49 H46 Cl1 Fe2 K1 O19'
_chemical_formula_moiety          'C49 H46 Cl1 Fe2 K1 O19'
_chemical_compound_source                ?
_chemical_formula_weight           1125.14
 
 
_cell_measurement_reflns_used          314
_cell_measurement_theta_min             10
_cell_measurement_theta_max             20
_cell_measurement_temperature          295
 
_exptl_crystal_description        'prism' 
_exptl_crystal_colour             'brown' 
_exptl_crystal_size_min           0.090 
_exptl_crystal_size_mid           0.220 
_exptl_crystal_size_max           0.270 
 
_exptl_crystal_density_diffrn     1.443 
_exptl_crystal_density_meas       ? 
_exptl_crystal_density_method     'not measured' 
# Non-dispersive F(000): 
_exptl_crystal_F_000              1160 
_exptl_absorpt_coefficient_mu     0.766 
 
# Sheldrick geometric approximatio 0.84 0.93 
_exptl_absorpt_correction_type    numerical 
_exptl_absorpt_process_details 
; 
 Analytical Absorption (De Meulenaer & Tompa, 1965) 
; 
_exptl_absorpt_correction_T_min   0.84 
_exptl_absorpt_correction_T_max   0.93 
_diffrn_measurement_device_type   'Bruker Kappa Apex2' 
_diffrn_measurement_device        'Area' 
_diffrn_radiation_monochromator   'graphite' 
_diffrn_radiation_type            'Mo K\a'
_diffrn_radiation_wavelength           0.71073
_diffrn_measurement_method        '\f & \w scans' 
 
# If a reference occurs more than once, delete the author 
# and date from subsequent references. 
_computing_data_collection        'Apex2 (Bruker AXS, 2006)' 
_computing_cell_refinement        'Apex2 (Bruker AXS, 2006)' 
_computing_data_reduction         'Apex2 (Bruker AXS, 2006)' 
_computing_structure_solution     'Superflip (Palatinus & Chapuis, 2007)' 
_computing_structure_refinement   'CRYSTALS (Betteridge et al., 2003)' 
_computing_publication_material   'CRYSTALS (Betteridge et al., 2003)' 
_computing_molecular_graphics     'CAMERON (Watkin et al., 1996)' 
 
_diffrn_standards_interval_time   . 
_diffrn_standards_interval_count  . 
_diffrn_standards_number          0 
_diffrn_standards_decay_%         ? 
 
_diffrn_ambient_temperature        295
_diffrn_reflns_number             41392 
_reflns_number_total              9773 
_diffrn_reflns_av_R_equivalents   0.023 
# Number of reflections without Friedels Law is 0 
# Number of reflections with Friedels Law is 9773 
# Theoretical number of reflections is about 19845 
 
 
_diffrn_reflns_theta_min          1.337 
_diffrn_reflns_theta_max          25.772 
_diffrn_measured_fraction_theta_max 0.983 
 
_diffrn_reflns_theta_full         25.256 
_diffrn_measured_fraction_theta_full 0.990 
 
 
_diffrn_reflns_limit_h_min        -15 
_diffrn_reflns_limit_h_max        15 
_diffrn_reflns_limit_k_min        -16 
_diffrn_reflns_limit_k_max        16 
_diffrn_reflns_limit_l_min        -19 
_diffrn_reflns_limit_l_max        19 
_reflns_limit_h_min               -15 
_reflns_limit_h_max               15 
_reflns_limit_k_min               -16 
_reflns_limit_k_max               15 
_reflns_limit_l_min               0 
_reflns_limit_l_max               19 
 
_oxford_diffrn_Wilson_B_factor    3.52 
_oxford_diffrn_Wilson_scale       63.61 
 
_atom_sites_solution_primary      Other  #heavy,direct,difmap,geom,iterative
# _atom_sites_solution_secondary  difmap
_atom_sites_solution_hydrogens    difmap
 
_refine_diff_density_min          -0.42 
_refine_diff_density_max          0.77 
 
 
# The current dictionary definitions do not cover the 
# situation where the reflections used for refinement were 
# selected by a user-defined sigma threshold 
 
 
# The values actually used during refinement 
_oxford_reflns_threshold_expression_ref     I>2.0\s(I)
_refine_ls_number_reflns          8106 
_refine_ls_number_restraints      2 
_refine_ls_number_parameters      656 
_oxford_refine_ls_R_factor_ref    0.0464 
_refine_ls_wR_factor_ref          0.0749 
_refine_ls_goodness_of_fit_ref    0.9996 
_refine_ls_shift/su_max           0.0009391 
_refine_ls_shift/su_mean          0.0000241 
 
 
# The values computed with all filters except I/sigma 
_oxford_reflns_number_all         9761 
_refine_ls_R_factor_all           0.0631 
_refine_ls_wR_factor_all          0.0824 
 
# The values computed with a 2 sigma cutoff - a la SHELX 
_reflns_threshold_expression      I>2.0\s(I)
_reflns_number_gt                 8106 
_refine_ls_R_factor_gt            0.0464 
_refine_ls_wR_factor_gt           0.0749 
 
# choose from: rm (reference molecule of known chirality), 
# ad (anomolous dispersion - Flack), rmad (rm and ad), 
# syn (from synthesis), unk (unknown) or . (not applicable). 
_chemical_absolute_configuration  '.' 
 
 
_refine_ls_structure_factor_coef  Fsqd 
_refine_ls_matrix_type            full
_refine_ls_hydrogen_treatment     constr         #undef, noref, refall,
                                                 # refxyz, refU, constr or mixed
_refine_ls_weighting_scheme       calc 
_refine_ls_weighting_details 
;
 Method, part 1, Chebychev polynomial, (Watkin, 1994, Prince, 1982) 
 [weight] = 1.0/[A~0~*T~0~(x)+A~1~*T~1~(x) ... +A~n-1~]*T~n-1~(x)] 
 where A~i~ are the Chebychev coefficients listed below and x= Fcalc/Fmax 
 Method = Robust Weighting (Prince, 1982) 
 W = [weight] * [1-(deltaF/6*sigmaF)^2^]^2^ 
 A~i~ are: 
 2.91 3.61 1.18 
;
# Insert your own references if required - in alphabetical order 
_publ_section_references 
; 
Betteridge, P.W., Carruthers, J.R., Cooper, R.I., 
Prout, K. & Watkin, D.J. (2003). J. Appl. Cryst. 36, 1487. 
 
Bruker Analytical X-ray Systems, Inc., 2006. <i>Apex2</i>, 
Version 2 User Manual, M86-E01078, Madison, WI. 
 
De Meulenaer, J. & Tompa, H. (1965). Acta Cryst. 19, 1014. 
 
Palatinus, L. & Chapuis, G. (2007). J. Appl. Cryst. 40, 786-790. 
 
Prince, E. 
Mathematical Techniques in Crystallography 
and Materials Science 
Springer-Verlag, New York, 1982. 
 
Watkin D.J. (1994). 
Acta Cryst, A50, 411-437. 
 
Watkin, D.J., Prout, C.K. & Pearce, L.J. (1996). CAMERON, Chemical 
Crystallography Laboratory, Oxford, UK. 
; 

# Uequiv = arithmetic mean of Ui i.e. Ueqiv = (U1+U2+U3)/3

# Replace last . with number of unfound hydrogen atoms attached to an atom.

# ..._refinement_flags_... 
# . no refinement constraints           S special position constraint on site
# G rigid group refinement of site      R riding atom
# D distance or angle restraint on site T thermal displacement constraints
# U Uiso or Uij restraint (rigid bond)  P partial occupancy constraint


loop_
_atom_site_label
_atom_site_type_symbol
_atom_site_fract_x
_atom_site_fract_y
_atom_site_fract_z
_atom_site_U_iso_or_equiv
_atom_site_occupancy
_atom_site_adp_type
_atom_site_refinement_flags_posn
_atom_site_refinement_flags_adp
_atom_site_refinement_flags_occupancy
_atom_site_disorder_assembly
_atom_site_disorder_group
_atom_site_attached_hydrogens
Fe1 Fe 0.46509(3) 0.53007(3) 0.27681(2) 0.0375 1.0000 Uani . . . . . . 
Fe2 Fe -0.04651(3) 0.68849(4) 0.30182(3) 0.0546 1.0000 Uani . . . . . . 
K1 K 0.21155(4) 0.61678(5) 0.28474(4) 0.0503 1.0000 Uani . . . . . . 
O1 O 0.59144(13) 0.57218(15) 0.21534(12) 0.0490 1.0000 Uani . . . . . . 
O2 O 0.38103(13) 0.53186(14) 0.17326(11) 0.0414 1.0000 Uani . . . . . . 
O3 O 0.22084(16) 0.56375(19) 0.08297(13) 0.0646 1.0000 Uani . . . . . . 
O4 O 0.51291(14) 0.37890(15) 0.23594(12) 0.0483 1.0000 Uani . . . . . . 
O5 O 0.34863(13) 0.46614(13) 0.32156(11) 0.0387 1.0000 Uani . . . . . . 
O6 O 0.16313(15) 0.43743(15) 0.36958(13) 0.0535 1.0000 Uani . . . . . . 
O7 O 0.57547(14) 0.54727(15) 0.38040(12) 0.0494 1.0000 Uani . . . . . . 
O8 O 0.42990(12) 0.67080(13) 0.33868(11) 0.0391 1.0000 Uani . . . . . . 
O9 O 0.31839(16) 0.82949(15) 0.39802(14) 0.0573 1.0000 Uani . . . . . . 
O10 O -0.14207(15) 0.72528(18) 0.21012(15) 0.0644 1.0000 Uani . . . . . . 
O11 O 0.06572(14) 0.76259(16) 0.26051(14) 0.0565 1.0000 Uani . . . . . . 
O12 O 0.24965(15) 0.81231(17) 0.21508(15) 0.0610 1.0000 Uani . . . . . . 
O13 O -0.17848(14) 0.60246(18) 0.32249(15) 0.0588 1.0000 Uani . . . . . . 
O14 O -0.00451(14) 0.55369(16) 0.23406(13) 0.0537 1.0000 Uani . . . . . . 
O15 O 0.10712(15) 0.40482(17) 0.15371(14) 0.0599 1.0000 Uani . . . . . . 
O16 O -0.10870(18) 0.81626(19) 0.38620(18) 0.0710 1.0000 Uani . . . . . . 
O17 O 0.04274(15) 0.68889(16) 0.40385(14) 0.0539 1.0000 Uani . . . . . . 
O18 O 0.20630(17) 0.66258(18) 0.49441(14) 0.0649 1.0000 Uani . . . . . . 
O19 O 0.6415(2) 0.8537(2) 0.21852(18) 0.0676(8) 0.7500 Uiso D . . . . . 
O20 O 0.2588(7) 0.0594(7) -0.0456(6) 0.073(2) 0.2500 Uiso D . . . . . 
Cl1 Cl 0.60901(9) 1.07226(9) 0.18312(8) 0.0713 0.7500 Uani . . . . . . 
Cl2 Cl 0.4088(3) 0.9972(3) 0.0549(3) 0.0755 0.2500 Uani . . . . . . 
C1 C 0.5895(2) 0.6041(2) 0.14968(19) 0.0514 1.0000 Uani . . . . . . 
C2 C 0.5014(2) 0.6131(2) 0.09750(18) 0.0513 1.0000 Uani . . . . . . 
C3 C 0.4003(2) 0.5786(2) 0.11274(17) 0.0464 1.0000 Uani . . . . . . 
C4 C 0.3152(2) 0.5954(3) 0.06001(18) 0.0567 1.0000 Uani . . . . . . 
C5 C 0.3323(3) 0.6419(3) -0.0052(2) 0.0653 1.0000 Uani . . . . . . 
C6 C 0.4327(3) 0.6747(3) -0.0197(2) 0.0684 1.0000 Uani . . . . . . 
C7 C 0.5156(3) 0.6624(3) 0.0299(2) 0.0623 1.0000 Uani . . . . . . 
C8 C 0.1293(3) 0.5713(3) 0.0303(2) 0.0747 1.0000 Uani . . . . . . 
C9 C 0.4610(2) 0.2951(2) 0.22920(18) 0.0502 1.0000 Uani . . . . . . 
C10 C 0.3586(2) 0.2802(2) 0.25561(17) 0.0447 1.0000 Uani . . . . . . 
C11 C 0.3072(2) 0.3678(2) 0.30188(16) 0.0403 1.0000 Uani . . . . . . 
C12 C 0.2069(2) 0.3487(2) 0.32814(17) 0.0461 1.0000 Uani . . . . . . 
C13 C 0.1613(2) 0.2463(2) 0.31127(19) 0.0529 1.0000 Uani . . . . . . 
C14 C 0.2127(2) 0.1612(2) 0.26605(19) 0.0564 1.0000 Uani . . . . . . 
C15 C 0.3080(2) 0.1767(2) 0.23862(19) 0.0538 1.0000 Uani . . . . . . 
C16 C 0.0668(2) 0.4262(2) 0.4080(2) 0.0586 1.0000 Uani . . . . . . 
C17 C 0.5949(2) 0.6237(2) 0.44450(19) 0.0524 1.0000 Uani . . . . . . 
C18 C 0.5428(2) 0.7177(2) 0.47008(18) 0.0509 1.0000 Uani . . . . . . 
C19 C 0.4584(2) 0.7333(2) 0.41621(17) 0.0429 1.0000 Uani . . . . . . 
C20 C 0.4024(2) 0.8232(2) 0.45162(19) 0.0510 1.0000 Uani . . . . . . 
C21 C 0.4310(3) 0.8906(2) 0.5315(2) 0.0645 1.0000 Uani . . . . . . 
C22 C 0.5168(3) 0.8748(3) 0.5825(2) 0.0704 1.0000 Uani . . . . . . 
C23 C 0.5709(3) 0.7913(3) 0.5547(2) 0.0630 1.0000 Uani . . . . . . 
C24 C 0.2608(3) 0.9209(2) 0.4255(2) 0.0620 1.0000 Uani . . . . . . 
C25 C -0.1217(2) 0.7900(3) 0.1682(2) 0.0615 1.0000 Uani . . . . . . 
C26 C -0.0213(2) 0.8341(2) 0.1570(2) 0.0549 1.0000 Uani . . . . . . 
C27 C 0.0692(2) 0.8119(2) 0.1994(2) 0.0512 1.0000 Uani . . . . . . 
C28 C 0.1669(2) 0.8436(2) 0.1751(2) 0.0540 1.0000 Uani . . . . . . 
C29 C 0.1744(2) 0.9006(2) 0.1147(2) 0.0588 1.0000 Uani . . . . . . 
C30 C 0.0825(3) 0.9268(3) 0.0782(2) 0.0645 1.0000 Uani . . . . . . 
C31 C -0.0108(3) 0.8962(3) 0.0967(2) 0.0618 1.0000 Uani . . . . . . 
C32 C 0.3516(2) 0.8521(3) 0.2039(2) 0.0652 1.0000 Uani . . . . . . 
C33 C -0.2069(2) 0.5086(3) 0.2866(2) 0.0545 1.0000 Uani . . . . . . 
C34 C -0.1507(2) 0.4308(2) 0.23357(19) 0.0513 1.0000 Uani . . . . . . 
C35 C -0.0491(2) 0.4567(2) 0.21288(18) 0.0490 1.0000 Uani . . . . . . 
C36 C 0.0072(2) 0.3742(2) 0.16677(19) 0.0534 1.0000 Uani . . . . . . 
C37 C -0.0380(2) 0.2710(3) 0.1395(2) 0.0605 1.0000 Uani . . . . . . 
C38 C -0.1405(3) 0.2474(3) 0.1580(2) 0.0642 1.0000 Uani . . . . . . 
C39 C -0.1943(2) 0.3251(3) 0.2042(2) 0.0592 1.0000 Uani . . . . . . 
C40 C 0.1654(2) 0.3285(3) 0.0965(2) 0.0642 1.0000 Uani . . . . . . 
C41 C -0.0824(3) 0.8600(3) 0.4624(3) 0.0698 1.0000 Uani . . . . . . 
C42 C 0.0023(3) 0.8420(3) 0.5148(2) 0.0636 1.0000 Uani . . . . . . 
C43 C 0.0636(2) 0.7569(2) 0.4817(2) 0.0552 1.0000 Uani . . . . . . 
C44 C 0.1498(3) 0.7443(3) 0.5338(2) 0.0604 1.0000 Uani . . . . . . 
C45 C 0.1711(3) 0.8105(3) 0.6173(2) 0.0701 1.0000 Uani . . . . . . 
C46 C 0.1098(3) 0.8935(3) 0.6501(3) 0.0763 1.0000 Uani . . . . . . 
C47 C 0.0299(3) 0.9094(3) 0.6022(3) 0.0740 1.0000 Uani . . . . . . 
C48 C 0.2845(3) 0.6326(3) 0.5456(2) 0.0721 1.0000 Uani . . . . . . 
C49 C 0.6508(4) 0.8620(4) 0.31004(19) 0.0827(14) 0.7500 Uiso D . . . . . 
C50 C 0.3128(11) 0.1587(8) 0.0037(9) 0.081(4) 0.2500 Uiso D . . . . . 
H11 H 0.6551 0.6269 0.1338 0.0624 1.0000 Uiso R . . . . . 
H51 H 0.2755 0.6511 -0.0398 0.0784 1.0000 Uiso R . . . . . 
H61 H 0.4435 0.7060 -0.0653 0.0826 1.0000 Uiso R . . . . . 
H71 H 0.5819 0.6853 0.0210 0.0754 1.0000 Uiso R . . . . . 
H81 H 0.1297 0.6425 0.0246 0.1134 1.0000 Uiso R . . . . . 
H82 H 0.1303 0.5205 -0.0265 0.1134 1.0000 Uiso R . . . . . 
H83 H 0.0684 0.5551 0.0582 0.1139 1.0000 Uiso R . . . . . 
H91 H 0.4908 0.2324 0.2023 0.0607 1.0000 Uiso R . . . . . 
H131 H 0.0958 0.2350 0.3306 0.0640 1.0000 Uiso R . . . . . 
H141 H 0.1803 0.0921 0.2549 0.0684 1.0000 Uiso R . . . . . 
H151 H 0.3423 0.1196 0.2101 0.0648 1.0000 Uiso R . . . . . 
H161 H 0.0137 0.3881 0.3627 0.0895 1.0000 Uiso R . . . . . 
H162 H 0.0783 0.3879 0.4499 0.0892 1.0000 Uiso R . . . . . 
H163 H 0.0478 0.4956 0.4374 0.0897 1.0000 Uiso R . . . . . 
H171 H 0.6513 0.6210 0.4825 0.0638 1.0000 Uiso R . . . . . 
H211 H 0.3927 0.9475 0.5531 0.0773 1.0000 Uiso R . . . . . 
H221 H 0.5364 0.9228 0.6374 0.0847 1.0000 Uiso R . . . . . 
H231 H 0.6271 0.7799 0.5893 0.0767 1.0000 Uiso R . . . . . 
H241 H 0.2354 0.9250 0.4823 0.0946 1.0000 Uiso R . . . . . 
H242 H 0.2050 0.9143 0.3820 0.0943 1.0000 Uiso R . . . . . 
H243 H 0.3070 0.9832 0.4295 0.0941 1.0000 Uiso R . . . . . 
H251 H -0.1796 0.8101 0.1398 0.0736 1.0000 Uiso R . . . . . 
H291 H 0.2388 0.9209 0.0993 0.0704 1.0000 Uiso R . . . . . 
H301 H 0.0870 0.9665 0.0393 0.0773 1.0000 Uiso R . . . . . 
H311 H -0.0693 0.9144 0.0715 0.0742 1.0000 Uiso R . . . . . 
H321 H 0.3586 0.9269 0.2305 0.0980 1.0000 Uiso R . . . . . 
H322 H 0.4023 0.8196 0.2318 0.0980 1.0000 Uiso R . . . . . 
H323 H 0.3623 0.8365 0.1423 0.0983 1.0000 Uiso R . . . . . 
H331 H -0.2742 0.4844 0.2952 0.0645 1.0000 Uiso R . . . . . 
H371 H -0.0009 0.2167 0.1084 0.0731 1.0000 Uiso R . . . . . 
H381 H -0.1715 0.1784 0.1390 0.0775 1.0000 Uiso R . . . . . 
H391 H -0.2619 0.3090 0.2173 0.0714 1.0000 Uiso R . . . . . 
H401 H 0.1693 0.2688 0.1192 0.0970 1.0000 Uiso R . . . . . 
H402 H 0.1295 0.3075 0.0391 0.0971 1.0000 Uiso R . . . . . 
H403 H 0.2340 0.3623 0.0948 0.0965 1.0000 Uiso R . . . . . 
H411 H -0.1241 0.9137 0.4914 0.0845 1.0000 Uiso R . . . . . 
H451 H 0.2276 0.8014 0.6525 0.0845 1.0000 Uiso R . . . . . 
H461 H 0.1240 0.9373 0.7066 0.0926 1.0000 Uiso R . . . . . 
H471 H -0.0096 0.9659 0.6239 0.0896 1.0000 Uiso R . . . . . 
H481 H 0.3158 0.5719 0.5086 0.1082 1.0000 Uiso R . . . . . 
H482 H 0.3369 0.6908 0.5690 0.1084 1.0000 Uiso R . . . . . 
H483 H 0.2538 0.6125 0.5925 0.1084 1.0000 Uiso R . . . . . 
H491 H 0.5864 0.8854 0.3307 0.1238 0.7500 Uiso R . . . . . 
H492 H 0.7076 0.9153 0.3338 0.1232 0.7500 Uiso R . . . . . 
H493 H 0.6627 0.7948 0.3172 0.1239 0.7500 Uiso R . . . . . 
H501 H 0.2925 0.2109 -0.0225 0.1241 0.2500 Uiso R . . . . . 
H502 H 0.2960 0.1741 0.0627 0.1242 0.2500 Uiso R . . . . . 
H503 H 0.3846 0.1505 -0.0002 0.1242 0.2500 Uiso R . . . . . 
H191 H 0.6328 0.9122 0.2091 0.0814 0.7500 Uiso R . . . . . 
H201 H 0.2645 0.0154 -0.0153 0.0867 0.2500 Uiso R . . . . . 
loop_
_atom_site_aniso_label
_atom_site_aniso_U_11
_atom_site_aniso_U_22
_atom_site_aniso_U_33
_atom_site_aniso_U_23
_atom_site_aniso_U_13
_atom_site_aniso_U_12
Fe1 0.03301(18) 0.0435(2) 0.03734(19) 0.01221(15) 0.00494(14) 0.00774(15) 
Fe2 0.0385(2) 0.0611(3) 0.0749(3) 0.0326(2) 0.0118(2) 0.01586(19) 
K1 0.0340(3) 0.0549(4) 0.0661(4) 0.0219(3) 0.0062(3) 0.0116(2) 
O1 0.0362(10) 0.0606(12) 0.0519(11) 0.0183(9) 0.0086(8) 0.0026(8) 
O2 0.0380(9) 0.0533(11) 0.0346(9) 0.0168(8) 0.0007(7) -0.0009(8) 
O3 0.0528(12) 0.0879(16) 0.0541(12) 0.0287(11) -0.0190(10) -0.0034(11) 
O4 0.0442(10) 0.0479(11) 0.0523(11) 0.0091(9) 0.0155(8) 0.0127(9) 
O5 0.0388(9) 0.0369(9) 0.0420(9) 0.0107(7) 0.0139(7) 0.0077(7) 
O6 0.0520(11) 0.0462(11) 0.0634(12) 0.0131(9) 0.0304(10) 0.0036(9) 
O7 0.0450(11) 0.0567(12) 0.0454(11) 0.0116(9) -0.0053(8) 0.0168(9) 
O8 0.0377(9) 0.0399(9) 0.0399(9) 0.0110(8) 0.0013(7) 0.0083(7) 
O9 0.0617(13) 0.0422(11) 0.0659(13) 0.0093(9) 0.0039(10) 0.0180(9) 
O10 0.0420(11) 0.0784(15) 0.0859(16) 0.0430(13) 0.0053(10) 0.0120(10) 
O11 0.0420(11) 0.0636(13) 0.0768(14) 0.0402(11) 0.0052(10) 0.0082(9) 
O12 0.0447(11) 0.0638(13) 0.0812(15) 0.0323(12) 0.0078(10) 0.0006(10) 
O13 0.0385(11) 0.0689(14) 0.0800(15) 0.0343(12) 0.0172(10) 0.0165(10) 
O14 0.0359(10) 0.0623(13) 0.0688(13) 0.0251(10) 0.0132(9) 0.0107(9) 
O15 0.0477(11) 0.0633(13) 0.0643(13) 0.0094(10) 0.0131(10) 0.0068(10) 
O16 0.0595(14) 0.0644(15) 0.0954(19) 0.0270(14) 0.0147(13) 0.0242(11) 
O17 0.0496(11) 0.0546(12) 0.0661(13) 0.0277(11) 0.0106(10) 0.0154(9) 
O18 0.0696(14) 0.0646(14) 0.0658(14) 0.0264(11) 0.0002(11) 0.0145(11) 
Cl1 0.0699(7) 0.0672(7) 0.0845(8) 0.0240(6) 0.0320(6) 0.0278(5) 
Cl2 0.082(2) 0.071(2) 0.086(2) 0.0351(19) 0.0328(19) 0.0184(18) 
C1 0.0453(16) 0.0576(17) 0.0529(17) 0.0171(14) 0.0157(13) 0.0010(13) 
C2 0.0514(16) 0.0578(17) 0.0453(15) 0.0158(13) 0.0122(13) -0.0004(13) 
C3 0.0498(16) 0.0514(16) 0.0377(14) 0.0133(12) 0.0022(12) 0.0016(12) 
C4 0.0610(19) 0.068(2) 0.0413(15) 0.0189(14) -0.0071(13) 0.0020(15) 
C5 0.072(2) 0.080(2) 0.0451(17) 0.0217(16) -0.0060(15) 0.0055(18) 
C6 0.082(2) 0.082(2) 0.0469(18) 0.0275(17) 0.0091(16) 0.0070(19) 
C7 0.064(2) 0.076(2) 0.0516(18) 0.0245(16) 0.0168(15) 0.0020(16) 
C8 0.063(2) 0.097(3) 0.062(2) 0.0262(19) -0.0263(17) 0.0011(19) 
C9 0.0527(16) 0.0477(16) 0.0488(16) 0.0068(13) 0.0159(13) 0.0144(13) 
C10 0.0515(15) 0.0403(14) 0.0424(14) 0.0095(11) 0.0122(12) 0.0082(12) 
C11 0.0477(15) 0.0393(14) 0.0358(13) 0.0117(11) 0.0107(11) 0.0073(11) 
C12 0.0475(15) 0.0444(15) 0.0453(15) 0.0095(12) 0.0139(12) 0.0030(12) 
C13 0.0565(17) 0.0475(16) 0.0533(17) 0.0125(13) 0.0143(14) -0.0023(13) 
C14 0.0662(19) 0.0434(16) 0.0548(17) 0.0078(13) 0.0099(15) -0.0041(14) 
C15 0.0666(19) 0.0405(15) 0.0509(16) 0.0060(12) 0.0097(14) 0.0073(13) 
C16 0.0554(18) 0.0566(18) 0.0665(19) 0.0171(15) 0.0318(15) 0.0050(14) 
C17 0.0472(16) 0.0584(18) 0.0494(16) 0.0131(14) -0.0080(13) 0.0089(13) 
C18 0.0523(16) 0.0516(16) 0.0471(16) 0.0124(13) -0.0030(13) 0.0049(13) 
C19 0.0465(15) 0.0377(14) 0.0442(15) 0.0116(12) 0.0022(11) 0.0038(11) 
C20 0.0602(18) 0.0391(15) 0.0519(16) 0.0101(13) 0.0036(13) 0.0060(13) 
C21 0.077(2) 0.0473(17) 0.062(2) 0.0040(15) 0.0047(17) 0.0090(15) 
C22 0.082(2) 0.0547(19) 0.059(2) -0.0039(15) -0.0084(17) 0.0006(17) 
C23 0.071(2) 0.0580(19) 0.0508(18) 0.0038(15) -0.0097(15) 0.0013(16) 
C24 0.069(2) 0.0443(16) 0.075(2) 0.0159(15) 0.0122(17) 0.0188(15) 
C25 0.0459(17) 0.073(2) 0.074(2) 0.0331(18) 0.0025(15) 0.0136(15) 
C26 0.0528(17) 0.0566(18) 0.0618(18) 0.0268(15) 0.0017(14) 0.0094(14) 
C27 0.0458(15) 0.0520(16) 0.0614(18) 0.0239(14) 0.0050(13) 0.0082(13) 
C28 0.0499(16) 0.0511(17) 0.0640(19) 0.0223(14) 0.0053(14) 0.0017(13) 
C29 0.0583(18) 0.0572(18) 0.0630(19) 0.0223(15) 0.0053(15) -0.0011(15) 
C30 0.071(2) 0.061(2) 0.067(2) 0.0306(17) -0.0002(17) -0.0013(16) 
C31 0.0606(19) 0.063(2) 0.068(2) 0.0297(17) -0.0043(16) 0.0051(15) 
C32 0.0484(17) 0.065(2) 0.086(2) 0.0281(18) 0.0103(16) -0.0025(15) 
C33 0.0354(14) 0.070(2) 0.071(2) 0.0399(17) 0.0059(13) 0.0092(14) 
C34 0.0422(15) 0.0635(18) 0.0560(17) 0.0294(15) 0.0062(13) 0.0049(13) 
C35 0.0401(14) 0.0615(18) 0.0527(16) 0.0270(14) 0.0058(12) 0.0079(13) 
C36 0.0489(16) 0.0607(18) 0.0527(17) 0.0184(14) 0.0072(13) 0.0074(14) 
C37 0.0587(19) 0.064(2) 0.0590(19) 0.0177(15) 0.0067(15) 0.0052(15) 
C38 0.0588(19) 0.069(2) 0.065(2) 0.0215(17) 0.0027(16) -0.0061(16) 
C39 0.0456(16) 0.075(2) 0.0618(19) 0.0279(17) 0.0035(14) 0.0015(15) 
C40 0.0551(18) 0.069(2) 0.064(2) 0.0076(16) 0.0175(15) 0.0095(15) 
C41 0.064(2) 0.058(2) 0.093(3) 0.026(2) 0.027(2) 0.0167(17) 
C42 0.064(2) 0.0533(18) 0.079(2) 0.0251(17) 0.0240(17) 0.0066(15) 
C43 0.0597(18) 0.0489(17) 0.0640(19) 0.0253(15) 0.0175(15) 0.0054(14) 
C44 0.069(2) 0.0576(19) 0.0618(19) 0.0290(16) 0.0108(16) 0.0009(16) 
C45 0.079(2) 0.066(2) 0.067(2) 0.0239(18) 0.0114(18) -0.0031(18) 
C46 0.091(3) 0.065(2) 0.069(2) 0.0136(18) 0.021(2) -0.005(2) 
C47 0.081(3) 0.057(2) 0.084(3) 0.0172(19) 0.029(2) 0.0029(18) 
C48 0.076(2) 0.076(2) 0.072(2) 0.0337(19) -0.0036(18) 0.0140(18) 

_refine_ls_extinction_method 
    'None'
_oxford_refine_ls_scale 0.17977(5) 
loop_
 _geom_bond_atom_site_label_1
 _geom_bond_site_symmetry_1
 _geom_bond_atom_site_label_2
 _geom_bond_site_symmetry_2
 _geom_bond_distance
 _geom_bond_publ_flag
Fe1 . O1 . 2.0673(18)    yes
Fe1 . O2 . 1.9344(16)    yes
Fe1 . O4 . 2.0656(18)    yes
Fe1 . O5 . 1.9357(16)    yes
Fe1 . O7 . 2.0755(17)    yes
Fe1 . O8 . 1.9384(17)    yes
Fe2 . O10 . 2.049(2)    yes
Fe2 . O11 . 1.9346(19)    yes
Fe2 . O13 . 2.070(2)    yes
Fe2 . O14 . 1.933(2)    yes
Fe2 . O16 . 2.080(2)    yes
Fe2 . O17 . 1.942(2)    yes
O1 . C1 . 1.232(3)    yes
O2 . C3 . 1.307(3)    yes
O3 . C4 . 1.362(4)    yes
O3 . C8 . 1.441(3)    yes
O4 . C9 . 1.223(3)    yes
O5 . C11 . 1.309(3)    yes
O6 . C12 . 1.351(3)    yes
O6 . C16 . 1.432(3)    yes
O7 . C17 . 1.214(3)    yes
O8 . C19 . 1.293(3)    yes
O9 . C20 . 1.369(3)    yes
O9 . C24 . 1.437(3)    yes
O10 . C25 . 1.245(4)    yes
O11 . C27 . 1.315(3)    yes
O12 . C28 . 1.365(3)    yes
O12 . C32 . 1.421(3)    yes
O13 . C33 . 1.225(4)    yes
O14 . C35 . 1.306(3)    yes
O15 . C36 . 1.368(3)    yes
O15 . C40 . 1.441(3)    yes
O16 . C41 . 1.206(4)    yes
O17 . C43 . 1.309(4)    yes
O18 . C44 . 1.367(4)    yes
O18 . C48 . 1.414(4)    yes
O19 . C49 . 1.4289(10)    yes
O19 . H191 . 0.840    no
O20 . C50 . 1.4288(10)    yes
O20 . H201 . 0.857    no
C1 . C2 . 1.407(4)    yes
C1 . H11 . 0.949    no
C2 . C3 . 1.408(4)    yes
C2 . C7 . 1.419(4)    yes
C3 . C4 . 1.418(4)    yes
C4 . C5 . 1.365(4)    yes
C5 . C6 . 1.389(5)    yes
C5 . H51 . 0.932    no
C6 . C7 . 1.346(4)    yes
C6 . H61 . 0.942    no
C7 . H71 . 0.919    no
C8 . H81 . 0.968    no
C8 . H82 . 0.963    no
C8 . H83 . 0.963    no
C9 . C10 . 1.427(4)    yes
C9 . H91 . 0.938    no
C10 . C11 . 1.415(3)    yes
C10 . C15 . 1.415(4)    yes
C11 . C12 . 1.410(3)    yes
C12 . C13 . 1.378(4)    yes
C13 . C14 . 1.388(4)    yes
C13 . H131 . 0.932    no
C14 . C15 . 1.349(4)    yes
C14 . H141 . 0.938    no
C15 . H151 . 0.920    no
C16 . H161 . 0.967    no
C16 . H162 . 0.956    no
C16 . H163 . 0.959    no
C17 . C18 . 1.422(4)    yes
C17 . H171 . 0.933    no
C18 . C19 . 1.415(4)    yes
C18 . C23 . 1.430(4)    yes
C19 . C20 . 1.428(4)    yes
C20 . C21 . 1.344(4)    yes
C21 . C22 . 1.403(5)    yes
C21 . H211 . 0.924    no
C22 . C23 . 1.330(4)    yes
C22 . H221 . 0.933    no
C23 . H231 . 0.936    no
C24 . H241 . 0.967    no
C24 . H242 . 0.956    no
C24 . H243 . 0.963    no
C25 . C26 . 1.423(4)    yes
C25 . H251 . 0.947    no
C26 . C27 . 1.411(4)    yes
C26 . C31 . 1.432(4)    yes
C27 . C28 . 1.408(4)    yes
C28 . C29 . 1.381(4)    yes
C29 . C30 . 1.404(4)    yes
C29 . H291 . 0.921    no
C30 . C31 . 1.319(4)    yes
C30 . H301 . 0.918    no
C31 . H311 . 0.916    no
C32 . H321 . 0.952    no
C32 . H322 . 0.965    no
C32 . H323 . 0.964    no
C33 . C34 . 1.406(4)    yes
C33 . H331 . 0.935    no
C34 . C35 . 1.412(4)    yes
C34 . C39 . 1.402(4)    yes
C35 . C36 . 1.405(4)    yes
C36 . C37 . 1.379(4)    yes
C37 . C38 . 1.404(4)    yes
C37 . H371 . 0.928    no
C38 . C39 . 1.344(4)    yes
C38 . H381 . 0.926    no
C39 . H391 . 0.933    no
C40 . H401 . 0.956    no
C40 . H402 . 0.960    no
C40 . H403 . 0.968    no
C41 . C42 . 1.417(5)    yes
C41 . H411 . 0.950    no
C42 . C43 . 1.416(4)    yes
C42 . C47 . 1.434(5)    yes
C43 . C44 . 1.404(4)    yes
C44 . C45 . 1.369(5)    yes
C45 . C46 . 1.395(5)    yes
C45 . H451 . 0.934    no
C46 . C47 . 1.317(5)    yes
C46 . H461 . 0.922    no
C47 . H471 . 0.930    no
C48 . H481 . 0.978    no
C48 . H482 . 0.959    no
C48 . H483 . 0.956    no
C49 . H491 . 0.952    no
C49 . H492 . 0.959    no
C49 . H493 . 0.946    no
C50 . H501 . 0.945    no
C50 . H502 . 0.945    no
C50 . H503 . 0.945    no
loop_
 _geom_angle_atom_site_label_1
 _geom_angle_site_symmetry_1
 _geom_angle_atom_site_label_2
 _geom_angle_site_symmetry_2
 _geom_angle_atom_site_label_3
 _geom_angle_site_symmetry_3
 _geom_angle
 _geom_angle_publ_flag
O1 . Fe1 . O2 . 86.51(7)    yes
O1 . Fe1 . O4 . 84.65(7)    yes
O2 . Fe1 . O4 . 100.31(8)    yes
O1 . Fe1 . O5 . 170.14(7)    yes
O2 . Fe1 . O5 . 91.69(7)    yes
O4 . Fe1 . O5 . 86.14(7)    yes
O1 . Fe1 . O7 . 83.41(8)    yes
O2 . Fe1 . O7 . 169.06(8)    yes
O4 . Fe1 . O7 . 82.98(7)    yes
O5 . Fe1 . O7 . 98.97(8)    yes
O1 . Fe1 . O8 . 99.13(7)    yes
O2 . Fe1 . O8 . 90.95(7)    yes
O4 . Fe1 . O8 . 168.35(7)    yes
O5 . Fe1 . O8 . 90.59(7)    yes
O7 . Fe1 . O8 . 86.49(7)    yes
O10 . Fe2 . O11 . 86.55(8)    yes
O10 . Fe2 . O13 . 84.38(8)    yes
O11 . Fe2 . O13 . 169.44(9)    yes
O10 . Fe2 . O14 . 100.95(9)    yes
O11 . Fe2 . O14 . 90.23(9)    yes
O13 . Fe2 . O14 . 86.20(8)    yes
O10 . Fe2 . O16 . 82.35(10)    yes
O11 . Fe2 . O16 . 100.29(9)    yes
O13 . Fe2 . O16 . 83.87(9)    yes
O14 . Fe2 . O16 . 169.18(9)    yes
O10 . Fe2 . O17 . 166.36(9)    yes
O11 . Fe2 . O17 . 90.06(8)    yes
O13 . Fe2 . O17 . 100.00(8)    yes
O14 . Fe2 . O17 . 92.26(8)    yes
O16 . Fe2 . O17 . 85.27(9)    yes
Fe1 . O1 . C1 . 127.00(18)    yes
Fe1 . O2 . C3 . 130.54(16)    yes
C4 . O3 . C8 . 118.3(2)    yes
Fe1 . O4 . C9 . 127.08(17)    yes
Fe1 . O5 . C11 . 131.44(15)    yes
C12 . O6 . C16 . 118.6(2)    yes
Fe1 . O7 . C17 . 127.30(18)    yes
Fe1 . O8 . C19 . 132.32(16)    yes
C20 . O9 . C24 . 117.5(2)    yes
Fe2 . O10 . C25 . 127.5(2)    yes
Fe2 . O11 . C27 . 132.87(18)    yes
C28 . O12 . C32 . 118.7(2)    yes
Fe2 . O13 . C33 . 127.35(19)    yes
Fe2 . O14 . C35 . 132.77(17)    yes
C36 . O15 . C40 . 118.7(2)    yes
Fe2 . O16 . C41 . 128.2(2)    yes
Fe2 . O17 . C43 . 133.28(18)    yes
C44 . O18 . C48 . 118.9(3)    yes
C49 . O19 . H191 . 112.4    no
C50 . O20 . H201 . 107.8    no
O1 . C1 . C2 . 127.5(3)    yes
O1 . C1 . H11 . 115.7    no
C2 . C1 . H11 . 116.8    no
C1 . C2 . C3 . 122.0(3)    yes
C1 . C2 . C7 . 118.4(3)    yes
C3 . C2 . C7 . 119.6(3)    yes
C2 . C3 . O2 . 123.2(2)    yes
C2 . C3 . C4 . 118.5(3)    yes
O2 . C3 . C4 . 118.4(2)    yes
C3 . C4 . O3 . 113.7(2)    yes
C3 . C4 . C5 . 120.1(3)    yes
O3 . C4 . C5 . 126.2(3)    yes
C4 . C5 . C6 . 120.6(3)    yes
C4 . C5 . H51 . 118.9    no
C6 . C5 . H51 . 120.5    no
C5 . C6 . C7 . 121.3(3)    yes
C5 . C6 . H61 . 119.8    no
C7 . C6 . H61 . 118.8    no
C2 . C7 . C6 . 119.9(3)    yes
C2 . C7 . H71 . 118.7    no
C6 . C7 . H71 . 121.4    no
O3 . C8 . H81 . 109.5    no
O3 . C8 . H82 . 108.0    no
H81 . C8 . H82 . 110.3    no
O3 . C8 . H83 . 109.2    no
H81 . C8 . H83 . 109.8    no
H82 . C8 . H83 . 109.9    no
O4 . C9 . C10 . 127.9(2)    yes
O4 . C9 . H91 . 116.9    no
C10 . C9 . H91 . 115.1    no
C9 . C10 . C11 . 121.0(2)    yes
C9 . C10 . C15 . 120.3(2)    yes
C11 . C10 . C15 . 118.7(2)    yes
C10 . C11 . O5 . 122.9(2)    yes
C10 . C11 . C12 . 118.7(2)    yes
O5 . C11 . C12 . 118.3(2)    yes
C11 . C12 . O6 . 114.3(2)    yes
C11 . C12 . C13 . 120.5(2)    yes
O6 . C12 . C13 . 125.2(2)    yes
C12 . C13 . C14 . 120.1(3)    yes
C12 . C13 . H131 . 119.4    no
C14 . C13 . H131 . 120.5    no
C13 . C14 . C15 . 121.0(3)    yes
C13 . C14 . H141 . 118.9    no
C15 . C14 . H141 . 120.1    no
C10 . C15 . C14 . 120.9(3)    yes
C10 . C15 . H151 . 118.7    no
C14 . C15 . H151 . 120.3    no
O6 . C16 . H161 . 109.7    no
O6 . C16 . H162 . 107.3    no
H161 . C16 . H162 . 110.8    no
O6 . C16 . H163 . 108.7    no
H161 . C16 . H163 . 110.9    no
H162 . C16 . H163 . 109.4    no
O7 . C17 . C18 . 128.7(3)    yes
O7 . C17 . H171 . 116.3    no
C18 . C17 . H171 . 115.0    no
C17 . C18 . C19 . 120.4(3)    yes
C17 . C18 . C23 . 118.7(3)    yes
C19 . C18 . C23 . 120.6(3)    yes
C18 . C19 . O8 . 123.8(2)    yes
C18 . C19 . C20 . 116.8(2)    yes
O8 . C19 . C20 . 119.5(2)    yes
C19 . C20 . O9 . 113.4(2)    yes
C19 . C20 . C21 . 120.9(3)    yes
O9 . C20 . C21 . 125.6(3)    yes
C20 . C21 . C22 . 121.1(3)    yes
C20 . C21 . H211 . 119.0    no
C22 . C21 . H211 . 119.9    no
C21 . C22 . C23 . 121.3(3)    yes
C21 . C22 . H221 . 120.1    no
C23 . C22 . H221 . 118.6    no
C18 . C23 . C22 . 119.3(3)    yes
C18 . C23 . H231 . 119.5    no
C22 . C23 . H231 . 121.3    no
O9 . C24 . H241 . 109.7    no
O9 . C24 . H242 . 108.0    no
H241 . C24 . H242 . 111.5    no
O9 . C24 . H243 . 108.1    no
H241 . C24 . H243 . 109.8    no
H242 . C24 . H243 . 109.8    no
O10 . C25 . C26 . 126.8(3)    yes
O10 . C25 . H251 . 115.8    no
C26 . C25 . H251 . 117.4    no
C25 . C26 . C27 . 121.5(3)    yes
C25 . C26 . C31 . 119.4(3)    yes
C27 . C26 . C31 . 119.0(3)    yes
C26 . C27 . O11 . 122.5(3)    yes
C26 . C27 . C28 . 118.7(3)    yes
O11 . C27 . C28 . 118.8(3)    yes
C27 . C28 . O12 . 114.6(2)    yes
C27 . C28 . C29 . 120.8(3)    yes
O12 . C28 . C29 . 124.6(3)    yes
C28 . C29 . C30 . 118.6(3)    yes
C28 . C29 . H291 . 120.0    no
C30 . C29 . H291 . 121.4    no
C29 . C30 . C31 . 122.9(3)    yes
C29 . C30 . H301 . 119.1    no
C31 . C30 . H301 . 118.0    no
C26 . C31 . C30 . 119.8(3)    yes
C26 . C31 . H311 . 119.5    no
C30 . C31 . H311 . 120.7    no
O12 . C32 . H321 . 108.1    no
O12 . C32 . H322 . 109.9    no
H321 . C32 . H322 . 109.6    no
O12 . C32 . H323 . 110.0    no
H321 . C32 . H323 . 110.2    no
H322 . C32 . H323 . 109.1    no
O13 . C33 . C34 . 128.3(3)    yes
O13 . C33 . H331 . 117.0    no
C34 . C33 . H331 . 114.8    no
C33 . C34 . C35 . 121.0(3)    yes
C33 . C34 . C39 . 119.5(3)    yes
C35 . C34 . C39 . 119.4(3)    yes
C34 . C35 . O14 . 123.4(3)    yes
C34 . C35 . C36 . 118.6(3)    yes
O14 . C35 . C36 . 118.0(2)    yes
C35 . C36 . O15 . 115.1(3)    yes
C35 . C36 . C37 . 120.3(3)    yes
O15 . C36 . C37 . 124.6(3)    yes
C36 . C37 . C38 . 120.2(3)    yes
C36 . C37 . H371 . 120.1    no
C38 . C37 . H371 . 119.6    no
C37 . C38 . C39 . 120.1(3)    yes
C37 . C38 . H381 . 120.5    no
C39 . C38 . H381 . 119.4    no
C34 . C39 . C38 . 121.3(3)    yes
C34 . C39 . H391 . 118.8    no
C38 . C39 . H391 . 119.9    no
O15 . C40 . H401 . 108.5    no
O15 . C40 . H402 . 107.8    no
H401 . C40 . H402 . 110.8    no
O15 . C40 . H403 . 108.2    no
H401 . C40 . H403 . 111.1    no
H402 . C40 . H403 . 110.3    no
O16 . C41 . C42 . 128.7(3)    yes
O16 . C41 . H411 . 115.8    no
C42 . C41 . H411 . 115.5    no
C41 . C42 . C43 . 120.7(3)    yes
C41 . C42 . C47 . 121.5(3)    yes
C43 . C42 . C47 . 117.7(3)    yes
C42 . C43 . O17 . 122.4(3)    yes
C42 . C43 . C44 . 119.2(3)    yes
O17 . C43 . C44 . 118.4(3)    yes
C43 . C44 . O18 . 114.5(3)    yes
C43 . C44 . C45 . 120.2(3)    yes
O18 . C44 . C45 . 125.3(3)    yes
C44 . C45 . C46 . 120.4(4)    yes
C44 . C45 . H451 . 120.3    no
C46 . C45 . H451 . 119.3    no
C45 . C46 . C47 . 121.0(4)    yes
C45 . C46 . H461 . 120.0    no
C47 . C46 . H461 . 118.9    no
C42 . C47 . C46 . 121.4(4)    yes
C42 . C47 . H471 . 118.0    no
C46 . C47 . H471 . 120.6    no
O18 . C48 . H481 . 109.0    no
O18 . C48 . H482 . 110.0    no
H481 . C48 . H482 . 109.8    no
O18 . C48 . H483 . 109.1    no
H481 . C48 . H483 . 109.2    no
H482 . C48 . H483 . 109.8    no
O19 . C49 . H491 . 104.5    no
O19 . C49 . H492 . 104.6    no
H491 . C49 . H492 . 111.8    no
O19 . C49 . H493 . 109.2    no
H491 . C49 . H493 . 112.7    no
H492 . C49 . H493 . 113.4    no
O20 . C50 . H501 . 107.5    no
O20 . C50 . H502 . 109.2    no
H501 . C50 . H502 . 111.8    no
O20 . C50 . H503 . 106.6    no
H501 . C50 . H503 . 111.2    no
H502 . C50 . H503 . 110.3    no
loop_
 _geom_hbond_atom_site_label_D
 _geom_hbond_site_symmetry_D
 _geom_hbond_atom_site_label_H
 _geom_hbond_site_symmetry_H
 _geom_hbond_atom_site_label_A
 _geom_hbond_site_symmetry_A
 _geom_hbond_angle_DHA
 _geom_hbond_distance_DH
 _geom_hbond_distance_HA
 _geom_hbond_distance_DA
 _geom_hbond_publ_flag
C7 . H71 . C50 2_665 142 0.92 2.52 3.289(5)    yes
C31 . H311 . O20 2_565 159 0.92 2.53 3.401(5)    yes
C33 . H331 . O7 1_455 140 0.93 2.49 3.261(5)    yes


_iucr_refine_instructions_details
;
#
# Punched on 25/04/25 at 19:07:07
#
#LIST     12                                                                    
BLOCK 
CONT SCALE 
CONT FE   (     1 ,X'S,U'S)  UNTIL O    (    18 ) 
CONT O    (    19 ,X'S,U[ISO])  UNTIL O    (    20 ) 
CONT CL   (     1 ,X'S,U'S)  UNTIL C    (    48 ) 
CONT C    (    49 ,X'S,U[ISO])  UNTIL C    (    50 ) 
RIDE O   (  19,X'S) H   ( 191,X'S) 
RIDE O   (  20,X'S) H   ( 201,X'S) 
RIDE C   (   1,X'S) H   (  11,X'S) 
RIDE C   (   5,X'S) H   (  51,X'S) 
RIDE C   (   6,X'S) H   (  61,X'S) 
RIDE C   (   7,X'S) H   (  71,X'S) 
RIDE C   (   8,X'S) H   (  81,X'S) H   (  82,X'S) H   (  83,X'S) 
RIDE C   (   9,X'S) H   (  91,X'S) 
RIDE C   (  13,X'S) H   ( 131,X'S) 
RIDE C   (  14,X'S) H   ( 141,X'S) 
RIDE C   (  15,X'S) H   ( 151,X'S) 
RIDE C   (  16,X'S) H   ( 161,X'S) H   ( 162,X'S) H   ( 163,X'S) 
RIDE C   (  17,X'S) H   ( 171,X'S) 
RIDE C   (  21,X'S) H   ( 211,X'S) 
RIDE C   (  22,X'S) H   ( 221,X'S) 
RIDE C   (  23,X'S) H   ( 231,X'S) 
RIDE C   (  24,X'S) H   ( 241,X'S) H   ( 242,X'S) H   ( 243,X'S) 
RIDE C   (  25,X'S) H   ( 251,X'S) 
RIDE C   (  29,X'S) H   ( 291,X'S) 
RIDE C   (  30,X'S) H   ( 301,X'S) 
RIDE C   (  31,X'S) H   ( 311,X'S) 
RIDE C   (  32,X'S) H   ( 321,X'S) H   ( 322,X'S) H   ( 323,X'S) 
RIDE C   (  33,X'S) H   ( 331,X'S) 
RIDE C   (  37,X'S) H   ( 371,X'S) 
RIDE C   (  38,X'S) H   ( 381,X'S) 
RIDE C   (  39,X'S) H   ( 391,X'S) 
RIDE C   (  40,X'S) H   ( 401,X'S) H   ( 402,X'S) H   ( 403,X'S) 
RIDE C   (  41,X'S) H   ( 411,X'S) 
RIDE C   (  45,X'S) H   ( 451,X'S) 
RIDE C   (  46,X'S) H   ( 461,X'S) 
RIDE C   (  47,X'S) H   ( 471,X'S) 
RIDE C   (  48,X'S) H   ( 481,X'S) H   ( 482,X'S) H   ( 483,X'S) 
RIDE C   (  49,X'S) H   ( 491,X'S) H   ( 492,X'S) H   ( 493,X'S) 
RIDE C   (  50,X'S) H   ( 501,X'S) H   ( 502,X'S) H   ( 503,X'S) 
END                                                                             
#
# Punched on 25/04/25 at 19:07:07
#
#LIST     16                                                                    
NO 
REM   HREST   START (DO NOT REMOVE THIS LINE) 
REM   HREST   END (DO NOT REMOVE THIS LINE) 
DISTANCE 1.430000 , 0.001000 = C(49) TO O(19) 
DISTANCE 1.430000 , 0.001000 = C(50) TO O(20) 
REM   DELU   START (DO NOT REMOVE THIS LINE) 
END                                                                             
;
# looking for ARCHIVE-HKL.CIF 
 
_iucr_refine_reflections_details 
; 
# An asterisk in column 34 indicates a format overflow 
# Data was input as F-squared 
  -1   0   0   -0.04    0.01 
  -1   0   0    0.01    0.01 
  -1   0   0    0.01    0.00 
   1   0   0   -0.02    0.00 
   1   0   0   -0.04    0.01 
   1   0   0   -0.01    0.01 
  -2   0   0   -0.21    0.02 
  -2   0   0   -0.04    0.02 
  -3   0   0   82.05    0.51 
  -3   0   0   82.66    0.48 
  -3   0   0   84.58    0.66 
  -3   0   0   82.42    0.51 
   3   0   0   83.34    0.60 
   3   0   0   82.01    0.50 
   3   0   0   81.56    0.50 
  -4   0   0    4.18    0.10 
  -4   0   0    3.89    0.10 
  -4   0   0    4.01    0.17 
   4   0   0    3.90    0.07 
   4   0   0    3.84    0.12 
   4   0   0    3.94    0.10 
   4   0   0    3.73    0.09 
  -5   0   0  194.79    1.68 
  -5   0   0  194.28    1.67 
  -5   0   0  196.33    1.87 
   5   0   0  195.16    1.68 
   5   0   0  194.04    1.66 
   5   0   0  198.25    1.89 
  -6   0   0   16.71    0.43 
  -6   0   0   15.23    0.22 
  -6   0   0   14.76    0.22 
   6   0   0   15.18    0.22 
   6   0   0   15.68    0.23 
  -7   0   0   11.96    0.19 
  -7   0   0   11.42    0.17 
  -7   0   0   11.53    0.26 
   7   0   0   12.20    0.18 
   7   0   0   11.36    0.18 
  -8   0   0   44.97    0.62 
  -8   0   0   45.60    0.43 
  -8   0   0   44.22    0.44 
   8   0   0   46.17    0.46 
   8   0   0   43.27    0.62 
   8   0   0   43.85    0.41 
  -9   0   0    0.71    0.16 
  -9   0   0    0.64    0.29 
  -9   0   0    0.51    0.15 
   9   0   0    0.83    0.17 
 -10   0   0    4.26    0.22 
 -10   0   0    4.64    0.22 
 -10   0   0    3.46    0.39 
  10   0   0    3.92    0.21 
 -11   0   0    9.63    0.25 
 -11   0   0   10.11    0.46 
 -11   0   0    9.96    0.26 
  11   0   0   11.01    0.37 
  11   0   0   10.09    0.25 
 -12   0   0   15.21    0.61 
 -12   0   0   14.84    0.33 
  12   0   0   14.29    0.31 
  12   0   0   13.91    0.40 
 -13   0   0    0.52    0.24 
 -13   0   0   -0.16    0.45 
  13   0   0   -0.05    0.36 
  13   0   0    1.63    0.28 
 -14   0   0    0.99    0.26 
 -14   0   0   -1.82    0.45 
  14   0   0   -1.36    0.39 
 -15   0   0    5.68    0.29 
 -15   0   0    3.83    0.54 
  15   0   0    4.60    0.48 
  15  -1   0    6.45    0.49 
 -15   1   0    5.29    0.58 
 -15   1   0    8.07    0.36 
  14  -1   0   -1.26    0.38 
 -14   1   0   -0.40    0.27 
 -14   1   0   -1.67    0.46 
  13  -1   0    0.09    0.22 
  13  -1   0   -0.08    0.36 
 -13   1   0   -0.91    0.32 
 -13   1   0    0.27    0.28 
  12  -1   0   33.93    0.50 
  12  -1   0   33.15    0.39 
 -12   1   0   32.73    0.68 
 -12   1   0   33.05    0.44 
  11  -1   0    5.89    0.29 
  11  -1   0    4.00    0.23 
 -11   1   0    5.36    0.24 
 -11   1   0    4.55    0.25 
 -11   1   0    4.66    0.43 
  10  -1   0    2.63    0.20 
 -10   1   0    2.56    0.26 
 -10   1   0    3.21    0.19 
 -10   1   0    3.22    0.20 
   9  -1   0    0.88    0.16 
  -9   1   0    0.63    0.18 
  -9   1   0    0.23    0.29 
  -9   1   0    0.86    0.16 
   8  -1   0   75.01    0.60 
   8  -1   0   73.89    0.55 
   8  -1   0   73.71    0.80 
   8  -1   0   74.98    0.61 
  -8   1   0   74.55    0.87 
  -8   1   0   73.26    0.60 
  -8   1   0   76.35    0.62 
   7  -1   0   22.70    0.50 
   7  -1   0   19.71    0.25 
   7  -1   0   20.04    0.25 
   7  -1   0   20.83    0.27 
  -7   1   0   20.23    0.26 
  -7   1   0   21.41    0.50 
  -7   1   0   19.76    0.26 
   6  -1   0   51.91    0.63 
   6  -1   0   50.09    0.40 
   6  -1   0   48.81    0.39 
   6  -1   0   49.77    0.39 
  -6   1   0   50.23    0.40 
  -6   1   0   49.49    0.39 
  -6   1   0   48.70    0.53 
   5  -1   0  139.54    1.29 
   5  -1   0  142.03    1.46 
   5  -1   0  139.52    1.28 
   5  -1   0  139.26    1.29 
  -5   1   0  141.99    1.46 
  -5   1   0  140.59    1.30 
  -5   1   0  139.48    1.29 
   4  -1   0    4.48    0.10 
   4  -1   0    4.58    0.10 
   4  -1   0    4.36    0.15 
   4  -1   0    4.34    0.10 
  -4   1   0    4.42    0.16 
  -4   1   0    4.47    0.10 
  -4   1   0    4.44    0.10 
  -3   1   0  621.29   12.56 
   2  -1   0   44.78    0.34 
   2  -1   0   44.19    0.33 
   2  -1   0   46.73    0.41 
  -2   1   0   43.86    0.33 
   1  -1   0    0.10    0.02 
   1  -1   0    0.02    0.02 
   1  -1   0    0.06    0.02 
  -1   1   0    0.18    0.02 
  -1   1   0    0.05    0.02 
  -1   1   0    0.05    0.01 
   0  -1   0   -0.03    0.01 
   0  -1   0    0.04    0.01 
   0  -1   0   -0.04    0.01 
   0   1   0   -0.14    0.02 
   0   1   0   -0.03    0.01 
   0   1   0   -0.09    0.01 
  -1  -1   0    0.11    0.02 
  -1  -1   0   -0.05    0.01 
  -1  -1   0    0.18    0.03 
  -1  -1   0   -0.28    0.02 
   1   1   0    0.04    0.02 
   1   1   0   -0.01    0.02 
   1   1   0   -0.04    0.02 
  -2  -1   0   78.70    0.58 
  -2  -1   0   79.50    0.67 
   2   1   0   79.49    0.65 
   2   1   0   79.07    0.58 
   2   1   0   79.34    0.59 
  -3  -1   0   47.75    0.39 
  -3  -1   0   46.78    0.39 
  -3  -1   0   46.48    0.48 
   3   1   0   46.72    0.47 
   3   1   0   47.56    0.38 
   3   1   0   46.72    0.39 
  -4  -1   0  170.14    1.30 
  -4  -1   0  169.49    1.41 
  -4  -1   0  168.85    1.26 
  -4  -1   0  171.06    1.31 
   4   1   0  170.20    1.44 
   4   1   0  171.37    1.31 
   4   1   0  170.72    1.30 
  -5  -1   0    2.67    0.12 
  -5  -1   0    2.86    0.14 
  -5  -1   0    2.81    0.23 
  -5  -1   0    2.85    0.14 
   5   1   0    2.40    0.22 
   5   1   0    2.94    0.14 
   5   1   0    2.39    0.13 
  -6  -1   0    5.35    0.14 
  -6  -1   0    5.41    0.10 
  -6  -1   0    4.81    0.13 
   6   1   0    5.10    0.26 
   6   1   0    5.24    0.16 
   6   1   0    5.24    0.14 
  -7  -1   0    2.55    0.15 
  -7  -1   0    2.82    0.16 
   7   1   0    2.95    0.22 
   7   1   0    2.36    0.15 
   7   1   0    2.44    0.16 
  -8  -1   0    3.77    0.16 
  -8  -1   0    3.33    0.27 
  -8  -1   0    3.42    0.14 
   8   1   0    3.56    0.28 
   8   1   0    3.50    0.15 
   8   1   0    3.77    0.14 
  -9  -1   0   20.86    0.24 
  -9  -1   0   20.55    0.40 
  -9  -1   0   20.64    0.24 
   9   1   0   21.16    0.24 
 -10  -1   0    0.18    0.18 
 -10  -1   0   -0.54    0.36 
 -10  -1   0    0.45    0.20 
  10   1   0    0.40    0.19 
 -11  -1   0   -0.21    0.20 
 -11  -1   0    0.35    0.21 
 -11  -1   0    0.38    0.40 
  11   1   0    0.30    0.33 
  11   1   0   -0.04    0.20 
 -12  -1   0   11.55    0.61 
 -12  -1   0    7.38    0.27 
  12   1   0    6.91    0.25 
  12   1   0    6.86    0.43 
 -13  -1   0    2.84    0.26 
 -13  -1   0    2.52    0.51 
  13   1   0    0.99    0.31 
 -14  -1   0    0.76    0.25 
 -14  -1   0   -1.59    0.48 
  14   1   0   -0.34    0.42 
 -15  -1   0   -1.17    0.52 
 -15  -1   0    1.30    0.27 
  15   1   0    0.47    0.45 
  15  -2   0   17.49    0.49 
 -15   2   0   15.90    0.62 
 -15   2   0   18.86    0.37 
  14  -2   0   -0.68    0.35 
 -14   2   0   -0.08    0.25 
 -14   2   0   -1.27    0.48 
  13  -2   0    1.22    0.25 
  13  -2   0    0.09    0.34 
 -13   2   0   -0.65    0.24 
 -13   2   0   -1.30    0.41 
  12  -2   0    1.36    0.25 
  12  -2   0    1.19    0.30 
 -12   2   0    0.54    0.24 
 -12   2   0    1.64    0.47 
  11  -2   0   81.48    0.70 
  11  -2   0   83.22    0.92 
  11  -2   0   84.20    0.82 
 -11   2   0   84.63    1.20 
 -11   2   0   81.71    0.80 
 -11   2   0   82.48    0.79 
  10  -2   0   61.40    0.43 
  10  -2   0   63.11    0.51 
 -10   2   0   62.30    0.80 
 -10   2   0   61.94    0.47 
 -10   2   0   63.47    0.47 
   9  -2   0   16.56    0.26 
   9  -2   0   16.79    0.28 
  -9   2   0   14.58    0.33 
  -9   2   0   16.73    0.26 
  -9   2   0   16.29    0.26 
   8  -2   0   36.27    0.33 
   8  -2   0   36.19    0.31 
   8  -2   0   36.20    0.32 
   8  -2   0   35.85    0.49 
  -8   2   0   35.54    0.31 
  -8   2   0   36.47    0.33 
  -8   2   0   36.50    0.56 
   7  -2   0    3.80    0.19 
   7  -2   0    3.84    0.16 
   7  -2   0    2.93    0.16 
   7  -2   0    3.49    0.27 
  -7   2   0    3.28    0.26 
  -7   2   0    3.08    0.15 
  -7   2   0    3.02    0.15 
   6  -2   0   31.75    0.31 
   6  -2   0   31.11    0.42 
   6  -2   0   30.29    0.29 
  -6   2   0   32.19    0.51 
  -6   2   0   30.18    0.29 
  -6   2   0   29.98    0.30 
   5  -2   0   73.95    0.66 
   5  -2   0   73.31    0.52 
   5  -2   0   74.16    0.53 
  -5   2   0   72.14    0.64 
  -5   2   0   74.06    0.53 
  -5   2   0   72.49    0.53 
   4  -2   0    6.23    0.16 
   4  -2   0    6.25    0.11 
   4  -2   0    6.08    0.11 
  -4   2   0    6.27    0.13 
  -4   2   0    6.57    0.12 
  -4   2   0    6.13    0.17 
   3  -2   0  205.93    1.99 
   3  -2   0  207.27    2.11 
   3  -2   0  204.39    1.97 
  -3   2   0  205.07    1.98 
  -3   2   0  197.46    1.95 
  -3   2   0  205.31    1.98 
   2  -2   0   24.26    0.33 
   2  -2   0   26.08    0.24 
   2  -2   0   25.61    0.27 
  -2   2   0   26.47    0.28 
  -2   2   0   25.24    0.24 
  -2   2   0   25.37    0.33 
   0   2   0  106.81    0.41 
  -1  -2   0  255.71    2.77 
  -1  -2   0  265.77    2.90 
  -2  -2   0    2.80    0.12 
  -2  -2   0    2.61    0.12 
  -2  -2   0    2.25    0.17 
  -2  -2   0    1.91    0.25 
   2   2   0    2.73    0.10 
   2   2   0    1.79    0.16 
   2   2   0    2.18    0.27 
   2   2   0    2.54    0.09 
  -3  -2   0  200.08    2.26 
  -3  -2   0  200.14    2.06 
  -3  -2   0  198.70    2.15 
  -3  -2   0  200.62    2.07 
   3   2   0  200.23    2.06 
   3   2   0  201.70    2.08 
   3   2   0  200.29    2.18 
  -4  -2   0   18.46    0.19 
  -4  -2   0   18.33    0.19 
  -4  -2   0   19.14    0.34 
  -4  -2   0   17.57    0.38 
   4   2   0   19.19    0.32 
   4   2   0   19.20    0.19 
   4   2   0   18.38    0.20 
  -5  -2   0    3.55    0.27 
  -5  -2   0    4.11    0.15 
  -5  -2   0    4.43    0.11 
  -5  -2   0    4.17    0.11 
   5   2   0    3.91    0.11 
   5   2   0    4.25    0.12 
   5   2   0    4.06    0.14 
  -6  -2   0    4.86    0.14 
  -6  -2   0    5.34    0.17 
  -6  -2   0    6.06    0.18 
  -6  -2   0    3.79    0.41 
   6   2   0    5.26    0.17 
   6   2   0    5.52    0.17 
   6   2   0    5.16    0.27 
  -7  -2   0    1.33    0.37 
  -7  -2   0    1.73    0.15 
  -7  -2   0    1.57    0.13 
  -7  -2   0    3.26    0.25 
   7   2   0    1.73    0.15 
   7   2   0    1.97    0.15 
   7   2   0    1.73    0.23 
  -8  -2   0  211.31    1.80 
  -8  -2   0  209.25    1.67 
  -8  -2   0  212.43    2.11 
  -8  -2   0  208.83    1.75 
   8   2   0  210.56    1.78 
   8   2   0  209.57    1.76 
  -9  -2   0    4.97    0.22 
  -9  -2   0    4.68    0.37 
  -9  -2   0    5.74    0.22 
   9   2   0    6.44    0.24 
 -10  -2   0    4.96    0.20 
 -10  -2   0    4.79    0.32 
 -10  -2   0    4.74    0.22 
  10   2   0    4.73    0.27 
  10   2   0    4.71    0.21 
 -11  -2   0    0.17    0.40 
 -11  -2   0    0.72    0.23 
 -11  -2   0    0.43    0.20 
  11   2   0    0.85    0.20 
  11   2   0   -0.07    0.33 
 -12  -2   0    0.06    0.22 
 -12  -2   0    1.00    0.47 
  12   2   0    0.26    0.24 
  12   2   0    1.11    0.39 
 -13  -2   0   27.21    0.36 
 -13  -2   0   27.06    0.66 
  13   2   0   25.98    0.52 
 -14  -2   0    1.02    0.24 
 -14  -2   0    0.54    0.52 
  14   2   0    3.20    0.47 
 -15  -2   0    0.31    0.26 
  15   2   0    0.17    0.39 
  15  -3   0    0.09    0.37 
 -15   3   0    1.34    0.31 
 -15   3   0   -0.15    0.50 
  14  -3   0    1.18    0.36 
 -14   3   0   -0.92    0.48 
 -14   3   0    1.08    0.27 
  13  -3   0    3.48    0.33 
  13  -3   0    3.91    0.25 
 -13   3   0    2.94    0.26 
 -13   3   0    2.96    0.35 
  12  -3   0    0.53    0.20 
  12  -3   0   -0.38    0.22 
  12  -3   0    0.31    0.31 
 -12   3   0    0.44    0.49 
 -12   3   0   -0.51    0.24 
  11  -3   0  126.19    1.01 
  11  -3   0  129.08    1.13 
  11  -3   0  124.73    0.97 
 -11   3   0  127.30    1.01 
 -11   3   0  127.70    1.04 
 -11   3   0  123.51    1.35 
  10  -3   0    1.00    0.21 
  10  -3   0    0.08    0.22 
 -10   3   0    0.61    0.36 
 -10   3   0    0.75    0.23 
 -10   3   0    0.36    0.19 
   9  -3   0  100.17    0.88 
   9  -3   0  103.39    0.89 
  -9   3   0  101.97    0.87 
  -9   3   0   98.19    1.10 
  -9   3   0  101.76    0.88 
   8  -3   0    1.57    0.22 
   8  -3   0    1.50    0.15 
   8  -3   0    1.77    0.18 
  -8   3   0    1.80    0.16 
  -8   3   0    1.34    0.16 
  -8   3   0    1.35    0.25 
   7  -3   0   12.62    0.42 
   7  -3   0   11.91    0.26 
   7  -3   0   12.33    0.26 
  -7   3   0   11.32    0.41 
  -7   3   0   12.63    0.30 
  -7   3   0   12.04    0.23 
   6  -3   0    2.99    0.15 
   6  -3   0    2.59    0.21 
   6  -3   0    2.47    0.15 
  -6   3   0    2.33    0.16 
  -6   3   0    3.99    0.30 
  -6   3   0    2.20    0.15 
   5  -3   0   12.11    0.25 
   5  -3   0   13.00    0.18 
   5  -3   0   13.23    0.19 
  -5   3   0   13.15    0.19 
  -5   3   0   13.46    0.20 
  -5   3   0   11.42    0.25 
   4  -3   0  229.33    2.45 
   4  -3   0  228.77    2.45 
   4  -3   0  231.68    2.60 
  -4   3   0  229.45    2.45 
  -4   3   0  222.56    2.45 
  -4   3   0  229.49    2.46 
   3  -3   0    2.45    0.17 
   3  -3   0    2.73    0.14 
   3  -3   0    2.15    0.10 
  -3   3   0    2.13    0.15 
  -3   3   0    2.25    0.14 
  -3   3   0    2.15    0.06 
  -3   3   0    2.41    0.13 
   2  -3   0    9.22    0.10 
   2  -3   0    9.51    0.13 
   2  -3   0    9.58    0.19 
   2  -3   0    9.71    0.13 
  -2   3   0    9.64    0.15 
  -2   3   0    9.44    0.16 
   1  -3   0   45.23    0.27 
   1  -3   0   45.32    0.27 
  -1   3   0   44.31    0.39 
  -1   3   0   44.64    0.28 
  -1   3   0   46.09    0.28 
   0  -3   0   45.55    0.32 
   0  -3   0   45.60    0.29 
   0  -3   0   45.11    0.38 
   0   3   0   46.18    0.33 
   0   3   0   45.65    0.40 
   0   3   0   46.43    0.29 
  -1  -3   0  140.63    0.90 
  -1  -3   0  140.85    0.90 
  -1  -3   0  142.81    1.03 
   1   3   0  144.40    0.94 
   1   3   0  141.89    0.90 
   1   3   0  144.06    1.03 
  -2  -3   0    1.25    0.08 
  -2  -3   0    0.97    0.14 
  -2  -3   0    1.29    0.10 
  -2  -3   0    2.19    0.20 
   2   3   0    1.46    0.22 
   2   3   0    0.97    0.11 
   2   3   0    1.02    0.11 
  -3  -3   0   27.93    0.19 
  -3  -3   0   27.69    0.37 
  -3  -3   0   27.94    0.19 
  -3  -3   0   27.65    0.29 
   3   3   0   26.93    0.20 
   3   3   0   27.51    0.22 
   3   3   0   27.62    0.31 
  -4  -3   0    0.76    0.11 
  -4  -3   0    1.14    0.11 
  -4  -3   0    0.59    0.23 
  -4  -3   0    0.78    0.13 
   4   3   0    0.81    0.16 
   4   3   0    0.76    0.12 
   4   3   0    0.87    0.11 
  -5  -3   0   25.39    0.20 
  -5  -3   0   24.30    0.17 
  -5  -3   0   24.01    0.30 
  -5  -3   0   24.02    0.42 
   5   3   0   27.01    0.24 
   5   3   0   25.16    0.21 
  -6  -3   0   11.28    0.40 
  -6  -3   0   11.58    0.17 
  -6  -3   0   11.54    0.17 
  -6  -3   0   11.27    0.29 
   6   3   0   13.58    0.34 
   6   3   0   11.67    0.19 
   6   3   0   12.76    0.19 
  -7  -3   0    0.13    0.14 
  -7  -3   0   -0.03    0.13 
  -7  -3   0    0.77    0.26 
  -7  -3   0   -0.64    0.33 
   7   3   0   -0.04    0.13 
   7   3   0    0.47    0.22 
   7   3   0    0.30    0.15 
  -8  -3   0   79.24    0.67 
  -8  -3   0   79.89    0.62 
  -8  -3   0   79.48    0.67 
  -8  -3   0   81.78    0.93 
   8   3   0   79.08    0.68 
  -9  -3   0    0.55    0.16 
  -9  -3   0    0.71    0.33 
  -9  -3   0    0.89    0.12 
  -9  -3   0    1.44    0.19 
   9   3   0    0.98    0.19 
 -10  -3   0   -0.33    0.20 
 -10  -3   0   -0.25    0.17 
 -10  -3   0    0.48    0.37 
  10   3   0   -0.03    0.32 
  10   3   0   -0.43    0.19 
 -11  -3   0    1.01    0.23 
 -11  -3   0    0.29    0.31 
 -11  -3   0    0.70    0.32 
  11   3   0    0.43    0.22 
 -12  -3   0   12.74    0.29 
 -12  -3   0   13.80    0.48 
  12   3   0   12.60    0.38 
  12   3   0   12.78    0.27 
 -13  -3   0   23.95    0.68 
 -13  -3   0   28.27    0.50 
  13   3   0   24.30    0.57 
 -14  -3   0   -0.33    0.52 
 -14  -3   0    1.67    0.26 
  14   3   0    1.50    0.47 
 -15  -3   0    3.20    0.28 
  15   3   0    1.78    0.51 
  15  -4   0   -0.50    0.36 
 -15   4   0   -1.74    0.28 
 -15   4   0   -1.81    0.50 
  14  -4   0    7.09    0.37 
 -14   4   0    6.49    0.50 
 -14   4   0    7.91    0.32 
  13  -4   0    0.21    0.24 
  13  -4   0   -0.23    0.30 
 -13   4   0    0.50    0.27 
 -13   4   0   -0.70    0.40 
  12  -4   0   68.86    0.70 
  12  -4   0   69.51    0.78 
  12  -4   0   69.74    0.70 
 -12   4   0   66.63    1.04 
 -12   4   0   70.00    0.73 
  11  -4   0    6.92    0.32 
  11  -4   0    6.74    0.28 
  11  -4   0    8.72    0.38 
 -11   4   0    7.52    0.28 
 -11   4   0    7.55    0.32 
 -11   4   0    6.53    0.45 
  10  -4   0  169.32    1.65 
  10  -4   0  171.93    1.64 
  10  -4   0  170.76    1.67 
 -10   4   0  175.39    1.69 
 -10   4   0  166.86    1.89 
 -10   4   0  173.83    1.68 
   9  -4   0   37.40    0.45 
   9  -4   0   40.02    0.43 
  -9   4   0   37.20    0.64 
  -9   4   0   38.91    0.41 
  -9   4   0   38.15    0.42 
   8  -4   0    5.41    0.26 
   8  -4   0    5.53    0.17 
  -8   4   0    5.69    0.17 
  -8   4   0    5.10    0.25 
  -8   4   0    6.11    0.20 
   7  -4   0  166.12    1.28 
   7  -4   0  166.22    1.29 
   7  -4   0  168.09    1.48 
  -7   4   0  161.55    1.42 
  -7   4   0  166.31    1.29 
  -7   4   0  164.26    1.27 
   6  -4   0    7.81    0.18 
   6  -4   0    7.06    0.24 
   6  -4   0    8.10    0.17 
  -6   4   0    7.21    0.23 
  -6   4   0    8.05    0.18 
  -6   4   0    7.83    0.19 
   5  -4   0   -0.60    0.16 
   5  -4   0    1.38    0.26 
   5  -4   0   -0.57    0.16 
  -5   4   0   -0.98    0.16 
  -5   4   0   -0.58    0.15 
  -5   4   0   -0.42    0.21 
   4  -4   0    0.50    0.13 
   4  -4   0    0.71    0.13 
   4  -4   0    0.83    0.16 
  -4   4   0    0.59    0.18 
  -4   4   0    0.27    0.11 
  -4   4   0    0.54    0.06 
  -4   4   0    0.40    0.13 
   3  -4   0   64.05    0.57 
   3  -4   0   64.21    0.46 
   3  -4   0   64.46    0.48 
  -3   4   0   65.47    0.49 
  -3   4   0   64.22    0.46 
   2  -4   0  204.29    1.78 
   2  -4   0  206.03    1.86 
   2  -4   0  204.88    1.84 
  -2   4   0  205.38    1.85 
  -2   4   0  201.72    1.90 
  -2   4   0  207.44    1.88 
   1  -4   0    2.61    0.09 
   1  -4   0    2.68    0.12 
  -1   4   0    2.26    0.13 
  -1   4   0    2.66    0.17 
  -1   4   0    2.33    0.09 
   0  -4   0  346.93    4.53 
   0  -4   0  349.54    4.52 
   0  -4   0  351.32    4.57 
   0   4   0  346.18    4.52 
   0   4   0  346.23    4.43 
   0   4   0  353.46    4.62 
  -1  -4   0    3.45    0.09 
  -1  -4   0    3.55    0.15 
   1   4   0    3.26    0.08 
   1   4   0    3.24    0.09 
   1   4   0    4.63    0.21 
  -2  -4   0   55.48    0.63 
  -2  -4   0   54.84    0.48 
  -2  -4   0   54.54    0.48 
  -2  -4   0   56.15    0.59 
   2   4   0   54.47    0.64 
   2   4   0   55.76    0.49 
   2   4   0   54.53    0.48 
  -3  -4   0    0.34    0.16 
  -3  -4   0    0.02    0.11 
  -3  -4   0    0.63    0.22 
  -3  -4   0    0.69    0.12 
   3   4   0    0.77    0.12 
   3   4   0    0.47    0.12 
   3   4   0    0.30    0.25 
  -4  -4   0   45.87    0.40 
  -4  -4   0   45.53    0.57 
  -4  -4   0   44.60    0.39 
  -4  -4   0   45.52    0.62 
   4   4   0   48.39    0.43 
   4   4   0   49.20    0.45 
  -5  -4   0  102.79    1.12 
  -5  -4   0  105.55    1.08 
  -5  -4   0  103.50    0.84 
  -5  -4   0  101.84    0.81 
   5   4   0  103.93    0.83 
   5   4   0  103.20    1.02 
   5   4   0  103.50    0.83 
  -6  -4   0    6.53    0.40 
  -6  -4   0    6.07    0.25 
  -6  -4   0    6.76    0.18 
  -6  -4   0    6.48    0.17 
   6   4   0    6.22    0.19 
   6   4   0    6.30    0.26 
   6   4   0    6.09    0.16 
  -7  -4   0   15.82    0.22 
  -7  -4   0   15.60    0.37 
  -7  -4   0   16.63    0.52 
  -7  -4   0   15.96    0.23 
   7   4   0   15.42    0.23 
  -8  -4   0    2.38    0.30 
  -8  -4   0    2.75    0.16 
  -8  -4   0    3.12    0.17 
   8   4   0    2.74    0.18 
   8   4   0    2.93    0.20 
  -9  -4   0   66.39    0.55 
  -9  -4   0   68.58    0.82 
  -9  -4   0   68.53    0.56 
  -9  -4   0   66.34    0.49 
   9   4   0   67.11    0.70 
   9   4   0   68.83    0.58 
 -10  -4   0   22.76    0.32 
 -10  -4   0   23.62    0.34 
 -10  -4   0   22.07    0.54 
 -10  -4   0   23.15    0.24 
  10   4   0   22.42    0.41 
  10   4   0   23.20    0.33 
 -11  -4   0    1.02    0.23 
 -11  -4   0    5.68    0.56 
  11   4   0    0.87    0.36 
  11   4   0    1.10    0.22 
 -12  -4   0    3.84    0.25 
 -12  -4   0    3.33    0.39 
  12   4   0    3.26    0.42 
 -13  -4   0   10.19    0.55 
 -13  -4   0   11.52    0.30 
  13   4   0   11.91    0.51 
 -14  -4   0    1.40    0.26 
 -14  -4   0    0.55    0.53 
  14   4   0    0.46    0.34 
  15  -5   0    2.41    0.34 
 -15   5   0    3.34    0.35 
 -15   5   0    3.56    0.49 
  14  -5   0    4.48    0.33 
 -14   5   0    4.23    0.47 
 -14   5   0    4.51    0.31 
  13  -5   0   -0.62    0.27 
  13  -5   0   -0.11    0.27 
 -13   5   0   -0.22    0.28 
 -13   5   0   -1.78    0.38 
  12  -5   0   77.46    0.67 
  12  -5   0   74.44    0.68 
  12  -5   0   75.38    0.70 
 -12   5   0   75.08    1.01 
 -12   5   0   77.19    0.69 
  11  -5   0   35.26    0.48 
  11  -5   0   33.76    0.40 
  11  -5   0   37.77    0.57 
 -11   5   0   30.92    0.52 
 -11   5   0   33.74    0.41 
 -11   5   0   33.26    0.38 
  10  -5   0  195.58    1.94 
  10  -5   0  196.72    2.00 
  10  -5   0  195.80    1.88 
 -10   5   0  191.31    2.13 
 -10   5   0  199.69    1.96 
 -10   5   0  198.33    1.96 
   9  -5   0    4.20    0.22 
  -9   5   0    4.20    0.19 
  -9   5   0    4.63    0.17 
  -9   5   0    3.58    0.30 
   8  -5   0   15.75    0.39 
   8  -5   0   16.07    0.26 
  -8   5   0   14.32    0.37 
  -8   5   0   16.45    0.29 
  -8   5   0   15.98    0.30 
   7  -5   0    0.68    0.14 
   7  -5   0    0.67    0.22 
  -7   5   0    0.62    0.17 
  -7   5   0    0.60    0.23 
  -7   5   0    0.32    0.19 
   6  -5   0    2.57    0.23 
   6  -5   0    3.14    0.18 
   6  -5   0    2.59    0.16 
  -6   5   0    2.94    0.17 
  -6   5   0    1.34    0.21 
  -6   5   0    2.23    0.08 
  -6   5   0    2.78    0.19 
   5  -5   0   78.62    0.66 
   5  -5   0   79.81    0.69 
   5  -5   0   79.01    0.84 
  -5   5   0   82.09    0.85 
  -5   5   0   79.70    0.69 
  -5   5   0   78.11    0.67 
  -5   5   0   79.02    0.55 
   4  -5   0  119.43    1.01 
   4  -5   0  120.98    1.01 
  -4   5   0  118.30    0.96 
  -4   5   0  120.68    1.03 
   3  -5   0  159.79    1.41 
   3  -5   0  156.68    1.20 
   3  -5   0  155.37    1.26 
   3  -5   0  158.62    1.31 
  -3   5   0  158.84    1.33 
  -3   5   0  155.76    1.28 
   2  -5   0  329.38    4.12 
   2  -5   0  336.08    4.24 
   2  -5   0  340.61    4.40 
  -2   5   0  333.93    4.37 
  -2   5   0  331.46    4.16 
  -2   5   0  330.94    4.15 
   1  -5   0    1.36    0.11 
   1  -5   0    0.75    0.11 
   1  -5   0    1.46    0.18 
  -1   5   0    2.06    0.22 
  -1   5   0    1.24    0.11 
  -1   5   0    1.38    0.15 
   0  -5   0    4.02    0.21 
   0  -5   0    3.27    0.16 
   0  -5   0    4.10    0.16 
   0   5   0    4.84    0.26 
   0   5   0    3.55    0.16 
   0   5   0    4.04    0.14 
  -1  -5   0    2.36    0.20 
  -1  -5   0    2.12    0.11 
   1   5   0    2.04    0.14 
   1   5   0    3.16    0.24 
   1   5   0    1.92    0.13 
  -2  -5   0  118.94    0.92 
  -2  -5   0  119.06    0.79 
  -2  -5   0  116.82    0.88 
  -2  -5   0  118.04    0.78 
   2   5   0  119.10    0.78 
   2   5   0  118.06    0.79 
   2   5   0  116.60    0.92 
   2   5   0  119.67    0.78 
  -3  -5   0   23.44    0.33 
  -3  -5   0   23.30    0.44 
  -3  -5   0   23.66    0.25 
  -3  -5   0   22.24    0.21 
   3   5   0   23.62    0.24 
   3   5   0   22.71    0.22 
  -4  -5   0    1.05    0.30 
  -4  -5   0    0.65    0.11 
  -4  -5   0    1.34    0.18 
  -4  -5   0    1.00    0.11 
   4   5   0    1.22    0.17 
   4   5   0    0.32    0.16 
  -5  -5   0   40.71    0.66 
  -5  -5   0   39.68    0.68 
  -5  -5   0   39.27    0.41 
  -5  -5   0   39.84    0.42 
   5   5   0   40.39    0.47 
   5   5   0   39.50    0.40 
   5   5   0   39.65    0.43 
  -6  -5   0    2.67    0.18 
  -6  -5   0    1.78    0.27 
  -6  -5   0    2.25    0.15 
  -6  -5   0    1.71    0.37 
   6   5   0    2.78    0.20 
   6   5   0    2.43    0.23 
   6   5   0    2.56    0.18 
   6   5   0    2.57    0.19 
  -7  -5   0   10.45    0.38 
  -7  -5   0   10.11    0.50 
  -7  -5   0    9.78    0.23 
  -7  -5   0   10.12    0.22 
   7   5   0    9.27    0.29 
   7   5   0    9.30    0.22 
  -8  -5   0    0.35    0.19 
  -8  -5   0    0.48    0.17 
  -8  -5   0    0.24    0.32 
   8   5   0    0.27    0.22 
  -9  -5   0   35.53    0.63 
  -9  -5   0   34.49    0.38 
  -9  -5   0   35.29    0.41 
   9   5   0   34.76    0.42 
   9   5   0   35.92    0.54 
 -10  -5   0   15.37    0.29 
 -10  -5   0   13.66    0.50 
 -10  -5   0   15.11    0.31 
  10   5   0   15.56    0.41 
  10   5   0   14.68    0.30 
 -11  -5   0    0.88    0.23 
 -11  -5   0    3.36    0.51 
  11   5   0    0.92    0.23 
  11   5   0    1.09    0.38 
 -12  -5   0   -0.14    0.35 
 -12  -5   0    0.53    0.24 
  12   5   0    0.24    0.39 
 -13  -5   0    0.13    0.24 
 -13  -5   0   -0.30    0.51 
  13   5   0    1.03    0.44 
 -14  -5   0    3.96    0.27 
  14   5   0    2.47    0.49 
  14  -6   0   -0.74    0.30 
 -14   6   0   -0.53    0.41 
 -14   6   0   -0.42    0.30 
  13  -6   0    0.77    0.32 
  13  -6   0   -0.14    0.26 
 -13   6   0   -0.21    0.29 
 -13   6   0    0.10    0.39 
  12  -6   0    2.55    0.34 
  12  -6   0    3.60    0.28 
  12  -6   0    3.41    0.28 
 -12   6   0    3.84    0.31 
 -12   6   0    3.16    0.42 
  11  -6   0    4.30    0.26 
  11  -6   0    5.21    0.28 
  11  -6   0    4.17    0.35 
 -11   6   0    4.68    0.29 
 -11   6   0    3.95    0.43 
  10  -6   0   10.52    0.40 
  10  -6   0   11.16    0.30 
  10  -6   0   10.77    0.30 
 -10   6   0   10.69    0.42 
 -10   6   0   12.02    0.29 
 -10   6   0   11.26    0.32 
   9  -6   0   12.98    0.27 
   9  -6   0   12.65    0.24 
  -9   6   0   12.97    0.27 
  -9   6   0   12.92    0.30 
  -9   6   0   12.86    0.40 
   8  -6   0   24.73    0.41 
   8  -6   0   25.02    0.30 
   8  -6   0   25.61    0.32 
  -8   6   0   26.43    0.34 
  -8   6   0   27.27    0.35 
  -8   6   0   25.92    0.21 
  -8   6   0   26.72    0.53 
   7  -6   0   12.88    0.21 
   7  -6   0   14.31    0.27 
   7  -6   0   12.68    0.31 
  -7   6   0   12.85    0.32 
  -7   6   0   13.70    0.28 
  -7   6   0   13.53    0.10 
  -7   6   0   13.85    0.26 
   6  -6   0   45.17    0.54 
   6  -6   0   45.39    0.43 
  -6   6   0   45.38    0.44 
  -6   6   0   44.63    0.42 
   5  -6   0    0.22    0.12 
   5  -6   0    0.33    0.16 
   5  -6   0    0.84    0.20 
  -5   6   0    0.03    0.16 
  -5   6   0    0.38    0.14 
   4  -6   0    4.43    0.16 
   4  -6   0    4.57    0.23 
   4  -6   0    4.57    0.16 
  -4   6   0    4.36    0.20 
  -4   6   0    4.80    0.21 
   3  -6   0   72.18    0.69 
   3  -6   0   68.72    0.45 
   3  -6   0   67.78    0.55 
   3  -6   0   69.89    0.56 
  -3   6   0   68.78    0.72 
  -3   6   0   68.95    0.53 
  -3   6   0   69.00    0.52 
   2  -6   0    1.52    0.17 
   2  -6   0    1.02    0.14 
   2  -6   0    1.78    0.18 
  -2   6   0    1.91    0.19 
  -2   6   0    2.57    0.29 
   1  -6   0   85.62    0.61 
   1  -6   0   85.16    0.69 
   1  -6   0   84.34    0.57 
  -1   6   0   85.65    0.59 
  -1   6   0   85.32    0.74 
  -1   6   0   84.69    0.59 
   0  -6   0    2.10    0.12 
   0  -6   0    2.47    0.20 
   0  -6   0    1.42    0.16 
   0   6   0    1.77    0.17 
   0   6   0    2.57    0.23 
   0   6   0    1.72    0.16 
  -1  -6   0    0.05    0.22 
  -1  -6   0   -0.40    0.15 
   1   6   0   -0.68    0.16 
  -2  -6   0    1.84    0.19 
  -2  -6   0    1.43    0.16 
  -2  -6   0    2.10    0.26 
  -2  -6   0    1.85    0.13 
   2   6   0    2.40    0.32 
   2   6   0    1.58    0.16 
   2   6   0    1.82    0.14 
   2   6   0    1.66    0.18 
  -3  -6   0    2.57    0.21 
  -3  -6   0    2.15    0.28 
  -3  -6   0    2.68    0.16 
  -3  -6   0    3.45    0.16 
   3   6   0    3.84    0.19 
   3   6   0    4.01    0.40 
   3   6   0    2.66    0.19 
  -4  -6   0  120.40    1.00 
  -4  -6   0  119.64    1.18 
  -4  -6   0  119.83    1.25 
  -4  -6   0  119.93    0.98 
   4   6   0  120.14    1.02 
   4   6   0  118.42    1.31 
   4   6   0  121.09    1.02 
   4   6   0  121.09    1.01 
  -5  -6   0    0.33    0.24 
  -5  -6   0    0.67    0.13 
  -5  -6   0    0.64    0.15 
  -5  -6   0   -0.31    0.32 
   5   6   0    0.13    0.19 
   5   6   0    0.56    0.18 
  -6  -6   0   76.29    0.55 
  -6  -6   0   75.67    0.78 
  -6  -6   0   75.42    0.86 
  -6  -6   0   76.53    0.54 
   6   6   0   73.74    0.59 
   6   6   0   76.64    0.56 
  -7  -6   0    9.51    0.24 
  -7  -6   0    8.63    0.36 
  -7  -6   0    9.44    0.22 
   7   6   0    9.40    0.31 
   7   6   0    9.26    0.24 
  -8  -6   0    6.69    0.22 
  -8  -6   0    7.44    0.21 
  -8  -6   0    6.86    0.38 
   8   6   0    6.57    0.29 
   8   6   0    5.89    0.22 
  -9  -6   0    0.59    0.21 
  -9  -6   0    0.63    0.28 
  -9  -6   0    1.16    0.20 
   9   6   0    0.12    0.22 
   9   6   0    1.31    0.33 
 -10  -6   0   -0.04    0.45 
 -10  -6   0   -0.22    0.22 
  10   6   0    1.32    0.37 
  10   6   0    0.68    0.24 
 -11  -6   0    1.37    0.25 
 -11  -6   0    1.35    0.35 
  11   6   0    1.66    0.25 
  11   6   0    1.57    0.39 
 -12  -6   0    3.44    0.26 
 -12  -6   0    1.88    0.47 
  12   6   0    3.16    0.33 
 -13  -6   0    6.86    0.33 
 -13  -6   0    5.26    0.55 
  13   6   0    5.63    0.48 
  14  -7   0    1.78    0.31 
 -14   7   0    1.41    0.46 
 -14   7   0    1.28    0.33 
  13  -7   0   12.71    0.30 
 -13   7   0   13.21    0.36 
 -13   7   0   12.96    0.51 
  12  -7   0    0.55    0.26 
  12  -7   0    0.82    0.25 
  12  -7   0    0.01    0.34 
 -12   7   0    1.47    0.30 
 -12   7   0    0.10    0.37 
  11  -7   0    1.20    0.23 
  11  -7   0    0.57    0.36 
  11  -7   0    0.52    0.26 
 -11   7   0    0.10    0.28 
 -11   7   0    0.91    0.39 
  10  -7   0    0.44    0.22 
  10  -7   0   -0.22    0.19 
 -10   7   0    0.29    0.37 
 -10   7   0   -0.81    0.27 
   9  -7   0    2.37    0.25 
   9  -7   0    1.52    0.20 
  -9   7   0    1.97    0.38 
  -9   7   0    2.91    0.21 
  -9   7   0    2.23    0.28 
   8  -7   0   -0.40    0.27 
   8  -7   0   -0.43    0.15 
   8  -7   0   -0.05    0.22 
  -8   7   0   -0.65    0.23 
  -8   7   0    0.00    0.22 
   7  -7   0    7.71    0.16 
   7  -7   0    8.05    0.24 
   7  -7   0    7.34    0.28 
  -7   7   0    7.23    0.26 
  -7   7   0    7.92    0.20 
   6  -7   0   81.43    0.82 
   6  -7   0   79.85    0.67 
  -6   7   0   81.41    0.66 
  -6   7   0   81.79    0.68 
   5  -7   0    3.07    0.19 
   5  -7   0    2.82    0.20 
  -5   7   0    2.86    0.21 
  -5   7   0    2.74    0.18 
   4  -7   0    8.38    0.20 
   4  -7   0    8.86    0.17 
   4  -7   0    9.40    0.25 
  -4   7   0    8.35    0.18 
  -4   7   0    8.64    0.31 
  -4   7   0    8.77    0.20 
   3  -7   0    2.13    0.11 
   3  -7   0    2.05    0.18 
   3  -7   0    1.09    0.19 
   3  -7   0    1.85    0.18 
  -3   7   0    1.37    0.26 
  -3   7   0    1.71    0.20 
  -3   7   0    1.82    0.19 
   2  -7   0  155.82    1.34 
   2  -7   0  156.49    1.38 
   2  -7   0  159.13    1.43 
  -2   7   0  153.67    1.34 
  -2   7   0  160.09    1.44 
  -2   7   0  157.67    1.58 
   1  -7   0   18.25    0.24 
   1  -7   0   17.86    0.23 
  -1   7   0   17.67    0.42 
  -1   7   0   17.78    0.27 
  -1   7   0   17.53    0.26 
   0  -7   0    7.69    0.26 
   0  -7   0    7.24    0.16 
   0  -7   0    7.08    0.15 
   0   7   0    7.30    0.22 
   0   7   0    6.67    0.20 
   0   7   0    8.18    0.34 
  -1  -7   0    7.98    0.29 
  -1  -7   0    8.49    0.19 
   1   7   0    6.94    0.20 
   1   7   0    8.28    0.19 
   1   7   0    7.81    0.19 
  -2  -7   0    4.79    0.19 
  -2  -7   0    4.44    0.18 
  -2  -7   0    4.21    0.21 
  -2  -7   0    4.68    0.26 
   2   7   0    4.80    0.16 
   2   7   0    5.20    0.21 
   2   7   0    4.40    0.15 
   2   7   0    5.32    0.34 
  -3  -7   0   16.44    0.24 
  -3  -7   0   16.37    0.39 
  -3  -7   0   17.20    0.25 
  -3  -7   0   15.56    0.29 
   3   7   0   16.41    0.24 
   3   7   0   17.18    0.44 
   3   7   0   16.62    0.25 
   3   7   0   16.62    0.26 
  -4  -7   0   88.60    0.87 
  -4  -7   0   85.74    0.66 
  -4  -7   0   87.91    0.67 
  -4  -7   0   86.41    0.88 
   4   7   0   87.59    0.68 
   4   7   0   88.84    0.70 
   4   7   0   86.72    1.00 
  -5  -7   0    1.21    0.17 
  -5  -7   0    1.60    0.26 
  -5  -7   0    1.35    0.19 
  -5  -7   0   -0.10    0.33 
   5   7   0    0.73    0.22 
   5   7   0    1.89    0.17 
  -6  -7   0    5.43    0.45 
  -6  -7   0    7.38    0.20 
  -6  -7   0    6.57    0.34 
  -6  -7   0    7.35    0.24 
   6   7   0    6.12    0.27 
   6   7   0    6.83    0.25 
  -7  -7   0    0.85    0.19 
  -7  -7   0    0.89    0.21 
  -7  -7   0    0.45    0.32 
   7   7   0    0.78    0.27 
   7   7   0    0.26    0.21 
  -8  -7   0    0.97    0.28 
  -8  -7   0    1.19    0.20 
  -8  -7   0    1.08    0.23 
   8   7   0    0.86    0.29 
   8   7   0    1.05    0.23 
  -9  -7   0   -0.29    0.49 
  -9  -7   0   -0.06    0.22 
   9   7   0    1.73    0.35 
   9   7   0    0.00    0.23 
 -10  -7   0   26.44    0.53 
 -10  -7   0   27.46    0.37 
  10   7   0   27.29    0.37 
  10   7   0   27.28    0.50 
 -11  -7   0   -0.41    0.45 
 -11  -7   0    0.40    0.24 
  11   7   0   -0.45    0.37 
 -12  -7   0    0.14    0.50 
 -12  -7   0   -0.06    0.25 
  12   7   0   -0.54    0.41 
 -13  -7   0    2.79    0.29 
  13   7   0    3.88    0.50 
 -14   8   0    6.83    0.52 
  13  -8   0    2.59    0.31 
 -13   8   0    2.09    0.33 
 -13   8   0    1.85    0.48 
  12  -8   0   -0.12    0.22 
  12  -8   0   -1.96    0.38 
  12  -8   0   -0.09    0.27 
 -12   8   0   -0.67    0.29 
 -12   8   0   -1.17    0.45 
  11  -8   0   10.25    0.32 
  11  -8   0   10.21    0.26 
 -11   8   0   10.96    0.36 
  10  -8   0    0.57    0.18 
  10  -8   0   -0.20    0.25 
 -10   8   0    0.05    0.21 
   9  -8   0   33.96    0.42 
   9  -8   0   33.59    0.34 
  -9   8   0   35.16    0.45 
   8  -8   0   -0.46    0.30 
   8  -8   0   -0.16    0.13 
   8  -8   0   -0.47    0.23 
  -8   8   0   -1.05    0.25 
   7  -8   0    2.16    0.24 
   7  -8   0    1.74    0.31 
   7  -8   0    1.80    0.12 
  -7   8   0    0.82    0.24 
   6  -8   0    5.49    0.28 
   6  -8   0    5.93    0.19 
  -6   8   0    5.87    0.23 
  -6   8   0    5.71    0.25 
  -6   8   0    5.68    0.38 
   5  -8   0    8.30    0.27 
   5  -8   0    8.09    0.31 
  -5   8   0    7.37    0.23 
  -5   8   0    7.46    0.40 
  -5   8   0    7.05    0.25 
   4  -8   0    1.10    0.09 
   4  -8   0    1.14    0.19 
   4  -8   0    1.77    0.24 
  -4   8   0    0.99    0.28 
  -4   8   0    0.91    0.16 
  -4   8   0    1.07    0.15 
   3  -8   0    2.92    0.21 
   3  -8   0    3.03    0.12 
   3  -8   0    3.26    0.19 
  -3   8   0    2.86    0.21 
  -3   8   0    2.82    0.19 
  -3   8   0    3.42    0.31 
   2  -8   0   15.54    0.25 
   2  -8   0   16.77    0.25 
   2  -8   0   16.01    0.26 
  -2   8   0   15.79    0.26 
  -2   8   0   15.48    0.27 
  -2   8   0   15.65    0.38 
   1  -8   0    0.62    0.18 
   1  -8   0    1.19    0.18 
  -1   8   0    0.52    0.21 
  -1   8   0    0.96    0.15 
  -1   8   0    1.11    0.29 
   0  -8   0   41.32    0.35 
   0  -8   0   40.91    0.35 
   0  -8   0   40.97    0.47 
   0   8   0   39.46    0.38 
   0   8   0   41.76    0.56 
   0   8   0   41.69    0.42 
  -1  -8   0   60.50    0.58 
  -1  -8   0   61.15    0.45 
  -1  -8   0   61.21    0.48 
   1   8   0   61.63    0.68 
   1   8   0   61.20    0.40 
   1   8   0   60.80    0.51 
  -2  -8   0    7.41    0.27 
  -2  -8   0    7.20    0.32 
  -2  -8   0    7.69    0.23 
  -2  -8   0    7.44    0.20 
   2   8   0    8.08    0.26 
   2   8   0    7.88    0.20 
   2   8   0    8.13    0.42 
  -3  -8   0  104.66    1.03 
  -3  -8   0  102.82    0.97 
  -3  -8   0  104.13    0.81 
  -3  -8   0  106.11    0.85 
   3   8   0  104.94    0.82 
   3   8   0  103.68    1.12 
   3   8   0  106.67    0.88 
  -4  -8   0   11.21    0.43 
  -4  -8   0   12.57    0.23 
  -4  -8   0   11.23    0.31 
  -4  -8   0   12.94    0.26 
   4   8   0   11.89    0.23 
   4   8   0   13.24    0.58 
   4   8   0   12.74    0.26 
  -5  -8   0   39.91    0.73 
  -5  -8   0   43.28    0.68 
  -5  -8   0   42.93    0.46 
  -5  -8   0   43.66    0.46 
   5   8   0   41.41    0.46 
   5   8   0   43.13    0.49 
  -6  -8   0   27.09    0.36 
  -6  -8   0   27.00    0.36 
  -6  -8   0   25.38    0.47 
  -6  -8   0   26.04    0.65 
   6   8   0   26.36    0.40 
   6   8   0   26.69    0.36 
  -7  -8   0    8.86    0.25 
  -7  -8   0    7.65    0.26 
  -7  -8   0    8.47    0.40 
   7   8   0    7.25    0.26 
   7   8   0    7.00    0.31 
  -8  -8   0    7.48    0.48 
  -8  -8   0    8.73    0.29 
  -8  -8   0    8.50    0.26 
   8   8   0    8.12    0.36 
   8   8   0    7.48    0.28 
  -9  -8   0    0.20    0.25 
  -9  -8   0   -0.10    0.31 
   9   8   0   -0.98    0.32 
   9   8   0   -0.96    0.24 
 -10  -8   0   18.44    0.57 
 -10  -8   0   19.57    0.37 
  10   8   0   19.71    0.63 
  10   8   0   18.57    0.46 
 -11  -8   0   -0.49    0.25 
 -11  -8   0   -1.11    0.33 
  11   8   0    0.71    0.40 
 -12  -8   0   -1.36    0.49 
 -12  -8   0   -0.22    0.26 
  12   8   0   -0.95    0.41 
 -13   9   0   -0.60    0.36 
  12  -9   0    4.95    0.44 
  12  -9   0    6.11    0.32 
 -12   9   0    5.41    0.34 
  11  -9   0    2.98    0.29 
 -11   9   0    2.63    0.33 
  10  -9   0    1.93    0.27 
 -10   9   0    2.11    0.30 
   9  -9   0   20.71    0.41 
  -9   9   0   21.56    0.39 
   8  -9   0   -0.98    0.25 
  -8   9   0   -0.21    0.28 
   7  -9   0   11.07    0.31 
   7  -9   0   10.85    0.35 
  -7   9   0   10.17    0.27 
  -7   9   0    9.85    0.49 
   6  -9   0    1.37    0.30 
   6  -9   0    0.62    0.18 
  -6   9   0    0.11    0.26 
  -6   9   0    0.40    0.37 
   5  -9   0   19.29    0.32 
  -5   9   0   18.36    0.29 
  -5   9   0   19.02    0.49 
   4  -9   0    0.10    0.25 
   4  -9   0    0.42    0.11 
   4  -9   0    0.00    0.16 
  -4   9   0   -0.85    0.22 
  -4   9   0   -0.38    0.33 
   3  -9   0   37.75    0.38 
   3  -9   0   38.81    0.34 
  -3   9   0   37.20    0.39 
  -3   9   0   38.12    0.61 
   2  -9   0    2.97    0.17 
   2  -9   0    3.57    0.18 
  -2   9   0    2.86    0.34 
  -2   9   0    3.38    0.19 
   1  -9   0    5.84    0.23 
  -1   9   0    5.01    0.25 
  -1   9   0    5.45    0.34 
   0  -9   0    2.40    0.25 
   0  -9   0    2.23    0.24 
   0   9   0    1.60    0.22 
   0   9   0    2.61    0.37 
  -1  -9   0    1.57    0.20 
  -1  -9   0    2.53    0.28 
  -1  -9   0    1.82    0.21 
   1   9   0    1.71    0.19 
   1   9   0    2.10    0.37 
   1   9   0    2.06    0.13 
  -2  -9   0   34.12    0.48 
  -2  -9   0   33.38    0.32 
  -2  -9   0   34.56    0.48 
  -2  -9   0   33.65    0.36 
   2   9   0   34.87    0.60 
   2   9   0   34.17    0.31 
   2   9   0   34.98    0.41 
  -3  -9   0   17.91    0.50 
  -3  -9   0   18.52    0.33 
  -3  -9   0   17.09    0.40 
  -3  -9   0   17.88    0.32 
   3   9   0   18.64    0.36 
   3   9   0   17.35    0.32 
   3   9   0   19.54    0.62 
  -4  -9   0    1.66    0.21 
  -4  -9   0    0.72    0.37 
  -4  -9   0    2.39    0.24 
  -4  -9   0    0.58    0.29 
   4   9   0    1.43    0.26 
   4   9   0    1.40    0.20 
   4   9   0    0.55    0.55 
  -5  -9   0   27.08    0.61 
  -5  -9   0   26.69    0.35 
  -5  -9   0   28.73    0.36 
  -5  -9   0   25.61    0.45 
   5   9   0   27.13    0.38 
   5   9   0   26.81    0.37 
  -6  -9   0   13.80    0.26 
  -6  -9   0   12.77    0.28 
  -6  -9   0   12.84    0.41 
   6   9   0   12.69    0.31 
   6   9   0   11.75    0.33 
  -7  -9   0   27.86    0.56 
  -7  -9   0   31.45    0.45 
   7   9   0   28.24    0.42 
   7   9   0   29.13    0.39 
  -8  -9   0    5.88    0.26 
  -8  -9   0    5.35    0.40 
   8   9   0    5.84    0.33 
   8   9   0    6.21    0.29 
  -9  -9   0    1.39    0.42 
  -9  -9   0    2.03    0.27 
   9   9   0    0.61    0.32 
   9   9   0    1.64    0.28 
 -10  -9   0    6.51    0.49 
 -10  -9   0    6.77    0.30 
  10   9   0    7.92    0.41 
 -11  -9   0    1.19    0.29 
 -11  -9   0    0.26    0.48 
  11   9   0    1.01    0.40 
  12 -10   0   15.53    0.56 
  12 -10   0   16.99    0.46 
 -12  10   0   17.49    0.43 
  11 -10   0    0.07    0.29 
 -11  10   0   -0.55    0.33 
  10 -10   0    6.85    0.25 
 -10  10   0    7.78    0.35 
   9 -10   0    2.51    0.28 
  -9  10   0    1.45    0.23 
  -9  10   0    2.00    0.53 
   8 -10   0    4.75    0.31 
  -8  10   0    4.40    0.51 
  -8  10   0    3.73    0.32 
   7 -10   0    3.02    0.29 
  -7  10   0    2.92    0.46 
  -7  10   0    2.79    0.24 
   6 -10   0    2.90    0.27 
   6 -10   0    3.24    0.33 
  -6  10   0    2.92    0.42 
  -6  10   0    2.59    0.30 
   5 -10   0   25.72    0.59 
   5 -10   0   22.03    0.32 
  -5  10   0   21.95    0.38 
  -5  10   0   21.65    0.52 
   4 -10   0    0.31    0.13 
   4 -10   0   -0.28    0.23 
   4 -10   0    0.25    0.27 
  -4  10   0   -0.15    0.39 
  -4  10   0   -0.58    0.28 
   3 -10   0    5.79    0.27 
   3 -10   0    5.10    0.19 
  -3  10   0    4.71    0.29 
  -3  10   0    5.16    0.43 
   2 -10   0    1.05    0.20 
   2 -10   0    1.61    0.25 
  -2  10   0    0.96    0.28 
  -2  10   0    1.51    0.40 
   1 -10   0   23.11    0.37 
  -1  10   0   23.44    0.41 
  -1  10   0   28.18    0.72 
  -1 -10   0    0.13    0.18 
  -1 -10   0    1.30    0.29 
   1  10   0    0.85    0.27 
   1  10   0    0.80    0.13 
  -2 -10   0    1.42    0.23 
  -2 -10   0    1.10    0.24 
  -2 -10   0    1.96    0.29 
   2  10   0    1.53    0.46 
   2  10   0    1.85    0.16 
   2  10   0    2.45    0.27 
  -3 -10   0    6.51    0.36 
  -3 -10   0    5.00    0.28 
  -3 -10   0    5.47    0.20 
   3  10   0    6.28    0.29 
   3  10   0    5.20    0.20 
   3  10   0    5.73    0.50 
  -4 -10   0    3.45    0.29 
  -4 -10   0    4.37    0.40 
  -4 -10   0    4.14    0.26 
   4  10   0    5.06    0.63 
   4  10   0    4.34    0.22 
   4  10   0    4.37    0.29 
  -5 -10   0   13.48    0.29 
  -5 -10   0   12.19    0.41 
   5  10   0   11.79    0.32 
   5  10   0   11.77    0.34 
  -6 -10   0    5.57    0.27 
  -6 -10   0    4.90    0.34 
   6  10   0    5.77    0.30 
   6  10   0    4.30    0.28 
  -7 -10   0    3.86    0.42 
  -7 -10   0    4.65    0.29 
   7  10   0    3.94    0.31 
   7  10   0    4.45    0.32 
  -8 -10   0   -0.05    0.38 
  -8 -10   0   -0.05    0.26 
   8  10   0   -0.20    0.29 
   8  10   0   -0.40    0.26 
  -9 -10   0    3.62    0.47 
  -9 -10   0    3.31    0.27 
   9  10   0    4.16    0.36 
 -10 -10   0    8.72    0.32 
 -10 -10   0    8.50    0.50 
  10  10   0    9.63    0.42 
 -12  11   0    4.05    0.67 
  11 -11   0   -1.05    0.29 
 -11  11   0   -1.96    0.32 
 -11  11   0    0.84    0.55 
  10 -11   0    5.02    0.32 
 -10  11   0    3.97    0.27 
 -10  11   0    5.79    0.58 
   9 -11   0    2.64    0.31 
  -9  11   0    3.26    0.54 
  -9  11   0    1.47    0.34 
   8 -11   0   26.49    0.43 
  -8  11   0   28.24    0.76 
  -8  11   0   26.66    0.46 
   7 -11   0    0.14    0.28 
  -7  11   0   -0.05    0.48 
  -7  11   0   -0.07    0.32 
   6 -11   0    8.18    0.34 
   6 -11   0    7.04    0.37 
  -6  11   0    7.18    0.49 
  -6  11   0    6.28    0.29 
   5 -11   0    4.62    0.30 
  -5  11   0    4.46    0.49 
  -5  11   0    5.24    0.35 
   4 -11   0   14.53    0.32 
   4 -11   0   13.87    0.31 
   4 -11   0   13.64    0.41 
  -4  11   0   15.64    0.58 
  -4  11   0   14.75    0.34 
   3 -11   0    3.23    0.25 
   3 -11   0    4.12    0.19 
  -3  11   0    3.21    0.29 
  -3  11   0    4.74    0.44 
   2 -11   0    2.94    0.22 
   2 -11   0    2.63    0.27 
  -2  11   0    1.56    0.30 
  -2  11   0    1.48    0.44 
   1 -11   0    9.06    0.28 
  -1  11   0    9.16    0.52 
  -1  11   0    7.61    0.32 
   0 -11   0   17.54    0.44 
   0  11   0   15.72    0.55 
   0  11   0   15.60    0.32 
  -1 -11   0   12.03    0.31 
  -1 -11   0   13.30    0.32 
  -1 -11   0   13.32    0.39 
   1  11   0   11.72    0.34 
   1  11   0   13.21    0.57 
  -2 -11   0    0.20    0.31 
  -2 -11   0    0.14    0.29 
  -2 -11   0   -0.15    0.19 
   2  11   0   -0.40    0.30 
   2  11   0    1.09    0.51 
  -3 -11   0    4.06    0.35 
  -3 -11   0    5.44    0.39 
  -3 -11   0    4.16    0.29 
   3  11   0    3.92    0.24 
   3  11   0    5.03    0.23 
  -4 -11   0    0.88    0.26 
  -4 -11   0    1.85    0.31 
   4  11   0    0.65    0.22 
   4  11   0    2.09    0.31 
   4  11   0    1.61    0.61 
  -5 -11   0    2.18    0.33 
  -5 -11   0    2.33    0.21 
   5  11   0    2.01    0.25 
   5  11   0    1.86    0.24 
  -6 -11   0   -0.34    0.26 
  -6 -11   0    0.37    0.32 
   6  11   0    0.59    0.31 
   6  11   0    0.12    0.24 
  -7 -11   0    5.86    0.41 
  -7 -11   0    5.91    0.28 
   7  11   0    6.33    0.33 
   7  11   0    6.05    0.30 
  -8 -11   0   -0.01    0.40 
  -8 -11   0    0.66    0.21 
   8  11   0    1.57    0.33 
  -9 -11   0    1.60    0.45 
  -9 -11   0    1.45    0.30 
   9  11   0    1.45    0.34 
  10 -12   0   -0.58    0.31 
 -10  12   0    0.25    0.54 
 -10  12   0   -0.11    0.36 
   9 -12   0    2.79    0.31 
  -9  12   0    1.75    0.35 
  -9  12   0    2.79    0.55 
   8 -12   0    6.29    0.28 
  -8  12   0    7.29    0.58 
  -8  12   0    6.86    0.38 
   7 -12   0    1.98    0.24 
  -7  12   0    2.18    0.52 
  -7  12   0    2.67    0.37 
   6 -12   0    9.77    0.29 
  -6  12   0   10.52    0.40 
  -6  12   0    9.45    0.56 
   5 -12   0    2.35    0.29 
  -5  12   0    0.63    0.23 
  -5  12   0    1.84    0.48 
   4 -12   0   27.39    0.42 
  -4  12   0   27.59    0.64 
  -4  12   0   25.84    0.44 
   3 -12   0    1.19    0.22 
  -3  12   0    0.30    0.45 
  -3  12   0    0.18    0.23 
   2 -12   0   16.32    0.35 
  -2  12   0   15.91    0.34 
  -2  12   0   17.16    0.60 
   1 -12   0    9.83    0.34 
  -1  12   0    9.24    0.36 
  -1  12   0   12.54    0.61 
   0 -12   0    0.06    0.28 
   0  12   0    0.73    0.52 
   0  12   0    0.64    0.32 
  -1 -12   0    8.07    0.33 
  -1 -12   0    8.60    0.34 
   1  12   0    7.41    0.29 
   1  12   0    9.21    0.63 
  -2 -12   0    0.20    0.27 
  -2 -12   0    0.37    0.26 
   2  12   0    0.43    0.53 
   2  12   0    1.31    0.26 
  -3 -12   0    1.25    0.30 
  -3 -12   0    0.42    0.28 
   3  12   0    0.02    0.31 
   3  12   0   -0.25    0.57 
  -4 -12   0    0.33    0.31 
  -4 -12   0   -0.24    0.26 
   4  12   0   -0.17    0.31 
   4  12   0   -0.10    0.62 
  -5 -12   0    0.46    0.20 
  -5 -12   0    0.71    0.33 
   5  12   0    0.81    0.24 
   5  12   0    0.72    0.23 
  -6 -12   0    1.06    0.30 
  -6 -12   0    0.57    0.37 
   6  12   0    0.90    0.34 
   6  12   0    0.35    0.26 
  -7 -12   0   -0.33    0.38 
  -7 -12   0    0.37    0.29 
   7  12   0    0.88    0.32 
   7  12   0    0.12    0.35 
  -8 -12   0    0.69    0.45 
   8  12   0   -0.06    0.31 
   9 -13   0    0.81    0.32 
  -9  13   0    1.81    0.53 
   8 -13   0    0.20    0.32 
  -8  13   0   -0.06    0.27 
  -8  13   0    1.10    0.51 
   7 -13   0   11.44    0.37 
  -7  13   0   10.89    0.55 
  -7  13   0   12.15    0.36 
   6 -13   0    5.75    0.36 
  -6  13   0    4.52    0.55 
  -6  13   0    5.33    0.38 
   5 -13   0    0.42    0.30 
  -5  13   0   -0.07    0.35 
  -5  13   0    0.32    0.51 
   4 -13   0   14.79    0.36 
  -4  13   0   14.46    0.62 
  -4  13   0   13.92    0.37 
   3 -13   0    1.84    0.31 
  -3  13   0    0.93    0.52 
  -3  13   0    0.02    0.33 
  -2  13   0   15.76    0.60 
  -2  13   0   16.75    0.35 
  -1  13   0    1.73    0.54 
  -1  13   0    4.67    0.35 
   0 -13   0   17.12    0.35 
   0 -13   0   18.90    0.39 
   0  13   0   18.48    0.42 
   0  13   0   15.71    0.64 
  -1 -13   0    1.78    0.24 
  -1 -13   0    1.81    0.28 
   1  13   0    0.11    0.66 
   1  13   0    1.75    0.35 
  -2 -13   0    0.85    0.29 
  -2 -13   0    0.19    0.22 
   2  13   0    0.48    0.34 
  -3 -13   0    9.18    0.36 
  -3 -13   0    9.02    0.27 
   3  13   0    9.25    0.37 
  -4 -13   0    0.09    0.21 
  -4 -13   0    1.19    0.34 
   4  13   0   -0.11    0.24 
  -5 -13   0    2.50    0.29 
  -5 -13   0    2.96    0.39 
   5  13   0    2.44    0.34 
  -6 -13   0    0.13    0.37 
  -6 -13   0    0.53    0.30 
   6  13   0    0.29    0.38 
  -7 -13   0   -0.04    0.44 
   7  13   0    0.45    0.36 
   7 -14   0    2.81    0.26 
  -7  14   0    2.87    0.40 
   6 -14   0    1.42    0.24 
  -6  14   0    2.05    0.39 
   5 -14   0    4.02    0.27 
  -5  14   0    4.61    0.39 
   4 -14   0    4.61    0.32 
  -4  14   0    4.04    0.37 
  -3  14   0    4.83    0.37 
  -2  14   0    7.28    0.38 
   1 -14   0    1.01    0.33 
   1 -14   0    1.61    0.28 
  -1  14   0    1.30    0.37 
   0 -14   0    9.77    0.39 
   0 -14   0    8.13    0.31 
   0  14   0    8.72    0.42 
  -1 -14   0    1.33    0.25 
  -1 -14   0    1.41    0.33 
   1  14   0    0.47    0.36 
  -2 -14   0    0.39    0.31 
  -2 -14   0    1.59    0.32 
   2  14   0    0.92    0.37 
  -3 -14   0    0.24    0.31 
  -3 -14   0    0.99    0.32 
   3  14   0    0.92    0.36 
  -4 -14   0    1.84    0.37 
  -4 -14   0    1.48    0.36 
   4  14   0    2.37    0.39 
  -5 -14   0    1.12    0.42 
   5  14   0    1.22    0.46 
  -4  15   0    2.50    0.41 
  -3  15   0    5.01    0.40 
   2 -15   0    1.45    0.25 
  -2  15   0    2.14    0.39 
   1 -15   0    4.04    0.35 
  -1  15   0    4.11    0.40 
   0 -15   0    1.10    0.25 
   0  15   0    1.25    0.39 
   1  15   0    9.63    0.42 
   2  15   0    0.75    0.30 
   3  15  -1    7.62    0.42 
   2  15  -1    1.28    0.39 
   1  15  -1    2.11    0.38 
  -1 -15   1    4.26    0.36 
   0  15  -1    0.92    0.27 
   0 -15   1    2.70    0.34 
  -1  15  -1    1.96    0.39 
   1 -15   1    3.42    0.34 
  -2  15  -1    1.78    0.38 
   2 -15   1    2.65    0.35 
  -3  15  -1   -0.13    0.37 
  -4  15  -1    0.41    0.28 
  -5  15  -1   -0.47    0.38 
   5 -15   1    0.19    0.24 
   5  14  -1    1.98    0.31 
  -5 -14   1    1.57    0.38 
   4  14  -1    0.10    0.26 
  -4 -14   1    0.38    0.32 
  -4 -14   1    1.58    0.32 
   3  14  -1    0.72    0.27 
  -3 -14   1    0.95    0.31 
  -3 -14   1    1.31    0.34 
   2  14  -1    5.04    0.29 
  -2 -14   1    5.42    0.33 
  -2 -14   1    5.03    0.31 
   1  14  -1   10.06    0.32 
  -1 -14   1   10.08    0.32 
  -1 -14   1   10.36    0.35 
   0  14  -1    2.00    0.36 
   0 -14   1    1.58    0.25 
   0 -14   1    2.28    0.28 
  -1  14  -1    1.88    0.36 
   1 -14   1    2.87    0.30 
   1 -14   1    1.79    0.31 
  -2  14  -1    0.95    0.34 
  -3  14  -1    0.46    0.84 
  -3  14  -1    1.00    0.36 
  -4  14  -1    1.56    0.35 
  -4  14  -1    1.96    0.93 
   4 -14   1    1.26    0.21 
  -5  14  -1    0.64    0.36 
  -5  14  -1    0.12    0.68 
   5 -14   1    1.60    0.32 
  -6  14  -1    0.48    0.67 
  -6  14  -1    0.18    0.36 
   6 -14   1   -0.06    0.30 
  -7  14  -1    0.77    0.36 
   7 -14   1    1.63    0.34 
   8 -14   1    2.54    0.34 
   7  13  -1    0.12    0.31 
  -7 -13   1   -0.28    0.41 
   6  13  -1    0.66    0.33 
  -6 -13   1    0.22    0.37 
  -6 -13   1    0.15    0.27 
   5  13  -1    1.11    0.34 
  -5 -13   1    2.04    0.31 
  -5 -13   1    0.62    0.35 
   4  13  -1   11.51    0.40 
   4  13  -1   11.73    0.78 
  -4 -13   1   11.57    0.36 
  -4 -13   1   10.37    0.40 
   3  13  -1    7.78    0.38 
   3  13  -1    8.43    0.69 
  -3 -13   1    8.55    0.36 
  -3 -13   1    8.43    0.34 
   2  13  -1    2.23    0.65 
   2  13  -1    1.22    0.34 
  -2 -13   1    1.56    0.30 
  -2 -13   1    2.09    0.29 
   1  13  -1   -1.66    0.60 
   1  13  -1    0.01    0.33 
  -1 -13   1   -0.06    0.21 
  -1 -13   1    0.50    0.25 
   0  13  -1    5.95    0.59 
   0  13  -1    7.99    0.38 
   0 -13   1    7.66    0.28 
   0 -13   1    7.45    0.30 
  -1  13  -1    0.34    0.33 
  -1  13  -1    0.14    0.56 
   1 -13   1    0.60    0.30 
   1 -13   1    0.87    0.25 
  -2  13  -1    8.96    0.62 
  -2  13  -1    8.62    0.37 
  -3  13  -1    3.06    0.27 
  -3  13  -1    2.51    0.52 
  -4  13  -1   -0.49    0.33 
  -4  13  -1    0.19    0.52 
   4 -13   1    0.36    0.28 
  -5  13  -1    2.37    0.53 
  -5  13  -1    3.14    0.28 
   5 -13   1    2.15    0.29 
  -6  13  -1    2.07    0.49 
  -6  13  -1    2.55    0.27 
   6 -13   1    2.73    0.31 
  -7  13  -1    0.67    0.36 
  -7  13  -1   -0.65    0.47 
   7 -13   1    0.86    0.31 
  -8  13  -1   17.22    0.45 
  -8  13  -1   18.30    0.68 
   8 -13   1   17.88    0.42 
  -9  13  -1    0.48    0.37 
  -9  13  -1    1.05    0.56 
   9 -13   1    0.11    0.31 
   8  12  -1    0.81    0.34 
  -8 -12   1    0.80    0.30 
  -8 -12   1    0.12    0.40 
   7  12  -1    2.14    0.32 
   7  12  -1    3.22    0.30 
  -7 -12   1    3.55    0.31 
  -7 -12   1    2.07    0.40 
   6  12  -1   -0.61    0.22 
   6  12  -1   -0.84    0.27 
  -6 -12   1   -0.11    0.34 
  -6 -12   1    0.09    0.21 
   5  12  -1    1.38    0.75 
   5  12  -1   -0.26    0.32 
   5  12  -1    0.04    0.24 
  -5 -12   1   -0.19    0.31 
  -5 -12   1   -0.27    0.27 
   4  12  -1    1.58    0.32 
   4  12  -1    2.27    0.67 
  -4 -12   1    0.61    0.27 
  -4 -12   1    2.51    0.32 
   3  12  -1    2.49    0.60 
   3  12  -1    2.76    0.25 
  -3 -12   1    1.90    0.28 
  -3 -12   1    1.73    0.28 
   2  12  -1   14.91    0.32 
   2  12  -1   17.48    0.72 
  -2 -12   1   14.52    0.35 
  -2 -12   1   14.52    0.34 
   1  12  -1    3.38    0.33 
   1  12  -1    5.71    0.60 
  -1 -12   1    2.97    0.28 
  -1 -12   1    3.33    0.26 
   0  12  -1   26.58    0.42 
   0 -12   1   30.66    0.58 
   0 -12   1   28.69    0.42 
  -1  12  -1    6.34    0.64 
  -1  12  -1    0.86    0.32 
  -2  12  -1   -0.26    0.54 
  -2  12  -1    0.18    0.32 
  -3  12  -1   -0.02    0.23 
  -3  12  -1   -0.84    0.48 
   3 -12   1    0.38    0.20 
  -4  12  -1    0.50    0.49 
  -4  12  -1    0.30    0.31 
   4 -12   1    0.21    0.27 
  -5  12  -1   -0.07    0.32 
  -5  12  -1   -0.07    0.49 
   5 -12   1    0.01    0.20 
  -6  12  -1    3.55    0.35 
  -6  12  -1    3.29    0.55 
   6 -12   1    3.35    0.24 
  -7  12  -1    1.72    0.50 
  -7  12  -1    0.84    0.33 
   7 -12   1    1.03    0.29 
  -8  12  -1   22.72    0.72 
  -8  12  -1   21.18    0.44 
   8 -12   1   21.46    0.42 
  -9  12  -1   -0.34    0.33 
  -9  12  -1    1.34    0.53 
   9 -12   1   -0.29    0.22 
 -10  12  -1    9.63    0.72 
 -10  12  -1    7.44    0.38 
  10 -12   1    7.04    0.34 
 -11  12  -1    4.41    0.65 
  10  11  -1   -0.44    0.38 
 -10 -11   1   -0.32    0.45 
   9  11  -1   -0.14    0.33 
  -9 -11   1   -0.07    0.41 
  -9 -11   1   -0.74    0.27 
   8  11  -1   -0.61    0.29 
   8  11  -1    0.36    0.32 
  -8 -11   1    0.17    0.28 
  -8 -11   1   -0.26    0.40 
   7  11  -1    2.85    0.32 
   7  11  -1    2.37    0.29 
  -7 -11   1    3.46    0.41 
  -7 -11   1    2.90    0.29 
   6  11  -1    0.39    0.27 
   6  11  -1   -0.76    0.28 
  -6 -11   1    0.26    0.20 
  -6 -11   1   -0.43    0.32 
   5  11  -1   -0.40    0.75 
   5  11  -1   -0.13    0.22 
   5  11  -1   -0.54    0.30 
  -5 -11   1    0.34    0.32 
  -5 -11   1   -0.01    0.26 
   4  11  -1    0.70    0.23 
   4  11  -1   -0.49    0.29 
  -4 -11   1   -0.11    0.27 
  -4 -11   1   -0.81    0.35 
   3  11  -1   15.92    0.32 
   3  11  -1   15.47    0.39 
  -3 -11   1   15.22    0.49 
  -3 -11   1   14.31    0.41 
  -3 -11   1   16.71    0.37 
   2  11  -1    0.57    0.29 
   2  11  -1    1.09    0.57 
  -2 -11   1    0.59    0.27 
  -2 -11   1    0.67    0.34 
  -2 -11   1    0.82    0.20 
   1  11  -1   21.77    0.66 
   1  11  -1   19.74    0.34 
  -1 -11   1   21.47    0.38 
  -1 -11   1   20.98    0.47 
  -1 -11   1   22.24    0.53 
   0  11  -1   26.56    0.38 
   0  11  -1   29.40    0.77 
   0 -11   1   28.54    0.51 
   0 -11   1   28.15    0.51 
   0 -11   1   27.57    0.42 
  -1  11  -1    0.89    0.29 
  -1  11  -1    0.42    0.48 
  -2  11  -1   21.79    0.36 
  -2  11  -1   23.23    0.57 
   2 -11   1   22.55    0.28 
   2 -11   1   22.83    0.34 
  -3  11  -1   43.03    0.78 
  -3  11  -1   42.91    0.55 
   3 -11   1   43.20    0.39 
   3 -11   1   42.33    0.45 
  -4  11  -1    1.91    0.24 
  -4  11  -1    1.84    0.47 
   4 -11   1    1.99    0.26 
   4 -11   1    1.83    0.13 
   4 -11   1    2.25    0.29 
  -5  11  -1    9.82    0.55 
  -5  11  -1    9.41    0.34 
   5 -11   1   10.02    0.31 
  -6  11  -1    2.89    0.32 
  -6  11  -1    2.15    0.46 
   6 -11   1    2.54    0.28 
  -7  11  -1   14.91    0.40 
  -7  11  -1   14.46    0.62 
   7 -11   1   14.39    0.35 
  -8  11  -1    3.62    0.51 
  -8  11  -1    3.85    0.34 
   8 -11   1    4.71    0.31 
  -9  11  -1    3.10    0.56 
  -9  11  -1    2.04    0.34 
   9 -11   1    2.10    0.29 
 -10  11  -1   -0.48    0.32 
 -10  11  -1    1.60    0.58 
  10 -11   1    0.89    0.30 
 -11  11  -1   -0.26    0.56 
 -11  11  -1   -0.89    0.31 
  11 -11   1   -1.40    0.28 
 -12  11  -1   14.25    0.74 
  12 -11   1   11.57    0.66 
  11  10  -1    1.58    0.44 
 -11 -10   1    2.18    0.49 
  10  10  -1    1.18    0.37 
 -10 -10   1    0.62    0.46 
 -10 -10   1    1.00    0.29 
   9  10  -1    1.46    0.30 
   9  10  -1    1.93    0.37 
  -9 -10   1    1.57    0.27 
  -9 -10   1    1.29    0.41 
   8  10  -1   -0.24    0.29 
   8  10  -1   -0.68    0.30 
  -8 -10   1   -0.67    0.25 
  -8 -10   1   -0.06    0.39 
   7  10  -1    0.14    0.21 
   7  10  -1    1.19    0.30 
  -7 -10   1    0.86    0.26 
  -7 -10   1    0.74    0.36 
   6  10  -1   -1.64    0.28 
   6  10  -1   -0.41    0.28 
  -6 -10   1   -0.57    0.35 
  -6 -10   1   -0.05    0.26 
   5  10  -1    0.46    0.22 
   5  10  -1    2.19    0.64 
   5  10  -1   -0.24    0.23 
  -5 -10   1    0.53    0.19 
  -5 -10   1    0.54    0.31 
   4  10  -1    1.23    0.29 
   4  10  -1    1.18    0.54 
   4  10  -1    1.15    0.23 
  -4 -10   1    1.04    0.38 
  -4 -10   1    1.23    0.25 
  -4 -10   1    0.62    0.27 
   3  10  -1   88.36    0.69 
   3  10  -1   89.74    1.17 
   3  10  -1   89.96    0.80 
  -3 -10   1   88.19    0.71 
  -3 -10   1   88.11    0.96 
  -3 -10   1   88.78    0.91 
   2  10  -1    8.07    0.24 
   2  10  -1    8.82    0.19 
  -2 -10   1    8.91    0.38 
  -2 -10   1    8.54    0.28 
  -2 -10   1    6.36    0.29 
   1  10  -1    8.21    0.36 
  -1 -10   1   12.47    0.53 
  -1 -10   1    7.02    0.38 
  -1 -10   1    9.53    0.35 
   0  10  -1    6.04    0.46 
   0  10  -1    5.99    0.27 
   0 -10   1    5.57    0.36 
   0 -10   1    4.48    0.22 
  -1  10  -1    2.77    0.27 
  -1  10  -1    2.90    0.44 
  -2  10  -1    0.81    0.38 
  -2  10  -1    0.15    0.26 
   2 -10   1    0.90    0.22 
  -3  10  -1   36.90    0.66 
  -3  10  -1   35.94    0.49 
   3 -10   1   35.40    0.33 
   3 -10   1   36.98    0.47 
  -4  10  -1    1.59    0.27 
  -4  10  -1    1.47    0.37 
   4 -10   1    2.88    0.26 
   4 -10   1    2.52    0.24 
   4 -10   1    2.08    0.11 
  -5  10  -1    3.11    0.40 
  -5  10  -1    3.95    0.29 
   5 -10   1    4.61    0.27 
   5 -10   1    4.75    0.29 
  -6  10  -1    5.80    0.30 
  -6  10  -1    5.83    0.47 
   6 -10   1    5.78    0.31 
   6 -10   1    5.29    0.26 
  -7  10  -1    6.10    0.49 
  -7  10  -1    5.35    0.30 
   7 -10   1    5.14    0.28 
   7 -10   1    7.17    0.35 
  -8  10  -1    0.97    0.50 
  -8  10  -1   -0.84    0.29 
   8 -10   1   -0.22    0.35 
   8 -10   1   -0.23    0.26 
  -9  10  -1   14.44    0.65 
  -9  10  -1   12.90    0.36 
   9 -10   1   14.55    0.36 
 -10  10  -1    0.72    0.53 
 -10  10  -1   -0.51    0.29 
  10 -10   1   -0.59    0.19 
 -11  10  -1    8.75    0.37 
  11 -10   1    8.46    0.54 
  11 -10   1    8.47    0.33 
 -12  10  -1    0.23    0.33 
  12 -10   1   -2.01    0.44 
  12   9  -1    0.95    0.43 
  11   9  -1    8.12    0.45 
 -11  -9   1    7.03    0.50 
 -11  -9   1    9.29    0.33 
  10   9  -1   -0.15    0.34 
  10   9  -1    0.39    0.46 
 -10  -9   1   -0.45    0.26 
 -10  -9   1   -0.15    0.44 
   9   9  -1   -0.67    0.27 
   9   9  -1    0.01    0.34 
  -9  -9   1   -0.07    0.40 
  -9  -9   1    0.12    0.26 
   8   9  -1    2.77    0.28 
   8   9  -1    2.35    0.32 
  -8  -9   1    2.22    0.24 
  -8  -9   1    1.97    0.39 
   7   9  -1   -0.07    0.27 
   7   9  -1    1.34    0.31 
  -7  -9   1    0.19    0.25 
  -7  -9   1    0.74    0.39 
   6   9  -1    0.51    0.20 
   6   9  -1   -0.22    0.27 
  -6  -9   1    0.85    0.18 
  -6  -9   1    0.68    0.33 
   5   9  -1    2.76    0.59 
   5   9  -1    2.05    0.26 
   5   9  -1    2.26    0.23 
  -5  -9   1    2.17    0.24 
  -5  -9   1    1.53    0.39 
  -5  -9   1    1.27    0.28 
   4   9  -1    0.18    0.22 
   4   9  -1    0.61    0.26 
   4   9  -1    4.09    0.66 
  -4  -9   1   -0.90    0.27 
  -4  -9   1    0.43    0.21 
  -4  -9   1    0.23    0.22 
   3   9  -1   25.53    0.34 
   3   9  -1   26.15    0.67 
   3   9  -1   27.91    0.43 
  -3  -9   1   25.44    0.33 
  -3  -9   1   26.47    0.38 
  -3  -9   1   26.39    0.53 
  -3  -9   1   26.22    0.51 
   2   9  -1   22.28    0.31 
   2   9  -1   22.37    0.28 
   2   9  -1   22.99    0.56 
  -2  -9   1   22.70    0.33 
  -2  -9   1   24.06    0.35 
  -2  -9   1   22.12    0.45 
  -2  -9   1   23.16    0.48 
   1   9  -1   20.89    0.26 
   1   9  -1   22.27    0.22 
   1   9  -1   23.45    0.53 
  -1  -9   1   21.80    0.29 
  -1  -9   1   22.81    0.43 
  -1  -9   1   22.01    0.29 
  -1  -9   1   20.88    0.30 
   0   9  -1   -0.74    0.21 
   0   9  -1    0.45    0.38 
   0  -9   1    0.10    0.22 
  -1   9  -1   81.24    0.93 
  -1   9  -1   78.39    0.69 
   1  -9   1   79.02    0.67 
   1  -9   1   79.38    0.81 
  -2   9  -1   -0.61    0.21 
  -2   9  -1    0.02    0.34 
   2  -9   1   -0.02    0.19 
  -3   9  -1   11.59    0.47 
  -3   9  -1   10.76    0.27 
   3  -9   1   11.76    0.23 
   3  -9   1   11.42    0.30 
  -4   9  -1   10.28    0.22 
  -4   9  -1   10.72    0.42 
   4  -9   1   10.39    0.12 
   4  -9   1   10.47    0.24 
   4  -9   1   10.62    0.26 
  -5   9  -1   12.87    0.45 
  -5   9  -1   11.98    0.24 
   5  -9   1   11.73    0.28 
   5  -9   1   12.14    0.27 
  -6   9  -1    0.07    0.24 
  -6   9  -1    0.30    0.42 
   6  -9   1    0.69    0.16 
   6  -9   1    1.72    0.26 
  -7   9  -1    4.96    0.21 
  -7   9  -1    6.43    0.47 
   7  -9   1    5.97    0.25 
   7  -9   1    5.15    0.28 
  -8   9  -1    4.49    0.28 
  -8   9  -1    6.40    0.49 
   8  -9   1    4.83    0.30 
   8  -9   1    5.37    0.25 
  -9   9  -1    5.65    0.32 
   9  -9   1    7.25    0.30 
 -10   9  -1    1.91    0.22 
  10  -9   1    1.88    0.25 
 -11   9  -1    4.18    0.31 
  11  -9   1    5.19    0.46 
  11  -9   1    4.29    0.27 
 -12   9  -1   -1.15    0.29 
  12  -9   1   -0.36    0.41 
 -13   9  -1   23.62    0.44 
  12   8  -1    1.06    0.41 
 -12  -8   1    0.54    0.50 
 -12  -8   1    1.75    0.29 
  11   8  -1    5.09    0.41 
 -11  -8   1    4.54    0.46 
 -11  -8   1    6.14    0.31 
  10   8  -1    2.17    0.27 
  10   8  -1    2.33    0.37 
 -10  -8   1    2.35    0.27 
 -10  -8   1    1.48    0.41 
   9   8  -1    0.97    0.34 
   9   8  -1    0.25    0.26 
  -9  -8   1    0.84    0.45 
  -9  -8   1    0.88    0.26 
   8   8  -1    0.03    0.34 
   8   8  -1   -0.45    0.26 
  -8  -8   1   -0.20    0.36 
  -8  -8   1    0.04    0.17 
  -8  -8   1    0.81    0.25 
   7   8  -1   19.65    0.38 
   7   8  -1   17.50    0.40 
  -7  -8   1   18.65    0.35 
  -7  -8   1   19.27    0.37 
  -7  -8   1   16.36    0.48 
   6   8  -1   10.99    0.28 
   6   8  -1   11.96    0.24 
  -6  -8   1   12.30    0.25 
  -6  -8   1   10.79    0.35 
  -6  -8   1   11.73    0.27 
   5   8  -1    1.24    0.21 
   5   8  -1    1.39    0.50 
   5   8  -1    1.83    0.18 
  -5  -8   1    1.72    0.15 
  -5  -8   1    0.14    0.36 
  -5  -8   1    1.87    0.26 
  -5  -8   1    1.69    0.16 
   4   8  -1   18.55    0.30 
   4   8  -1   20.05    0.59 
   4   8  -1   19.21    0.28 
  -4  -8   1   19.44    0.29 
  -4  -8   1   19.27    0.50 
  -4  -8   1   19.46    0.30 
  -4  -8   1   18.34    0.36 
   3   8  -1    3.61    0.16 
   3   8  -1    3.36    0.17 
   3   8  -1    3.75    0.39 
  -3  -8   1    3.86    0.22 
  -3  -8   1    4.17    0.20 
  -3  -8   1    4.05    0.19 
  -3  -8   1    3.64    0.31 
   2   8  -1  156.36    1.25 
   2   8  -1  156.93    1.31 
   2   8  -1  159.42    1.63 
  -2  -8   1  158.23    1.45 
  -2  -8   1  157.79    1.54 
  -2  -8   1  157.83    1.31 
  -2  -8   1  158.54    1.34 
   1   8  -1    0.27    0.14 
   1   8  -1   -0.02    0.20 
   1   8  -1    0.91    0.36 
   1   8  -1   -0.44    0.17 
  -1  -8   1   -0.09    0.16 
  -1  -8   1    0.18    0.17 
  -1  -8   1   -0.07    0.26 
  -1  -8   1   -0.28    0.18 
   0   8  -1    0.59    0.20 
   0   8  -1    0.29    0.18 
   0   8  -1    0.98    0.31 
   0  -8   1    0.04    0.13 
   0  -8   1    0.21    0.25 
  -1   8  -1   14.51    0.45 
  -1   8  -1   13.61    0.25 
  -1   8  -1   14.32    0.25 
   1  -8   1   14.13    0.39 
   1  -8   1   14.03    0.24 
   1  -8   1   13.44    0.26 
  -2   8  -1   10.24    0.20 
  -2   8  -1   10.95    0.23 
  -2   8  -1   10.17    0.35 
   2  -8   1    9.83    0.18 
   2  -8   1   10.41    0.22 
  -3   8  -1   12.50    0.23 
  -3   8  -1   13.01    0.41 
  -3   8  -1   11.63    0.24 
   3  -8   1   11.65    0.24 
   3  -8   1   12.54    0.24 
   3  -8   1   12.78    0.17 
   3  -8   1   12.69    0.20 
  -4   8  -1   16.87    0.24 
  -4   8  -1   16.69    0.26 
  -4   8  -1   17.14    0.45 
   4  -8   1   16.73    0.26 
   4  -8   1   16.01    0.26 
  -5   8  -1   86.80    0.71 
  -5   8  -1   90.88    0.77 
  -5   8  -1   88.02    0.99 
   5  -8   1   89.84    0.76 
   5  -8   1   85.80    0.81 
  -6   8  -1   28.39    0.36 
  -6   8  -1   29.63    0.61 
  -6   8  -1   29.55    0.32 
   6  -8   1   29.24    0.49 
   6  -8   1   29.28    0.38 
  -7   8  -1    2.03    0.25 
  -7   8  -1    2.16    0.23 
   7  -8   1    2.09    0.23 
   7  -8   1    2.04    0.31 
   7  -8   1    2.51    0.13 
  -8   8  -1    2.20    0.25 
  -8   8  -1    2.44    0.22 
   8  -8   1    2.53    0.22 
   8  -8   1    2.33    0.12 
   8  -8   1    1.81    0.27 
  -9   8  -1    0.09    0.26 
   9  -8   1    0.60    0.31 
   9  -8   1    0.94    0.23 
   9  -8   1    0.45    0.15 
 -10   8  -1    8.37    0.42 
 -10   8  -1    9.78    0.33 
  10  -8   1    9.09    0.22 
  10  -8   1    8.60    0.29 
  10  -8   1    8.96    0.46 
 -11   8  -1   -0.14    0.27 
 -11   8  -1   -0.43    0.35 
  11  -8   1    0.58    0.18 
  11  -8   1    0.29    0.24 
  11  -8   1   -0.07    0.36 
 -12   8  -1   -0.02    0.29 
 -12   8  -1   -1.88    0.41 
  12  -8   1    0.18    0.22 
  12  -8   1   -0.73    0.41 
  12  -8   1    1.29    0.28 
 -13   8  -1    3.67    0.34 
 -13   8  -1    2.96    0.45 
  13  -8   1    4.40    0.28 
 -14   8  -1   -1.35    0.47 
  14  -8   1    0.19    0.39 
  13   7  -1    3.38    0.49 
 -13  -7   1    2.90    0.30 
 -13  -7   1    2.31    0.68 
  12   7  -1    2.03    0.41 
 -12  -7   1    2.66    0.29 
 -12  -7   1    0.48    0.48 
  11   7  -1    2.32    0.31 
  11   7  -1    0.96    0.38 
 -11  -7   1    1.16    0.36 
 -11  -7   1    1.19    0.27 
  10   7  -1   14.20    0.32 
  10   7  -1   14.67    0.43 
 -10  -7   1   13.75    0.31 
 -10  -7   1   13.95    0.55 
   9   7  -1    1.62    0.26 
   9   7  -1    2.71    0.34 
  -9  -7   1    1.37    0.24 
  -9  -7   1    0.41    0.40 
  -9  -7   1    2.19    0.23 
   8   7  -1    6.31    0.28 
   8   7  -1    6.61    0.33 
  -8  -7   1    7.05    0.25 
  -8  -7   1    6.24    0.41 
  -8  -7   1    6.44    0.26 
   7   7  -1   22.49    0.28 
   7   7  -1   23.14    0.37 
  -7  -7   1   22.75    0.47 
  -7  -7   1   23.89    0.31 
  -7  -7   1   23.11    0.31 
   6   7  -1    0.25    0.20 
  -6  -7   1    0.36    0.13 
  -6  -7   1   -0.37    0.27 
  -6  -7   1   -1.23    0.39 
  -6  -7   1    0.38    0.15 
   5   7  -1   24.23    0.61 
   5   7  -1   22.42    0.24 
  -5  -7   1   22.48    0.25 
  -5  -7   1   22.19    0.50 
  -5  -7   1   23.25    0.25 
  -5  -7   1   22.95    0.37 
   4   7  -1    8.84    0.18 
   4   7  -1    8.49    0.42 
  -4  -7   1    7.83    0.34 
  -4  -7   1    8.07    0.24 
  -4  -7   1    8.66    0.16 
  -4  -7   1    8.87    0.19 
   3   7  -1    1.05    0.37 
   3   7  -1    0.47    0.17 
   3   7  -1    0.73    0.19 
  -3  -7   1    0.79    0.17 
  -3  -7   1    0.90    0.20 
  -3  -7   1    0.18    0.31 
  -3  -7   1    0.86    0.16 
   2   7  -1  315.34    3.83 
   2   7  -1  315.48    3.79 
   2   7  -1  321.34    3.98 
   2   7  -1  315.96    4.08 
  -2  -7   1  315.42    3.95 
  -2  -7   1  316.85    4.06 
  -2  -7   1  317.47    3.88 
  -2  -7   1  317.21    3.87 
   1   7  -1   -0.15    0.20 
   1   7  -1   -0.37    0.17 
   1   7  -1    0.47    0.34 
  -1  -7   1   -0.48    0.15 
  -1  -7   1   -0.23    0.12 
  -1  -7   1    0.09    0.25 
  -1  -7   1   -0.47    0.17 
   0   7  -1   99.79    0.78 
   0   7  -1  100.65    1.03 
   0   7  -1   99.86    0.79 
   0  -7   1  100.22    0.79 
   0  -7   1  101.07    0.95 
  -1   7  -1    0.51    0.30 
  -1   7  -1    0.31    0.14 
  -1   7  -1   -0.03    0.16 
   1  -7   1    0.37    0.13 
   1  -7   1    0.10    0.20 
   1  -7   1    0.32    0.16 
  -2   7  -1  385.36    5.53 
  -2   7  -1  388.73    5.86 
  -2   7  -1  388.37    5.62 
   2  -7   1  391.00    5.70 
   2  -7   1  381.06    5.40 
  -3   7  -1   25.69    0.34 
  -3   7  -1   24.92    0.32 
  -3   7  -1   24.24    0.52 
   3  -7   1   25.63    0.33 
   3  -7   1   24.61    0.20 
   3  -7   1   26.01    0.40 
   3  -7   1   25.19    0.27 
  -4   7  -1   11.36    0.42 
  -4   7  -1   10.95    0.24 
  -4   7  -1   10.97    0.20 
   4  -7   1   10.44    0.19 
   4  -7   1    9.87    0.21 
   4  -7   1   10.31    0.24 
  -5   7  -1   96.34    1.07 
  -5   7  -1   94.17    0.77 
  -5   7  -1   95.37    0.80 
   5  -7   1   95.79    0.82 
   5  -7   1   94.58    0.90 
  -6   7  -1    0.73    0.18 
  -6   7  -1    0.45    0.15 
   6  -7   1    0.63    0.23 
   6  -7   1    0.36    0.13 
  -7   7  -1   18.78    0.23 
  -7   7  -1   17.91    0.27 
   7  -7   1   19.15    0.27 
   7  -7   1   18.13    0.30 
   7  -7   1   18.29    0.20 
  -8   7  -1    0.25    0.23 
  -8   7  -1    0.00    0.20 
  -8   7  -1    0.15    0.31 
   8  -7   1    0.37    0.27 
   8  -7   1    0.18    0.21 
   8  -7   1    0.50    0.16 
  -9   7  -1    2.60    0.32 
  -9   7  -1    3.44    0.23 
  -9   7  -1    3.01    0.25 
   9  -7   1    2.99    0.30 
   9  -7   1    3.13    0.17 
   9  -7   1    3.01    0.23 
 -10   7  -1   28.66    0.43 
 -10   7  -1   28.87    0.43 
 -10   7  -1   27.30    0.56 
  10  -7   1   28.72    0.45 
  10  -7   1   34.94    0.74 
  10  -7   1   30.70    0.42 
 -11   7  -1    2.18    0.35 
 -11   7  -1    1.84    0.26 
  11  -7   1    1.41    0.37 
  11  -7   1    2.10    0.24 
  11  -7   1    2.11    0.22 
 -12   7  -1   -0.65    0.27 
 -12   7  -1   -0.37    0.35 
  12  -7   1   -0.06    0.24 
  12  -7   1   -1.11    0.34 
  12  -7   1   -0.02    0.24 
 -13   7  -1    0.17    0.37 
 -13   7  -1    0.84    0.29 
  13  -7   1    1.28    0.25 
 -14   7  -1   14.00    0.54 
 -14   7  -1   13.04    0.38 
  14  -7   1   12.27    0.36 
  13   6  -1   11.23    0.50 
 -13  -6   1   12.93    0.35 
 -13  -6   1   10.44    0.50 
  12   6  -1    1.12    0.30 
 -12  -6   1    2.42    0.27 
 -12  -6   1    2.61    0.49 
  11   6  -1    6.06    0.40 
  11   6  -1    6.01    0.28 
 -11  -6   1    5.92    0.49 
 -11  -6   1    6.08    0.30 
  10   6  -1    7.39    0.39 
  10   6  -1    7.89    0.29 
 -10  -6   1    6.74    0.53 
 -10  -6   1    7.67    0.28 
   9   6  -1    1.21    0.20 
   9   6  -1    2.39    0.24 
  -9  -6   1    2.54    0.30 
  -9  -6   1    3.23    0.24 
  -9  -6   1    2.56    0.20 
   8   6  -1    0.54    0.23 
  -8  -6   1    0.80    0.16 
  -8  -6   1   -0.01    0.34 
  -8  -6   1    1.10    0.19 
   7   6  -1    6.90    0.24 
  -7  -6   1    6.97    0.19 
  -7  -6   1    7.13    0.30 
  -7  -6   1    6.82    0.23 
   6   6  -1    9.37    0.25 
  -6  -6   1    9.91    0.24 
  -6  -6   1   10.27    0.24 
  -6  -6   1    8.85    0.34 
  -6  -6   1    9.44    0.52 
   5   6  -1    9.26    0.23 
   5   6  -1    9.72    0.24 
   5   6  -1    9.93    0.52 
  -5  -6   1    9.20    0.45 
  -5  -6   1    9.13    0.31 
  -5  -6   1    9.76    0.22 
  -5  -6   1    9.43    0.21 
   4   6  -1    3.93    0.17 
   4   6  -1    3.94    0.40 
  -4  -6   1    3.16    0.16 
  -4  -6   1    3.10    0.20 
  -4  -6   1    3.40    0.15 
  -4  -6   1    2.39    0.30 
   3   6  -1    6.52    0.34 
   3   6  -1    5.94    0.18 
   3   6  -1    5.54    0.11 
  -3  -6   1    5.84    0.27 
  -3  -6   1    6.04    0.12 
  -3  -6   1    5.52    0.16 
  -3  -6   1    6.21    0.20 
   2   6  -1    3.61    0.36 
   2   6  -1    0.97    0.17 
   2   6  -1    0.36    0.18 
  -2  -6   1    0.65    0.18 
  -2  -6   1    1.34    0.27 
  -2  -6   1    1.54    0.14 
  -2  -6   1    0.77    0.13 
   1   6  -1   57.04    0.58 
   1   6  -1   54.41    0.40 
   1   6  -1   53.81    0.38 
  -1  -6   1   53.46    0.38 
  -1  -6   1   54.21    0.38 
  -1  -6   1   55.69    0.50 
  -1  -6   1   55.00    0.43 
   0   6  -1    9.80    0.14 
   0   6  -1    9.97    0.19 
   0   6  -1   10.44    0.29 
   0  -6   1    9.97    0.14 
   0  -6   1   10.27    0.24 
  -1   6  -1   56.43    0.46 
  -1   6  -1   55.70    0.60 
  -1   6  -1   55.44    0.46 
   1  -6   1   55.20    0.42 
   1  -6   1   56.92    0.59 
   1  -6   1   56.51    0.45 
  -2   6  -1  640.80   13.11 
  -2   6  -1  632.85   12.54 
  -2   6  -1  641.52   12.94 
   2  -6   1  638.87   12.82 
   2  -6   1  636.16   12.69 
  -3   6  -1   15.87    0.25 
  -3   6  -1   14.72    0.25 
  -3   6  -1   15.54    0.40 
   3  -6   1   15.11    0.13 
   3  -6   1   14.83    0.23 
   3  -6   1   16.53    0.28 
  -4   6  -1  133.35    1.35 
  -4   6  -1  135.58    1.13 
  -4   6  -1  133.32    1.11 
   4  -6   1  135.91    1.15 
   4  -6   1  130.91    1.18 
   4  -6   1  136.45    1.16 
  -5   6  -1    2.49    0.17 
  -5   6  -1    2.67    0.18 
   5  -6   1    2.56    0.20 
   5  -6   1    2.62    0.17 
   5  -6   1    2.56    0.16 
  -6   6  -1  135.87    1.23 
  -6   6  -1  134.65    1.19 
  -6   6  -1  137.14    1.38 
   6  -6   1  133.29    1.18 
   6  -6   1  134.28    1.30 
   6  -6   1  133.89    1.19 
   6  -6   1  131.33    1.09 
  -7   6  -1   35.08    0.46 
  -7   6  -1   34.06    0.34 
  -7   6  -1   34.41    0.33 
   7  -6   1   33.36    0.27 
   7  -6   1   34.76    0.42 
   7  -6   1   34.24    0.33 
  -8   6  -1    2.64    0.21 
  -8   6  -1    3.61    0.20 
  -8   6  -1    2.95    0.25 
   8  -6   1    2.93    0.16 
   8  -6   1    2.90    0.25 
   8  -6   1    3.32    0.19 
  -9   6  -1   13.11    0.30 
  -9   6  -1   12.74    0.38 
  -9   6  -1   13.31    0.28 
   9  -6   1   12.67    0.35 
   9  -6   1   13.53    0.41 
   9  -6   1   13.03    0.28 
   9  -6   1   12.86    0.26 
 -10   6  -1   21.20    0.33 
 -10   6  -1   21.92    0.32 
 -10   6  -1   20.55    0.43 
  10  -6   1   20.64    0.43 
  10  -6   1   22.31    0.33 
  10  -6   1   21.62    0.33 
 -11   6  -1    3.56    0.29 
 -11   6  -1    2.53    0.44 
  11  -6   1    3.82    0.25 
  11  -6   1    4.76    0.27 
  11  -6   1    4.12    0.37 
 -12   6  -1    0.51    0.26 
 -12   6  -1    0.83    0.37 
  12  -6   1    1.28    0.27 
  12  -6   1    1.30    0.23 
  12  -6   1    0.64    0.32 
 -13   6  -1   -0.65    0.37 
 -13   6  -1    0.16    0.26 
  13  -6   1    0.12    0.25 
 -14   6  -1    8.85    0.47 
 -14   6  -1    9.73    0.33 
  14  -6   1   10.46    0.38 
  14   5  -1    0.02    0.46 
 -14  -5   1    0.08    0.28 
  13   5  -1   31.58    0.57 
 -13  -5   1   29.87    0.72 
 -13  -5   1   33.90    0.50 
  12   5  -1    0.39    0.38 
  12   5  -1    1.80    0.26 
 -12  -5   1    1.25    0.47 
 -12  -5   1    1.33    0.24 
  11   5  -1    4.51    0.26 
  11   5  -1    4.71    0.40 
 -11  -5   1    6.10    0.52 
 -11  -5   1    5.11    0.27 
  10   5  -1    0.03    0.23 
 -10  -5   1   -0.42    0.22 
 -10  -5   1    0.10    0.38 
 -10  -5   1   -0.20    0.19 
   9   5  -1   23.00    0.32 
  -9  -5   1   22.55    0.31 
  -9  -5   1   22.11    0.42 
  -9  -5   1   24.16    0.32 
   8   5  -1   15.18    0.24 
  -8  -5   1   15.60    0.22 
  -8  -5   1   14.75    0.37 
  -8  -5   1   15.95    0.24 
   7   5  -1   15.25    0.24 
  -7  -5   1   15.79    0.24 
  -7  -5   1   15.33    0.32 
  -7  -5   1   14.84    0.51 
  -7  -5   1   15.65    0.23 
   6   5  -1  122.98    1.16 
   6   5  -1  123.79    1.00 
   6   5  -1  123.08    0.98 
  -6  -5   1  122.32    1.20 
  -6  -5   1  121.30    0.96 
  -6  -5   1  121.70    1.32 
  -6  -5   1  122.19    0.96 
   5   5  -1   12.61    0.26 
   5   5  -1   13.62    0.24 
   5   5  -1   13.15    0.21 
  -5  -5   1   13.40    0.47 
  -5  -5   1   13.22    0.23 
  -5  -5   1   13.75    0.37 
  -5  -5   1   12.96    0.22 
   4   5  -1    1.54    0.22 
   4   5  -1    2.37    0.42 
   4   5  -1    2.41    0.17 
   4   5  -1    2.31    0.16 
  -4  -5   1    2.33    0.18 
  -4  -5   1    2.07    0.24 
  -4  -5   1    2.25    0.15 
  -4  -5   1    3.80    0.38 
   3   5  -1   21.47    0.38 
   3   5  -1   20.49    0.17 
   3   5  -1   20.12    0.15 
  -3  -5   1   21.40    0.34 
  -3  -5   1   20.24    0.15 
  -3  -5   1   20.45    0.23 
  -3  -5   1   20.56    0.16 
   2   5  -1   57.85    0.52 
   2   5  -1   58.56    0.49 
   2   5  -1   59.52    0.71 
  -2  -5   1   58.38    0.49 
  -2  -5   1   59.04    0.67 
  -2  -5   1   58.20    0.51 
  -2  -5   1   57.94    0.60 
   1   5  -1  330.31    4.32 
   1   5  -1  332.87    4.22 
   1   5  -1  336.95    4.33 
  -1  -5   1  333.07    4.23 
  -1  -5   1  331.12    4.24 
  -1  -5   1  334.85    4.43 
  -1  -5   1  336.52    4.31 
   0   5  -1   29.64    0.37 
   0   5  -1   29.80    0.26 
   0   5  -1   29.32    0.27 
   0  -5   1   29.83    0.26 
   0  -5   1   30.11    0.23 
   0  -5   1   30.43    0.38 
  -1   5  -1   42.82    0.45 
  -1   5  -1   42.40    0.27 
  -1   5  -1   42.25    0.31 
   1  -5   1   42.23    0.27 
   1  -5   1   41.05    0.38 
   1  -5   1   42.19    0.30 
  -2   5  -1   30.56    0.26 
  -2   5  -1   30.48    0.37 
  -2   5  -1   31.11    0.27 
   2  -5   1   30.72    0.22 
   2  -5   1   30.22    0.25 
  -3   5  -1   88.62    0.77 
  -3   5  -1   88.11    0.57 
  -3   5  -1   89.80    0.62 
   3  -5   1   89.80    0.59 
   3  -5   1   87.93    0.66 
   3  -5   1   89.86    0.61 
  -4   5  -1  146.08    1.17 
  -4   5  -1  148.54    1.21 
   4  -5   1  148.23    1.20 
   4  -5   1  146.89    1.19 
   4  -5   1  147.96    1.28 
  -5   5  -1   13.06    0.27 
  -5   5  -1   13.67    0.23 
  -5   5  -1   13.40    0.21 
   5  -5   1   13.85    0.22 
   5  -5   1   12.78    0.24 
   5  -5   1   14.32    0.22 
  -6   5  -1  203.90    1.80 
  -6   5  -1  203.46    1.95 
  -6   5  -1  204.94    1.83 
   6  -5   1  203.44    1.76 
   6  -5   1  205.46    1.96 
   6  -5   1  206.43    1.83 
   6  -5   1  203.62    1.79 
  -7   5  -1   11.05    0.25 
  -7   5  -1   11.36    0.24 
  -7   5  -1    9.58    0.30 
   7  -5   1   10.27    0.31 
   7  -5   1   11.16    0.24 
   7  -5   1   10.29    0.23 
   7  -5   1   11.58    0.28 
  -8   5  -1   23.10    0.49 
  -8   5  -1   23.46    0.33 
  -8   5  -1   23.85    0.28 
   8  -5   1   22.62    0.32 
   8  -5   1   22.97    0.46 
   8  -5   1   23.85    0.45 
   8  -5   1   23.90    0.34 
  -9   5  -1    5.26    0.32 
  -9   5  -1    5.78    0.21 
  -9   5  -1    5.80    0.23 
   9  -5   1    5.95    0.33 
   9  -5   1    5.50    0.22 
   9  -5   1    4.24    0.22 
   9  -5   1    6.81    0.33 
 -10   5  -1  130.19    1.19 
 -10   5  -1  130.16    1.16 
 -10   5  -1  126.25    1.40 
  10  -5   1  128.04    1.18 
  10  -5   1  128.37    1.15 
  10  -5   1  129.25    1.28 
 -11   5  -1   29.26    0.53 
 -11   5  -1   31.80    0.38 
 -11   5  -1   31.40    0.35 
  11  -5   1   30.99    0.39 
  11  -5   1   31.79    0.45 
  11  -5   1   31.31    0.36 
 -12   5  -1    1.72    0.30 
 -12   5  -1    1.46    0.44 
  12  -5   1    1.27    0.27 
  12  -5   1    2.01    0.23 
  12  -5   1    1.79    0.30 
 -13   5  -1   -0.43    0.36 
 -13   5  -1    0.15    0.28 
  13  -5   1    0.25    0.29 
 -14   5  -1    0.10    0.27 
 -14   5  -1   -0.62    0.42 
  14  -5   1    0.11    0.30 
 -15   5  -1    3.72    0.31 
 -15   5  -1    3.80    0.51 
  15  -5   1    3.70    0.41 
  14   4  -1   -0.28    0.44 
 -14  -4   1    0.96    0.26 
 -14  -4   1   -0.17    0.52 
  13   4  -1   20.65    0.55 
 -13  -4   1   21.61    0.38 
 -13  -4   1   19.42    0.65 
  12   4  -1    0.76    0.39 
  12   4  -1    1.00    0.24 
 -12  -4   1    0.94    0.27 
 -12  -4   1    0.89    0.46 
  11   4  -1    9.91    0.28 
 -11  -4   1   10.25    0.56 
 -11  -4   1   10.91    0.30 
  10   4  -1   -0.87    0.21 
 -10  -4   1   -0.47    0.19 
 -10  -4   1   -0.43    0.37 
 -10  -4   1   -0.29    0.21 
   9   4  -1   51.79    0.54 
  -9  -4   1   54.23    0.53 
  -9  -4   1   53.59    0.78 
  -9  -4   1   52.14    0.40 
  -9  -4   1   53.22    0.54 
   8   4  -1    9.18    0.21 
  -8  -4   1    8.84    0.20 
  -8  -4   1    9.60    0.22 
  -8  -4   1    9.44    0.35 
   7   4  -1   10.30    0.22 
  -7  -4   1    9.66    0.47 
  -7  -4   1   10.05    0.34 
  -7  -4   1   10.47    0.22 
  -7  -4   1   11.03    0.19 
   6   4  -1   68.60    0.72 
   6   4  -1   67.13    0.54 
   6   4  -1   67.43    0.52 
  -6  -4   1   68.64    0.81 
  -6  -4   1   65.48    0.84 
  -6  -4   1   66.70    0.53 
  -6  -4   1   67.21    0.50 
   5   4  -1  103.66    1.05 
   5   4  -1  104.77    0.91 
   5   4  -1  104.12    0.92 
  -5  -4   1  104.58    0.92 
  -5  -4   1  105.64    0.92 
  -5  -4   1  101.39    1.05 
  -5  -4   1  103.58    1.17 
   4   4  -1    8.36    0.41 
   4   4  -1    7.79    0.21 
   4   4  -1    7.69    0.18 
   4   4  -1    8.19    0.20 
  -4  -4   1    7.97    0.38 
  -4  -4   1    7.31    0.17 
  -4  -4   1    7.36    0.18 
  -4  -4   1    7.46    0.22 
   3   4  -1  114.02    1.01 
   3   4  -1  117.39    0.94 
   3   4  -1  117.98    0.85 
   3   4  -1  118.12    0.84 
  -3  -4   1  116.97    0.95 
  -3  -4   1  117.41    1.04 
  -3  -4   1  117.09    0.84 
  -3  -4   1  119.53    0.86 
   2   4  -1  374.53    4.54 
   2   4  -1  382.05    4.57 
   2   4  -1  379.91    4.51 
  -2  -4   1  381.70    4.55 
  -2  -4   1  380.72    4.62 
  -2  -4   1  382.84    4.77 
  -2  -4   1  377.36    4.44 
   1   4  -1  640.04   12.96 
   1   4  -1  638.94   13.05 
   1   4  -1  648.63   13.37 
  -1  -4   1  638.34   12.88 
  -1  -4   1  647.88   13.47 
  -1  -4   1  644.02   13.15 
   0   4  -1  144.69    1.15 
   0   4  -1  143.70    1.01 
   0   4  -1  145.86    1.03 
   0  -4   1  145.10    1.14 
   0  -4   1  145.99    1.03 
   0  -4   1  144.09    1.01 
  -1   4  -1    0.68    0.12 
  -1   4  -1    1.03    0.20 
  -1   4  -1    1.11    0.13 
   1  -4   1    1.24    0.10 
   1  -4   1    1.02    0.12 
   1  -4   1    1.09    0.18 
  -2   4  -1  175.73    1.56 
  -2   4  -1  170.26    1.63 
  -2   4  -1  172.05    1.50 
   2  -4   1  172.41    1.50 
   2  -4   1  173.50    1.53 
   2  -4   1  173.84    1.56 
  -3   4  -1  254.13    2.80 
  -3   4  -1  251.11    2.74 
   3  -4   1  252.08    2.76 
   3  -4   1  246.35    2.70 
   3  -4   1  255.56    2.83 
  -4   4  -1   29.40    0.26 
  -4   4  -1   29.27    0.25 
  -4   4  -1   28.25    0.33 
   4  -4   1   29.11    0.33 
   4  -4   1   29.11    0.22 
   4  -4   1   29.21    0.22 
  -5   4  -1   34.41    0.42 
  -5   4  -1   36.43    0.30 
  -5   4  -1   36.31    0.29 
   5  -4   1   36.43    0.50 
   5  -4   1   36.30    0.33 
   5  -4   1   36.79    0.32 
   5  -4   1   39.04    0.31 
  -6   4  -1    3.29    0.16 
  -6   4  -1    2.62    0.20 
  -6   4  -1    2.77    0.15 
   6  -4   1    2.84    0.14 
   6  -4   1    1.97    0.21 
   6  -4   1    2.98    0.15 
  -7   4  -1   12.70    0.25 
  -7   4  -1   12.64    0.36 
  -7   4  -1   13.17    0.24 
   7  -4   1   13.20    0.38 
   7  -4   1   13.17    0.33 
   7  -4   1   12.59    0.25 
   7  -4   1   12.75    0.23 
   7  -4   1   12.17    0.23 
  -8   4  -1   38.37    0.36 
  -8   4  -1   39.16    0.33 
  -8   4  -1   38.92    0.54 
   8  -4   1   39.61    0.44 
   8  -4   1   39.73    0.39 
   8  -4   1   40.21    0.49 
   8  -4   1   39.43    0.35 
  -9   4  -1   -0.53    0.29 
  -9   4  -1   -0.20    0.18 
  -9   4  -1    0.43    0.17 
   9  -4   1   -0.03    0.23 
   9  -4   1    0.50    0.20 
   9  -4   1    0.68    0.18 
   9  -4   1   -0.04    0.24 
 -10   4  -1  226.92    2.44 
 -10   4  -1  228.89    2.15 
 -10   4  -1  227.15    2.12 
  10  -4   1  228.08    2.20 
  10  -4   1  227.89    2.12 
  10  -4   1  226.39    2.16 
 -11   4  -1    7.75    0.46 
 -11   4  -1    8.06    0.26 
 -11   4  -1    7.75    0.28 
  11  -4   1    7.19    0.31 
  11  -4   1    8.25    0.32 
  11  -4   1    9.05    0.28 
 -12   4  -1    1.10    0.26 
 -12   4  -1    1.05    0.43 
  12  -4   1    0.29    0.26 
  12  -4   1    1.46    0.33 
  12  -4   1    1.09    0.23 
 -13   4  -1   -1.87    0.39 
 -13   4  -1    0.25    0.25 
  13  -4   1   -0.49    0.30 
 -14   4  -1   -1.11    0.42 
 -14   4  -1   -1.24    0.28 
  14  -4   1   -0.20    0.34 
 -15   4  -1   16.00    0.59 
 -15   4  -1   19.76    0.39 
  15  -4   1   18.04    0.47 
  15   3  -1    1.11    0.51 
 -15  -3   1    1.17    0.53 
  14   3  -1    0.63    0.44 
 -14  -3   1    0.41    0.55 
 -14  -3   1    1.02    0.27 
  13   3  -1    1.18    0.32 
 -13  -3   1    0.55    0.50 
 -13  -3   1    2.57    0.26 
  12   3  -1   13.73    0.29 
  12   3  -1   13.19    0.37 
 -12  -3   1   15.07    0.60 
 -12  -3   1   13.93    0.31 
  11   3  -1    4.30    0.24 
 -11  -3   1    3.66    0.43 
 -11  -3   1    3.83    0.24 
 -11  -3   1    4.06    0.21 
  10   3  -1    4.09    0.22 
 -10  -3   1    3.50    0.38 
 -10  -3   1    3.43    0.19 
 -10  -3   1    4.07    0.22 
   9   3  -1   82.03    0.67 
  -9  -3   1   83.67    0.68 
  -9  -3   1   83.16    0.99 
  -9  -3   1   82.69    0.65 
   8   3  -1    4.79    0.20 
  -8  -3   1    4.16    0.18 
  -8  -3   1    4.19    0.09 
  -8  -3   1    4.79    0.20 
  -8  -3   1    4.65    0.32 
   7   3  -1   17.12    0.26 
   7   3  -1   17.40    0.29 
   7   3  -1   15.42    0.34 
  -7  -3   1   16.02    0.25 
  -7  -3   1   16.41    0.41 
  -7  -3   1   16.14    0.25 
  -7  -3   1   16.03    0.52 
   6   3  -1    3.21    0.27 
   6   3  -1    4.02    0.15 
   6   3  -1    3.79    0.19 
  -6  -3   1    3.62    0.18 
  -6  -3   1    2.50    0.40 
  -6  -3   1    3.83    0.29 
  -6  -3   1    3.69    0.17 
   5   3  -1  696.96   15.33 
   5   3  -1  699.01   15.43 
   5   3  -1  705.63   15.98 
  -5  -3   1  694.05   15.18 
  -5  -3   1  692.07   15.08 
  -5  -3   1  700.77   15.88 
  -5  -3   1  694.21   15.36 
   4   3  -1  161.38    1.52 
   4   3  -1  160.55    1.38 
   4   3  -1  160.94    1.37 
  -4  -3   1  161.40    1.64 
  -4  -3   1  161.00    1.38 
  -4  -3   1  160.59    1.52 
  -4  -3   1  159.37    1.36 
   3   3  -1    3.47    0.12 
   3   3  -1    3.60    0.27 
   3   3  -1    3.11    0.15 
   3   3  -1    3.90    0.11 
  -3  -3   1    4.00    0.10 
  -3  -3   1    4.01    0.26 
  -3  -3   1    3.64    0.12 
  -3  -3   1    3.57    0.13 
   2   3  -1  442.89    7.25 
   2   3  -1  435.39    7.16 
   2   3  -1  438.63    7.11 
   2   3  -1  443.60    7.35 
  -2  -3   1  442.54    7.40 
  -2  -3   1  437.15    7.05 
  -2  -3   1  440.31    7.16 
  -2  -3   1  442.70    7.32 
   1   3  -1   67.81    0.36 
   1   3  -1   70.28    0.56 
  -1  -3   1   66.95    0.50 
  -1  -3   1   67.22    0.37 
  -1  -3   1   66.42    0.43 
  -1  -3   1   67.04    0.34 
   0   3  -1    1.38    0.10 
   0   3  -1    1.43    0.23 
   0   3  -1    1.24    0.14 
   0  -3   1    1.58    0.21 
   0  -3   1    1.50    0.13 
  -1   3  -1    4.40    0.15 
  -1   3  -1    4.44    0.16 
  -1   3  -1    4.68    0.27 
   1  -3   1    4.44    0.25 
   1  -3   1    4.20    0.15 
   1  -3   1    3.96    0.15 
  -2   3  -1   26.72    0.23 
  -2   3  -1   25.98    0.24 
   2  -3   1   26.82    0.23 
   2  -3   1   25.38    0.27 
   2  -3   1   26.48    0.23 
  -3   3  -1    3.55    0.11 
  -3   3  -1    3.15    0.13 
  -3   3  -1    3.21    0.10 
   3  -3   1    3.43    0.11 
   3  -3   1    2.88    0.10 
   3  -3   1    3.34    0.13 
  -4   3  -1   14.04    0.16 
  -4   3  -1   13.01    0.18 
  -4   3  -1   13.87    0.15 
   4  -3   1   13.51    0.19 
   4  -3   1   13.67    0.13 
   4  -3   1   14.25    0.15 
  -5   3  -1   13.83    0.22 
  -5   3  -1   14.29    0.33 
  -5   3  -1   14.68    0.21 
   5  -3   1   14.35    0.21 
   5  -3   1   14.31    0.33 
   5  -3   1   14.62    0.21 
   5  -3   1   15.28    0.24 
  -6   3  -1   15.63    0.20 
  -6   3  -1   15.95    0.19 
  -6   3  -1   15.13    0.33 
   6  -3   1   15.26    0.25 
   6  -3   1   16.04    0.22 
   6  -3   1   16.04    0.19 
   6  -3   1   15.38    0.25 
   6  -3   1   16.06    0.19 
  -7   3  -1   76.19    0.80 
  -7   3  -1   69.73    0.48 
  -7   3  -1   68.71    0.49 
   7  -3   1   70.33    0.53 
   7  -3   1   70.08    0.48 
   7  -3   1   70.34    0.56 
   7  -3   1   68.88    0.48 
   7  -3   1   70.18    0.64 
  -8   3  -1    3.97    0.27 
  -8   3  -1    3.93    0.16 
  -8   3  -1    4.03    0.18 
   8  -3   1    4.35    0.21 
   8  -3   1    3.95    0.19 
   8  -3   1    4.39    0.16 
   8  -3   1    4.24    0.16 
   8  -3   1    3.65    0.23 
  -9   3  -1   24.89    0.60 
  -9   3  -1   25.17    0.36 
  -9   3  -1   24.61    0.36 
   9  -3   1   24.10    0.33 
   9  -3   1   24.10    0.40 
   9  -3   1   23.72    0.40 
   9  -3   1   25.73    0.53 
 -10   3  -1   33.04    0.78 
 -10   3  -1   32.36    0.47 
 -10   3  -1   31.68    0.44 
  10  -3   1   31.72    0.45 
  10  -3   1   30.08    0.49 
  10  -3   1   34.64    0.56 
 -11   3  -1    2.02    0.21 
 -11   3  -1    1.42    0.38 
 -11   3  -1    1.80    0.24 
  11  -3   1    1.18    0.23 
  11  -3   1    1.74    0.21 
  11  -3   1    2.69    0.29 
 -12   3  -1    2.97    0.25 
 -12   3  -1    3.41    0.47 
  12  -3   1    2.18    0.31 
  12  -3   1    2.83    0.22 
  12  -3   1    3.13    0.22 
 -13   3  -1   -0.08    0.27 
 -13   3  -1   -1.30    0.42 
  13  -3   1    0.23    0.32 
 -14   3  -1    3.98    0.26 
 -14   3  -1    3.22    0.37 
  14  -3   1    4.17    0.40 
 -15   3  -1    6.51    0.58 
 -15   3  -1    8.45    0.36 
  15  -3   1    8.55    0.47 
  15   2  -1   -0.31    0.46 
 -15  -2   1   -1.18    0.57 
 -15  -2   1    1.37    0.28 
  14   2  -1    1.55    0.44 
 -14  -2   1    2.35    0.26 
 -14  -2   1    1.94    0.40 
  13   2  -1   -0.63    0.41 
  13   2  -1    0.77    0.28 
 -13  -2   1   -0.67    0.35 
 -13  -2   1    1.01    0.25 
  12   2  -1   23.68    0.36 
 -12  -2   1   22.10    0.52 
 -12  -2   1   24.17    0.37 
  11   2  -1    1.80    0.24 
 -11  -2   1    2.12    0.21 
 -11  -2   1    2.43    0.22 
 -11  -2   1    2.91    0.32 
  10   2  -1    0.72    0.21 
 -10  -2   1    1.13    0.32 
 -10  -2   1    0.95    0.22 
 -10  -2   1    0.72    0.22 
   9   2  -1   33.38    0.42 
  -9  -2   1   33.85    0.41 
  -9  -2   1   31.83    0.59 
  -9  -2   1   33.02    0.40 
   8   2  -1  143.04    1.26 
  -8  -2   1  140.68    1.22 
  -8  -2   1  142.74    1.25 
  -8  -2   1  139.44    1.44 
   7   2  -1    1.99    0.15 
   7   2  -1    1.57    0.14 
   7   2  -1    1.83    0.23 
  -7  -2   1    2.59    0.25 
  -7  -2   1    1.97    0.31 
  -7  -2   1    1.95    0.15 
  -7  -2   1    2.65    0.16 
   6   2  -1  236.00    2.19 
   6   2  -1  235.56    2.40 
   6   2  -1  235.02    2.19 
  -6  -2   1  232.86    2.53 
  -6  -2   1  227.31    1.97 
  -6  -2   1  233.30    2.16 
  -6  -2   1  231.14    2.11 
  -6  -2   1  245.15    2.60 
   5   2  -1  210.45    1.97 
   5   2  -1  209.26    1.80 
   5   2  -1  212.16    1.85 
  -5  -2   1  211.72    2.02 
  -5  -2   1  210.38    1.82 
  -5  -2   1  210.62    2.13 
  -5  -2   1  210.05    1.81 
   4   2  -1    0.88    0.13 
   4   2  -1    0.95    0.12 
   4   2  -1    1.52    0.11 
  -4  -2   1    0.79    0.27 
  -4  -2   1    0.72    0.17 
  -4  -2   1    1.21    0.12 
  -4  -2   1    1.03    0.11 
   3   2  -1    1.21    0.17 
   3   2  -1    1.54    0.25 
   3   2  -1    1.63    0.13 
   3   2  -1    1.41    0.09 
  -3  -2   1    1.76    0.10 
  -3  -2   1    1.03    0.22 
  -3  -2   1    1.37    0.12 
  -3  -2   1    1.42    0.18 
   2   2  -1  680.95   15.21 
  -2  -2   1  675.05   14.99 
   1   2  -1  184.00    2.08 
   1   2  -1  186.35    2.01 
   1   2  -1  165.14    1.73 
   1   2  -1  182.48    1.94 
  -1  -2   1  163.99    1.77 
  -1  -2   1  185.12    2.02 
  -1  -2   1  184.57    1.98 
   0   2  -1  274.63    3.07 
   0   2  -1  278.72    3.24 
  -1   2  -1    0.65    0.04 
  -1   2  -1    0.67    0.06 
  -1   2  -1    0.69    0.10 
   1  -2   1    0.78    0.07 
   1  -2   1    0.92    0.05 
   1  -2   1    0.70    0.06 
  -2   2  -1    4.30    0.09 
  -2   2  -1    4.37    0.12 
  -2   2  -1    4.08    0.14 
  -2   2  -1    4.66    0.11 
   2  -2   1    4.23    0.11 
   2  -2   1    3.94    0.11 
   2  -2   1    5.41    0.20 
  -3   2  -1   52.25    0.49 
  -3   2  -1   52.58    0.42 
  -3   2  -1   52.41    0.41 
   3  -2   1   52.12    0.41 
   3  -2   1   52.54    0.48 
   3  -2   1   53.00    0.41 
  -4   2  -1   31.13    0.28 
  -4   2  -1   31.01    0.29 
  -4   2  -1   31.92    0.41 
   4  -2   1   31.41    0.33 
   4  -2   1   31.99    0.37 
   4  -2   1   31.26    0.29 
   4  -2   1   30.60    0.27 
   4  -2   1   32.50    0.30 
  -5   2  -1  221.23    2.17 
  -5   2  -1  222.27    2.33 
  -5   2  -1  221.04    2.17 
   5  -2   1  222.71    2.19 
   5  -2   1  220.80    2.29 
   5  -2   1  219.23    2.18 
   5  -2   1  223.34    2.24 
   5  -2   1  220.53    2.15 
  -6   2  -1   28.13    0.47 
  -6   2  -1   26.84    0.26 
  -6   2  -1   27.28    0.25 
   6  -2   1   27.10    0.26 
   6  -2   1   27.87    0.33 
   6  -2   1   26.68    0.24 
   6  -2   1   27.42    0.44 
   6  -2   1   27.28    0.33 
  -7   2  -1   24.03    0.28 
  -7   2  -1   23.31    0.29 
  -7   2  -1   27.83    0.54 
   7  -2   1   25.11    0.36 
   7  -2   1   23.80    0.29 
   7  -2   1   24.41    0.28 
   7  -2   1   27.66    0.39 
   7  -2   1   27.01    0.51 
  -8   2  -1    0.73    0.13 
  -8   2  -1    1.16    0.24 
  -8   2  -1    1.28    0.16 
   8  -2   1    1.12    0.16 
   8  -2   1    1.01    0.14 
   8  -2   1    1.47    0.20 
   8  -2   1    1.45    0.17 
   8  -2   1    0.85    0.22 
  -9   2  -1   76.74    0.58 
  -9   2  -1   74.24    0.56 
  -9   2  -1   73.30    0.82 
   9  -2   1   74.42    0.57 
   9  -2   1   73.29    0.54 
   9  -2   1   73.46    0.63 
 -10   2  -1   43.17    0.33 
 -10   2  -1   42.75    0.32 
 -10   2  -1   42.34    0.50 
  10  -2   1   41.00    0.34 
  10  -2   1   45.39    0.47 
  10  -2   1   43.12    0.33 
 -11   2  -1  101.36    0.81 
 -11   2  -1  100.97    0.80 
 -11   2  -1  104.17    1.21 
  11  -2   1  104.85    0.98 
  11  -2   1  100.47    0.79 
 -12   2  -1   22.56    0.61 
 -12   2  -1   22.56    0.34 
  12  -2   1   21.62    0.44 
  12  -2   1   22.31    0.34 
 -13   2  -1    0.51    0.44 
 -13   2  -1   -0.64    0.21 
  13  -2   1    0.50    0.34 
 -14   2  -1   -2.08    0.41 
 -14   2  -1   -0.75    0.26 
  14  -2   1   -0.38    0.38 
 -15   2  -1    1.34    0.30 
 -15   2  -1   -0.37    0.49 
  15  -2   1    1.23    0.43 
  15   1  -1    0.23    0.44 
 -15  -1   1    1.44    0.29 
 -15  -1   1   -0.04    0.53 
  14   1  -1    1.65    0.42 
 -14  -1   1    1.16    0.50 
 -14  -1   1    2.17    0.29 
  13   1  -1    3.42    0.38 
  13   1  -1    5.04    0.25 
 -13  -1   1    4.04    0.48 
 -13  -1   1    4.82    0.26 
  12   1  -1    2.09    0.24 
 -12  -1   1    1.63    0.25 
 -12  -1   1    1.74    0.53 
  11   1  -1    2.23    0.21 
 -11  -1   1    1.72    0.20 
 -11  -1   1    2.97    0.22 
 -11  -1   1    2.61    0.40 
  10   1  -1    9.03    0.21 
 -10  -1   1   10.14    0.22 
 -10  -1   1    9.86    0.22 
 -10  -1   1   10.26    0.39 
   9   1  -1   29.92    0.26 
  -9  -1   1   29.47    0.27 
  -9  -1   1   29.87    0.27 
  -9  -1   1   29.76    0.39 
   8   1  -1   63.81    0.73 
   8   1  -1   63.55    0.55 
   8   1  -1   65.02    0.57 
  -8  -1   1   63.87    0.83 
  -8  -1   1   63.25    0.53 
  -8  -1   1   63.93    0.53 
   7   1  -1    2.28    0.21 
   7   1  -1    2.42    0.15 
   7   1  -1    2.60    0.15 
  -7  -1   1    2.94    0.28 
  -7  -1   1    2.92    0.16 
  -7  -1   1    2.53    0.15 
   6   1  -1  132.06    1.38 
   6   1  -1  136.29    1.61 
   6   1  -1  132.56    1.38 
  -6  -1   1  140.25    1.71 
  -6  -1   1  133.75    1.39 
  -6  -1   1  130.34    1.34 
   5   1  -1    2.76    0.12 
   5   1  -1    2.94    0.11 
   5   1  -1    3.28    0.18 
  -5  -1   1    3.25    0.12 
  -5  -1   1    3.33    0.16 
  -5  -1   1    3.34    0.09 
   4   1  -1   19.01    0.20 
   4   1  -1   19.29    0.19 
   4   1  -1   19.55    0.32 
  -4  -1   1   18.58    0.19 
  -4  -1   1   18.50    0.39 
  -4  -1   1   19.38    0.34 
  -4  -1   1   18.60    0.16 
   3   1  -1   61.62    0.37 
   3   1  -1   62.35    0.51 
   3   1  -1   61.73    0.39 
  -3  -1   1   61.02    0.38 
  -3  -1   1   62.24    0.52 
  -3  -1   1   59.41    0.52 
  -3  -1   1   61.31    0.38 
   2   1  -1   32.89    0.32 
   2   1  -1   33.45    0.22 
   2   1  -1   33.30    0.28 
   2   1  -1   32.94    0.21 
  -2  -1   1   33.14    0.35 
  -2  -1   1   32.33    0.21 
  -2  -1   1   33.54    0.30 
   1   1  -1   -1.14    0.02 
   1   1  -1   -1.07    0.02 
   1   1  -1   -1.02    0.03 
   1   1  -1   -1.28    0.04 
  -1  -1   1   -1.13    0.03 
  -1  -1   1   -1.53    0.04 
  -1  -1   1   -1.16    0.01 
  -1  -1   1   -0.70    0.03 
   0   1  -1   -0.48    0.01 
   0   1  -1   -0.50    0.03 
   0   1  -1   -0.61    0.01 
   0  -1   1   -0.82    0.02 
   0  -1   1   -0.54    0.01 
   0  -1   1   -0.45    0.02 
   0  -1   1   -0.55    0.01 
  -1   1  -1    0.35    0.02 
  -1   1  -1    0.30    0.01 
  -1   1  -1    0.39    0.01 
  -1   1  -1    0.31    0.01 
  -1   1  -1    0.27    0.02 
   1  -1   1    0.32    0.02 
   1  -1   1    0.32    0.01 
   1  -1   1    0.39    0.02 
   1  -1   1    0.32    0.04 
   1  -1   1    0.38    0.02 
  -2   1  -1  291.30    3.17 
  -3   1  -1   48.58    0.45 
  -3   1  -1   47.82    0.33 
  -3   1  -1   47.48    0.38 
  -3   1  -1   47.29    0.33 
   3  -1   1   47.76    0.43 
   3  -1   1   47.61    0.34 
   3  -1   1   47.56    0.33 
   3  -1   1   46.12    0.37 
  -4   1  -1   31.25    0.20 
  -4   1  -1   31.40    0.33 
  -4   1  -1   30.75    0.20 
   4  -1   1   30.65    0.25 
   4  -1   1   31.21    0.20 
   4  -1   1   31.48    0.31 
   4  -1   1   30.73    0.25 
   4  -1   1   31.34    0.21 
  -5   1  -1    1.95    0.18 
  -5   1  -1    1.99    0.10 
  -5   1  -1    1.92    0.11 
   5  -1   1    2.29    0.12 
   5  -1   1    1.83    0.17 
   5  -1   1    1.93    0.11 
   5  -1   1    2.22    0.14 
  -6   1  -1    5.79    0.23 
  -6   1  -1    5.55    0.14 
  -6   1  -1    5.65    0.13 
   6  -1   1    6.87    0.29 
   6  -1   1    5.70    0.13 
   6  -1   1    6.17    0.14 
   6  -1   1    4.74    0.17 
  -7   1  -1   18.00    0.26 
  -7   1  -1   16.83    0.24 
  -7   1  -1   18.34    0.47 
   7  -1   1   17.38    0.24 
   7  -1   1   18.07    0.24 
   7  -1   1   16.16    0.27 
  -8   1  -1   88.62    0.70 
  -8   1  -1   88.96    0.70 
  -8   1  -1   89.24    0.91 
   8  -1   1   89.30    0.71 
   8  -1   1   88.76    0.70 
   8  -1   1   90.10    0.89 
   8  -1   1   88.54    0.79 
   8  -1   1   88.60    0.70 
  -9   1  -1   13.46    0.23 
  -9   1  -1   12.59    0.38 
  -9   1  -1   13.16    0.23 
   9  -1   1   13.86    0.29 
   9  -1   1   13.60    0.23 
 -10   1  -1    0.32    0.32 
 -10   1  -1    0.64    0.16 
 -10   1  -1    0.76    0.20 
  10  -1   1    0.11    0.17 
  10  -1   1    2.97    0.31 
 -11   1  -1  110.68    0.97 
 -11   1  -1  113.56    1.40 
 -11   1  -1  110.99    0.98 
  11  -1   1  113.27    1.15 
  11  -1   1  113.79    1.02 
 -12   1  -1    0.88    0.23 
 -12   1  -1    2.23    0.51 
  12  -1   1    0.91    0.23 
  12  -1   1    0.26    0.27 
 -13   1  -1    0.53    0.22 
 -13   1  -1    0.11    0.44 
  13  -1   1    0.47    0.36 
 -14   1  -1    3.01    0.25 
 -14   1  -1    2.16    0.50 
  14  -1   1    2.83    0.43 
 -15   1  -1   -0.04    0.25 
 -15   1  -1   -2.43    0.48 
  15  -1   1    0.04    0.43 
  15   0  -1    0.83    0.33 
 -15   0   1    0.83    0.27 
 -15   0   1   -0.68    0.52 
  14   0  -1    4.66    0.35 
 -14   0   1    3.45    0.52 
 -14   0   1    5.67    0.30 
  13   0  -1   -0.69    0.25 
  13   0  -1   -0.49    0.28 
 -13   0   1   -0.32    0.25 
 -13   0   1   -1.29    0.33 
  12   0  -1   -0.43    0.22 
 -12   0   1   -0.27    0.47 
 -12   0   1    0.10    0.24 
  11   0  -1   -1.16    0.21 
 -11   0   1   -0.75    0.40 
 -11   0   1   -0.26    0.22 
 -11   0   1   -0.81    0.21 
  10   0  -1    2.01    0.22 
 -10   0   1    2.45    0.21 
 -10   0   1    2.25    0.21 
 -10   0   1    1.97    0.37 
   9   0  -1    1.12    0.16 
  -9   0   1    1.24    0.16 
  -9   0   1    1.01    0.16 
  -9   0   1    1.09    0.29 
   8   0  -1   72.62    0.80 
   8   0  -1   71.96    0.55 
   8   0  -1   72.78    0.59 
  -8   0   1   73.17    0.59 
  -8   0   1   73.37    0.87 
  -8   0   1   72.51    0.58 
   7   0  -1   22.67    0.24 
   7   0  -1   21.66    0.32 
   7   0  -1   22.81    0.23 
  -7   0   1   22.88    0.37 
  -7   0   1   23.59    0.24 
  -7   0   1   23.56    0.24 
   6   0  -1    8.61    0.16 
   6   0  -1    8.23    0.16 
   6   0  -1    9.53    0.28 
  -6   0   1    8.09    0.15 
  -6   0   1    8.45    0.20 
  -6   0   1    8.67    0.16 
   5   0  -1   10.22    0.13 
   5   0  -1    9.66    0.04 
   5   0  -1   10.45    0.13 
   5   0  -1    9.96    0.19 
  -5   0   1   10.13    0.13 
  -5   0   1    9.92    0.16 
  -5   0   1   10.07    0.13 
   4   0  -1  171.62    1.51 
   4   0  -1  169.17    1.34 
   4   0  -1  170.13    1.35 
  -4   0   1  169.87    1.35 
  -4   0   1  169.78    1.35 
  -4   0   1  170.55    1.49 
   3   0  -1  115.28    0.92 
   3   0  -1  110.94    0.75 
   3   0  -1  111.98    0.75 
  -3   0   1  113.58    0.88 
  -3   0   1  111.23    0.74 
  -3   0   1  111.86    0.76 
   2   0  -1  227.66    2.28 
   2   0  -1  239.10    2.55 
   2   0  -1  238.57    2.47 
  -2   0   1  236.84    2.44 
  -2   0   1  233.38    2.45 
   1   0  -1   -0.05    0.01 
   1   0  -1   -0.04    0.02 
   1   0  -1   -0.22    0.02 
   1   0  -1   -0.21    0.02 
  -1   0   1   -0.16    0.02 
  -1   0   1   -0.06    0.02 
  -1   0   1   -0.11    0.03 
  -1   0   1   -0.07    0.02 
   0   0  -1    0.00    0.00 
   0   0  -1    0.00    0.00 
   0   0   1    0.02    0.01 
   0   0   1    0.01    0.00 
   0   0   1   -0.02    0.00 
   0   0   1    0.07    0.01 
  -1   0  -1   -0.21    0.01 
   2   0   1   37.07    0.20 
   2   0   1   37.19    0.14 
   2   0   1   36.60    0.23 
  -3   0  -1  159.16    1.26 
  -3   0  -1  160.83    1.37 
  -3   0  -1  161.09    1.25 
  -3   0  -1  160.97    1.25 
   3   0   1  161.42    1.25 
   3   0   1  159.53    1.26 
   3   0   1  160.65    1.36 
  -4   0  -1   10.49    0.15 
  -4   0  -1   10.57    0.29 
  -4   0  -1   10.08    0.18 
  -4   0  -1   10.32    0.17 
   4   0   1   10.20    0.28 
   4   0   1    9.78    0.18 
   4   0   1   10.11    0.16 
   4   0   1   10.47    0.15 
   4   0   1    9.79    0.22 
  -5   0  -1   31.63    0.42 
  -5   0  -1   31.16    0.25 
  -5   0  -1   30.93    0.26 
  -5   0  -1   31.16    0.25 
   5   0   1   32.12    0.25 
   5   0   1   31.70    0.26 
   5   0   1   31.69    0.41 
   5   0   1   30.68    0.29 
  -6   0  -1   85.03    0.53 
  -6   0  -1   86.33    0.54 
  -6   0  -1   86.02    0.75 
  -6   0  -1   84.57    0.52 
   6   0   1   84.55    0.52 
   6   0   1   84.55    0.51 
   6   0   1   84.72    0.75 
   6   0   1   85.86    0.61 
  -7   0  -1   14.13    0.18 
  -7   0  -1   13.70    0.24 
  -7   0  -1   13.82    0.17 
   7   0   1   13.91    0.17 
   7   0   1   13.86    0.16 
  -8   0  -1  578.08   10.74 
  -8   0  -1  587.06   11.13 
  -8   0  -1  582.94   11.23 
   8   0   1  573.04   10.63 
   8   0   1  580.81   10.84 
   8   0   1  579.54   11.06 
   8   0   1  574.70   10.59 
  -9   0  -1   -0.24    0.29 
  -9   0  -1    0.44    0.15 
  -9   0  -1   -0.07    0.16 
   9   0   1    0.22    0.14 
   9   0   1   -0.29    0.23 
 -10   0  -1   45.35    0.79 
 -10   0  -1   45.43    0.43 
 -10   0  -1   45.79    0.45 
  10   0   1   45.88    0.43 
  10   0   1   48.99    0.62 
 -11   0  -1    1.40    0.22 
 -11   0  -1    0.96    0.39 
 -11   0  -1    1.93    0.22 
  11   0   1    1.70    0.34 
  11   0   1    2.02    0.23 
 -12   0  -1    7.98    0.24 
 -12   0  -1    9.14    0.55 
  12   0   1    7.78    0.26 
  12   0   1    6.76    0.32 
 -13   0  -1    1.62    0.25 
 -13   0  -1    0.55    0.45 
  13   0   1    0.93    0.39 
 -14   0  -1    4.14    0.51 
 -14   0  -1    5.89    0.30 
  14   0   1    4.62    0.44 
 -15   0  -1    0.82    0.28 
 -15   0  -1   -0.16    0.53 
  15   0   1    0.52    0.45 
  15  -1  -1    1.57    0.32 
 -15   1   1    1.67    0.28 
 -15   1   1    0.72    0.41 
  14  -1  -1    1.41    0.31 
 -14   1   1    1.81    0.28 
 -14   1   1    0.87    0.50 
  13  -1  -1   -0.25    0.23 
 -13   1   1   -0.34    0.46 
 -13   1   1    0.69    0.26 
  12  -1  -1    3.24    0.26 
 -12   1   1    4.38    0.30 
 -12   1   1    3.89    0.40 
 -12   1   1    4.32    0.28 
  11  -1  -1   33.86    0.43 
 -11   1   1   33.00    0.61 
 -11   1   1   34.78    0.44 
 -11   1   1   33.52    0.42 
  10  -1  -1    9.16    0.25 
 -10   1   1    8.71    0.35 
 -10   1   1    9.45    0.24 
 -10   1   1    8.81    0.25 
   9  -1  -1   44.59    0.43 
   9  -1  -1   45.43    0.30 
  -9   1   1   45.03    0.43 
  -9   1   1   43.50    0.41 
  -9   1   1   43.20    0.70 
   8  -1  -1    5.86    0.18 
   8  -1  -1    6.72    0.20 
   8  -1  -1    5.74    0.24 
   8  -1  -1    6.28    0.13 
  -8   1   1    7.10    0.20 
  -8   1   1    6.25    0.20 
  -8   1   1    5.22    0.31 
   7  -1  -1   17.44    0.39 
   7  -1  -1   17.18    0.22 
   7  -1  -1   16.98    0.22 
   7  -1  -1   17.21    0.26 
  -7   1   1   16.84    0.23 
  -7   1   1   15.70    0.36 
  -7   1   1   17.27    0.25 
   6  -1  -1   39.84    0.56 
   6  -1  -1   37.25    0.33 
   6  -1  -1   37.31    0.32 
  -6   1   1   39.35    0.54 
  -6   1   1   38.61    0.32 
  -6   1   1   37.77    0.33 
   5  -1  -1  104.24    0.71 
   5  -1  -1  103.01    0.68 
   5  -1  -1  102.74    0.83 
  -5   1   1  102.25    0.86 
  -5   1   1  101.85    0.67 
  -5   1   1  104.76    0.71 
   4  -1  -1   24.15    0.27 
   4  -1  -1   24.47    0.26 
   4  -1  -1   24.56    0.39 
  -4   1   1   23.62    0.27 
  -4   1   1   24.73    0.41 
  -4   1   1   23.63    0.26 
   3  -1  -1   11.89    0.16 
   3  -1  -1   12.35    0.16 
   3  -1  -1   13.04    0.26 
  -3   1   1   11.39    0.24 
  -3   1   1   12.19    0.16 
  -3   1   1   12.54    0.17 
   2  -1  -1  205.90    1.86 
   2  -1  -1  199.19    1.84 
   2  -1  -1  205.96    1.87 
  -2   1   1  205.60    1.86 
  -2   1   1  199.71    1.85 
  -2   1   1  203.90    1.83 
   1  -1  -1    0.67    0.04 
   1  -1  -1    0.53    0.05 
   1  -1  -1    0.71    0.03 
  -1   1   1    1.57    0.04 
  -1   1   1    0.00    0.02 
  -1   1   1   -0.12    0.02 
   0  -1  -1   -0.30    0.02 
   0  -1  -1   -0.06    0.03 
   0  -1  -1   -0.16    0.01 
   0   1   1   -0.03    0.03 
   0   1   1   -0.32    0.02 
   0   1   1   -0.04    0.02 
  -2  -1  -1    5.06    0.11 
  -2  -1  -1    5.17    0.12 
  -2  -1  -1    5.34    0.21 
   2   1   1    5.76    0.12 
   2   1   1    4.44    0.18 
  -3  -1  -1  366.83    4.83 
  -3  -1  -1  364.15    4.88 
  -3  -1  -1  367.91    4.86 
   3   1   1  360.82    4.79 
   3   1   1  366.40    4.81 
   3   1   1  368.21    4.92 
   3   1   1  368.00    4.86 
  -4  -1  -1    1.78    0.16 
  -4  -1  -1    1.73    0.09 
  -4  -1  -1    1.84    0.10 
  -4  -1  -1    1.79    0.09 
   4   1   1    1.89    0.09 
   4   1   1    1.67    0.08 
   4   1   1    1.86    0.14 
   4   1   1    1.72    0.15 
  -5  -1  -1   40.27    0.30 
  -5  -1  -1   40.24    0.41 
  -5  -1  -1   41.18    0.28 
  -5  -1  -1   40.56    0.28 
   5   1   1   40.93    0.29 
   5   1   1   40.45    0.36 
   5   1   1   40.46    0.39 
   5   1   1   41.44    0.28 
  -6  -1  -1   93.77    0.80 
  -6  -1  -1   96.67    1.02 
  -6  -1  -1   95.56    0.81 
  -6  -1  -1   95.10    0.80 
   6   1   1   95.33    1.01 
   6   1   1   96.17    0.82 
   6   1   1   94.82    0.90 
   6   1   1   95.06    0.79 
  -7  -1  -1   21.08    0.20 
  -7  -1  -1   21.32    0.23 
  -7  -1  -1   20.96    0.19 
   7   1   1   21.17    0.18 
   7   1   1   20.83    0.27 
   7   1   1   20.74    0.30 
   7   1   1   21.15    0.20 
  -8  -1  -1  295.89    3.83 
  -8  -1  -1  292.18    3.47 
  -8  -1  -1  292.12    3.44 
  -8  -1  -1  297.17    3.59 
   8   1   1  298.67    3.63 
   8   1   1  294.49    3.52 
   8   1   1  290.70    3.54 
  -9  -1  -1    1.15    0.18 
  -9  -1  -1    0.91    0.30 
  -9  -1  -1    0.50    0.14 
   9   1   1    1.15    0.15 
   9   1   1   -0.05    0.25 
 -10  -1  -1   50.91    0.86 
 -10  -1  -1   53.45    0.48 
 -10  -1  -1   54.43    0.50 
  10   1   1   53.80    0.57 
  10   1   1   55.55    0.51 
 -11  -1  -1    3.88    0.19 
 -11  -1  -1    4.08    0.20 
 -11  -1  -1    4.21    0.33 
  11   1   1    4.69    0.36 
  11   1   1    3.74    0.19 
 -12  -1  -1    7.34    0.40 
 -12  -1  -1    8.62    0.26 
  12   1   1    7.96    0.42 
  12   1   1    8.69    0.27 
 -13  -1  -1    2.92    0.25 
 -13  -1  -1    1.19    0.44 
  13   1   1    2.77    0.30 
 -14  -1  -1   -0.32    0.47 
 -14  -1  -1    0.99    0.23 
  14   1   1    0.97    0.44 
 -15  -1  -1    0.37    0.29 
 -15  -1  -1   -1.50    0.51 
  15   1   1   -1.00    0.45 
  15  -2  -1    9.16    0.46 
 -15   2   1   11.24    0.38 
 -15   2   1    7.71    0.63 
  14  -2  -1    0.29    0.34 
 -14   2   1    2.11    0.32 
 -14   2   1    0.77    0.40 
  13  -2  -1    0.34    0.27 
  13  -2  -1   -0.11    0.23 
 -13   2   1   -0.68    0.47 
 -13   2   1    0.53    0.27 
  12  -2  -1    4.63    0.24 
 -12   2   1    4.60    0.24 
 -12   2   1    4.83    0.48 
 -12   2   1    4.83    0.27 
  11  -2  -1   24.79    0.38 
  11  -2  -1   26.37    0.28 
 -11   2   1   24.71    0.39 
 -11   2   1   24.68    0.61 
 -11   2   1   24.73    0.37 
  10  -2  -1   -0.35    0.15 
  10  -2  -1    0.38    0.21 
 -10   2   1    0.55    0.36 
 -10   2   1    0.05    0.21 
 -10   2   1    1.02    0.20 
   9  -2  -1   59.66    0.46 
   9  -2  -1   60.29    0.45 
  -9   2   1   59.21    0.45 
  -9   2   1   57.93    0.77 
  -9   2   1   60.95    0.52 
   8  -2  -1   14.13    0.25 
   8  -2  -1   12.69    0.34 
   8  -2  -1   13.97    0.24 
   8  -2  -1   14.70    0.25 
  -8   2   1   15.15    0.26 
  -8   2   1   13.08    0.37 
  -8   2   1   14.74    0.26 
   7  -2  -1   57.53    0.47 
   7  -2  -1   56.99    0.48 
   7  -2  -1   58.45    0.69 
  -7   2   1   57.41    0.48 
  -7   2   1   56.70    0.46 
  -7   2   1   58.57    0.66 
   6  -2  -1   -0.21    0.10 
   6  -2  -1   -0.02    0.16 
   6  -2  -1    1.07    0.25 
  -6   2   1    1.25    0.28 
  -6   2   1   -0.52    0.12 
  -6   2   1   -0.58    0.11 
   5  -2  -1  124.25    1.15 
   5  -2  -1  121.80    0.97 
   5  -2  -1  123.50    0.98 
  -5   2   1  122.23    0.97 
  -5   2   1  120.15    1.12 
  -5   2   1  123.39    0.99 
   4  -2  -1    8.74    0.14 
   4  -2  -1    9.17    0.20 
   4  -2  -1    9.15    0.12 
  -4   2   1    8.47    0.14 
  -4   2   1    8.66    0.20 
  -4   2   1    8.94    0.14 
   3  -2  -1  155.31    1.21 
   3  -2  -1  154.92    1.33 
   3  -2  -1  156.53    1.23 
  -3   2   1  155.59    1.21 
  -3   2   1  156.49    1.35 
  -3   2   1  158.10    1.25 
   2  -2  -1   22.43    0.37 
   2  -2  -1   21.91    0.26 
   2  -2  -1   23.13    0.27 
  -2   2   1   22.19    0.27 
  -2   2   1   22.85    0.26 
  -2   2   1   22.81    0.24 
   1  -2  -1  219.53    2.06 
   1  -2  -1  218.26    2.04 
   1  -2  -1  217.40    2.03 
  -1   2   1  216.83    2.02 
  -1   2   1  219.46    2.06 
  -1   2   1  220.87    2.08 
   0  -2  -1   82.07    0.67 
   0  -2  -1   76.99    0.63 
   0   2   1   82.81    0.68 
   0   2   1   83.15    0.68 
  -1  -2  -1   12.01    0.11 
  -1  -2  -1   12.04    0.11 
  -1  -2  -1   12.63    0.17 
   1   2   1   12.10    0.11 
   1   2   1   12.17    0.12 
  -2  -2  -1   19.65    0.20 
  -2  -2  -1   19.08    0.29 
  -2  -2  -1   17.92    0.32 
  -2  -2  -1   18.98    0.19 
   2   2   1   19.08    0.20 
  -3  -2  -1    1.74    0.15 
  -3  -2  -1    1.91    0.10 
  -3  -2  -1    2.02    0.10 
   3   2   1    1.64    0.09 
   3   2   1    1.78    0.11 
   3   2   1    1.18    0.16 
   3   2   1    2.26    0.15 
  -4  -2  -1  107.65    0.90 
  -4  -2  -1  107.46    0.73 
  -4  -2  -1  109.22    0.74 
   4   2   1  109.67    0.76 
   4   2   1  107.98    0.80 
   4   2   1  108.63    0.73 
   4   2   1  107.48    0.88 
  -5  -2  -1   81.72    0.59 
  -5  -2  -1   82.56    0.81 
  -5  -2  -1   83.04    0.62 
   5   2   1   81.53    0.75 
   5   2   1   81.79    0.60 
   5   2   1   82.87    0.69 
   5   2   1   82.47    0.61 
  -6  -2  -1   16.23    0.22 
  -6  -2  -1   16.39    0.18 
  -6  -2  -1   15.73    0.32 
  -6  -2  -1   16.86    0.19 
   6   2   1   16.29    0.19 
   6   2   1   16.60    0.27 
   6   2   1   16.26    0.17 
   6   2   1   15.84    0.26 
  -7  -2  -1   57.77    0.37 
  -7  -2  -1   58.04    0.38 
  -7  -2  -1   57.39    0.37 
  -7  -2  -1   60.51    0.67 
   7   2   1   57.82    0.44 
   7   2   1   59.03    0.58 
   7   2   1   59.02    0.40 
   7   2   1   58.12    0.36 
  -8  -2  -1    8.97    0.16 
  -8  -2  -1    8.38    0.27 
  -8  -2  -1    9.30    0.20 
  -8  -2  -1    9.38    0.19 
   8   2   1    9.38    0.28 
   8   2   1    8.68    0.18 
   8   2   1    8.15    0.16 
  -9  -2  -1   50.69    0.78 
  -9  -2  -1   49.80    0.45 
  -9  -2  -1   49.78    0.44 
  -9  -2  -1   48.12    0.38 
   9   2   1   49.12    0.58 
   9   2   1   49.49    0.44 
 -10  -2  -1    2.99    0.19 
 -10  -2  -1    3.28    0.18 
 -10  -2  -1    3.49    0.28 
 -10  -2  -1    2.82    0.13 
  10   2   1    3.03    0.17 
  10   2   1    3.38    0.31 
 -11  -2  -1    0.80    0.22 
 -11  -2  -1    0.99    0.41 
 -11  -2  -1    0.06    0.29 
  11   2   1    0.58    0.34 
  11   2   1    1.11    0.19 
 -12  -2  -1   17.07    0.33 
 -12  -2  -1   15.06    0.56 
  12   2   1   16.26    0.49 
  12   2   1   16.67    0.30 
 -13  -2  -1    1.29    0.38 
 -13  -2  -1    1.24    0.22 
  13   2   1    0.85    0.39 
 -14  -2  -1   -0.22    0.46 
 -14  -2  -1    0.08    0.24 
  14   2   1    0.50    0.41 
 -15  -2  -1    0.33    0.25 
  15   2   1    0.42    0.51 
  15  -3  -1   12.85    0.46 
 -15   3   1   12.99    0.64 
 -15   3   1   14.09    0.42 
  14  -3  -1    2.25    0.34 
 -14   3   1    2.15    0.36 
 -14   3   1    4.08    0.30 
  13  -3  -1   -0.74    0.32 
  13  -3  -1   -0.10    0.25 
 -13   3   1   -0.75    0.45 
 -13   3   1    0.42    0.28 
  12  -3  -1   82.23    0.74 
  12  -3  -1   83.50    0.67 
 -12   3   1   81.83    0.68 
 -12   3   1   76.55    1.07 
 -12   3   1   82.51    0.84 
  11  -3  -1   33.99    0.42 
  11  -3  -1   37.31    0.50 
 -11   3   1   37.79    0.50 
 -11   3   1   32.69    0.67 
 -11   3   1   37.28    0.51 
  10  -3  -1  143.78    1.35 
  10  -3  -1  142.19    1.31 
 -10   3   1  137.89    1.63 
 -10   3   1  141.84    1.31 
 -10   3   1  138.89    1.26 
   9  -3  -1    4.89    0.19 
   9  -3  -1    6.45    0.20 
  -9   3   1    6.49    0.20 
  -9   3   1    5.54    0.33 
  -9   3   1    5.37    0.16 
   8  -3  -1    0.42    0.24 
   8  -3  -1    0.30    0.17 
  -8   3   1   -0.06    0.16 
  -8   3   1   -0.39    0.25 
  -8   3   1    0.36    0.17 
   7  -3  -1   28.22    0.30 
   7  -3  -1   29.41    0.50 
   7  -3  -1   28.67    0.33 
  -7   3   1   29.06    0.60 
  -7   3   1   27.31    0.33 
  -7   3   1   28.77    0.35 
   6  -3  -1    4.70    0.18 
   6  -3  -1    4.51    0.16 
   6  -3  -1    4.29    0.23 
  -6   3   1    4.44    0.17 
  -6   3   1    2.76    0.24 
  -6   3   1    4.39    0.18 
   5  -3  -1   46.72    0.39 
   5  -3  -1   48.89    0.58 
   5  -3  -1   48.40    0.43 
  -5   3   1   48.12    0.41 
  -5   3   1   45.81    0.56 
  -5   3   1   47.99    0.42 
   4  -3  -1    6.65    0.15 
   4  -3  -1    5.96    0.12 
   4  -3  -1    5.77    0.19 
  -4   3   1    5.74    0.19 
  -4   3   1    6.35    0.15 
  -4   3   1    5.68    0.12 
   3  -3  -1  333.20    4.31 
   3  -3  -1  339.70    4.36 
   3  -3  -1  336.77    4.29 
  -3   3   1  336.35    4.25 
  -3   3   1  337.47    4.31 
  -3   3   1  339.59    4.36 
   2  -3  -1    2.81    0.13 
   2  -3  -1    2.51    0.10 
   2  -3  -1    2.36    0.18 
   2  -3  -1    2.53    0.13 
  -2   3   1    2.33    0.10 
  -2   3   1    2.51    0.12 
  -2   3   1    2.40    0.14 
   0  -3  -1  179.50    1.62 
   0  -3  -1  180.00    1.62 
   0  -3  -1  179.26    1.64 
   0   3   1  178.58    1.64 
   0   3   1  181.32    1.64 
   0   3   1  178.13    1.61 
  -1  -3  -1   95.91    0.72 
  -1  -3  -1   96.20    0.79 
  -1  -3  -1   94.86    0.70 
   1   3   1   95.49    0.72 
   1   3   1   96.15    0.72 
   1   3   1   94.06    0.78 
  -2  -3  -1    2.79    0.11 
  -2  -3  -1    3.55    0.19 
  -2  -3  -1    2.42    0.16 
  -2  -3  -1    3.05    0.11 
   2   3   1    2.98    0.15 
   2   3   1    2.63    0.11 
   2   3   1    3.02    0.09 
  -3  -3  -1    2.84    0.17 
  -3  -3  -1    2.99    0.13 
  -3  -3  -1    2.96    0.12 
  -3  -3  -1    3.06    0.26 
   3   3   1    3.08    0.12 
   3   3   1    2.89    0.12 
   3   3   1    2.74    0.16 
  -4  -3  -1    2.05    0.10 
  -4  -3  -1    1.83    0.11 
  -4  -3  -1    1.65    0.24 
  -4  -3  -1    1.67    0.19 
   4   3   1    1.67    0.10 
   4   3   1    2.24    0.16 
   4   3   1    2.08    0.12 
  -5  -3  -1   31.21    0.54 
  -5  -3  -1   33.93    0.30 
  -5  -3  -1   34.19    0.29 
   5   3   1   32.54    0.29 
   5   3   1   32.97    0.27 
   5   3   1   29.78    0.44 
   5   3   1   35.17    0.39 
  -6  -3  -1   19.63    0.52 
  -6  -3  -1   19.16    0.24 
  -6  -3  -1   19.80    0.27 
   6   3   1   18.80    0.23 
   6   3   1   18.11    0.24 
   6   3   1   17.77    0.34 
  -7  -3  -1   82.07    0.61 
  -7  -3  -1   81.89    0.62 
  -7  -3  -1   80.98    0.96 
  -7  -3  -1   82.15    0.89 
   7   3   1   82.07    0.73 
   7   3   1   83.78    0.91 
   7   3   1   81.29    0.62 
   7   3   1   80.43    0.60 
  -8  -3  -1    0.26    0.15 
  -8  -3  -1   -0.24    0.28 
  -8  -3  -1    0.32    0.14 
  -8  -3  -1   -0.05    0.13 
   8   3   1    0.58    0.20 
   8   3   1   -0.14    0.15 
  -9  -3  -1   65.59    0.52 
  -9  -3  -1   65.13    0.56 
  -9  -3  -1   65.67    0.90 
  -9  -3  -1   66.64    0.56 
   9   3   1   66.83    0.59 
   9   3   1   65.10    0.72 
 -10  -3  -1    4.79    0.16 
 -10  -3  -1    4.93    0.39 
 -10  -3  -1    4.78    0.23 
 -10  -3  -1    4.70    0.21 
  10   3   1    4.78    0.34 
  10   3   1    5.33    0.20 
 -11  -3  -1    1.82    0.23 
 -11  -3  -1    1.76    0.42 
  11   3   1    1.63    0.20 
  11   3   1    2.77    0.38 
 -12  -3  -1    5.08    0.48 
 -12  -3  -1    5.86    0.26 
  12   3   1    4.63    0.31 
 -13  -3  -1    4.93    0.51 
 -13  -3  -1    5.38    0.27 
  13   3   1    5.44    0.46 
 -14  -3  -1   -0.36    0.39 
 -14  -3  -1   -0.22    0.25 
  14   3   1   -0.31    0.44 
  15  -4  -1    6.78    0.40 
 -15   4   1    6.60    0.55 
 -15   4   1    8.38    0.37 
  14  -4  -1    2.54    0.33 
 -14   4   1    2.22    0.30 
 -14   4   1    2.41    0.44 
  13  -4  -1    1.80    0.31 
  13  -4  -1    1.83    0.25 
 -13   4   1    1.32    0.44 
 -13   4   1    1.94    0.28 
  12  -4  -1    0.86    0.26 
  12  -4  -1    1.35    0.26 
 -12   4   1    1.35    0.29 
 -12   4   1    1.49    0.46 
  11  -4  -1   64.51    0.65 
  11  -4  -1   60.18    0.63 
 -11   4   1   61.58    0.96 
 -11   4   1   61.48    0.57 
 -11   4   1   65.20    0.64 
  10  -4  -1  106.19    0.97 
  10  -4  -1  108.96    0.98 
 -10   4   1  107.41    0.94 
 -10   4   1  106.33    1.27 
 -10   4   1  106.59    0.92 
   9  -4  -1    0.63    0.20 
  -9   4   1    0.43    0.30 
  -9   4   1    0.28    0.18 
  -9   4   1    0.80    0.21 
   8  -4  -1   38.83    0.32 
   8  -4  -1   38.10    0.51 
  -8   4   1   38.45    0.35 
  -8   4   1   37.46    0.37 
  -8   4   1   37.41    0.56 
   7  -4  -1    0.58    0.23 
   7  -4  -1    0.10    0.11 
   7  -4  -1    0.06    0.16 
  -7   4   1    0.34    0.12 
  -7   4   1   -0.34    0.18 
  -7   4   1   -0.06    0.24 
   6  -4  -1   40.25    0.40 
   6  -4  -1   41.50    0.39 
   6  -4  -1   42.24    0.59 
  -6   4   1   40.54    0.57 
  -6   4   1   41.73    0.40 
  -6   4   1   40.82    0.41 
   5  -4  -1    0.01    0.12 
   5  -4  -1   -0.09    0.13 
  -5   4   1   -1.09    0.19 
   4  -4  -1    2.17    0.13 
   4  -4  -1    2.09    0.20 
   4  -4  -1    2.56    0.16 
  -4   4   1    1.79    0.17 
  -4   4   1    2.44    0.13 
  -4   4   1    2.08    0.10 
   3  -4  -1  251.55    2.63 
   3  -4  -1  257.14    2.85 
   3  -4  -1  253.82    2.68 
  -3   4   1  251.84    2.64 
  -3   4   1  255.09    2.66 
  -3   4   1  254.28    2.69 
   2  -4  -1  122.91    0.95 
   2  -4  -1  123.24    0.95 
   2  -4  -1  123.38    0.97 
  -2   4   1  123.69    0.98 
  -2   4   1  124.82    0.98 
   1  -4  -1  447.08    6.81 
   1  -4  -1  449.33    6.87 
   1  -4  -1  445.66    6.75 
  -1   4   1  448.59    6.91 
  -1   4   1  449.53    6.88 
  -1   4   1  444.87    6.73 
   0  -4  -1  187.07    1.69 
   0  -4  -1  185.07    1.67 
   0  -4  -1  182.76    1.67 
   0   4   1  182.66    1.68 
   0   4   1  183.19    1.64 
   0   4   1  185.91    1.68 
  -1  -4  -1  219.61    2.08 
  -1  -4  -1  220.33    2.16 
  -1  -4  -1  221.33    2.11 
   1   4   1  218.59    2.14 
   1   4   1  221.21    2.11 
   1   4   1  222.26    2.12 
  -2  -4  -1    8.95    0.14 
  -2  -4  -1    9.64    0.13 
  -2  -4  -1    9.47    0.24 
   2   4   1    9.45    0.15 
   2   4   1    9.04    0.14 
   2   4   1    9.42    0.16 
   2   4   1    9.70    0.26 
  -3  -4  -1   49.96    0.50 
  -3  -4  -1   50.09    0.49 
  -3  -4  -1   49.00    0.33 
  -3  -4  -1   49.81    0.35 
   3   4   1   50.43    0.38 
   3   4   1   50.56    0.36 
   3   4   1   50.24    0.35 
  -4  -4  -1   16.60    0.19 
  -4  -4  -1   16.22    0.19 
  -4  -4  -1   15.28    0.33 
  -4  -4  -1   15.16    0.34 
   4   4   1   16.13    0.19 
  -5  -4  -1   25.28    0.25 
  -5  -4  -1   25.39    0.50 
  -5  -4  -1   24.91    0.26 
  -5  -4  -1   25.08    0.40 
   5   4   1   25.08    0.29 
   5   4   1   26.46    0.28 
  -6  -4  -1    0.98    0.26 
  -6  -4  -1    0.66    0.33 
  -6  -4  -1    1.04    0.14 
  -6  -4  -1    1.02    0.15 
   6   4   1    0.93    0.15 
   6   4   1    1.02    0.16 
   6   4   1    0.85    0.21 
   6   4   1    1.30    0.15 
  -7  -4  -1    0.86    0.14 
  -7  -4  -1    0.66    0.28 
  -7  -4  -1   -0.19    0.34 
  -7  -4  -1    0.25    0.16 
   7   4   1    0.53    0.15 
   7   4   1   -0.05    0.22 
  -8  -4  -1    5.73    0.33 
  -8  -4  -1    6.69    0.20 
  -8  -4  -1    6.62    0.17 
   8   4   1    6.69    0.19 
   8   4   1    5.74    0.27 
  -9  -4  -1   59.67    0.50 
  -9  -4  -1   60.69    0.79 
  -9  -4  -1   60.94    0.53 
  -9  -4  -1   58.49    0.50 
   9   4   1   61.71    0.56 
   9   4   1   59.15    0.59 
 -10  -4  -1    5.63    0.22 
 -10  -4  -1    5.77    0.43 
 -10  -4  -1    5.90    0.21 
 -10  -4  -1    6.04    0.24 
  10   4   1    5.76    0.37 
  10   4   1    5.80    0.22 
 -11  -4  -1    4.62    0.24 
 -11  -4  -1    4.51    0.38 
  11   4   1    4.79    0.40 
  11   4   1    3.87    0.24 
 -12  -4  -1   -0.29    0.43 
 -12  -4  -1    0.60    0.21 
  12   4   1    0.83    0.40 
 -13  -4  -1   20.11    0.34 
 -13  -4  -1   18.61    0.61 
  13   4   1   20.11    0.49 
 -14  -4  -1    1.61    0.25 
 -14  -4  -1   -0.31    0.53 
  14   4   1    0.58    0.45 
  15  -5  -1   -0.11    0.36 
 -15   5   1    0.03    0.47 
  14  -5  -1    5.72    0.35 
 -14   5   1    5.80    0.33 
 -14   5   1    4.85    0.48 
  13  -5  -1    0.39    0.27 
  13  -5  -1    1.52    0.26 
 -13   5   1    0.63    0.29 
 -13   5   1    0.59    0.40 
  12  -5  -1   12.36    0.32 
  12  -5  -1   12.23    0.35 
  12  -5  -1   12.42    0.36 
 -12   5   1   11.69    0.51 
 -12   5   1   13.23    0.37 
  11  -5  -1    1.71    0.21 
  11  -5  -1    4.61    0.36 
 -11   5   1    0.45    0.38 
 -11   5   1    0.64    0.27 
  10  -5  -1   16.63    0.30 
 -10   5   1   18.22    0.31 
 -10   5   1   17.40    0.32 
 -10   5   1   16.95    0.43 
   9  -5  -1    3.45    0.23 
  -9   5   1    2.51    0.30 
  -9   5   1    3.44    0.21 
  -9   5   1    2.82    0.23 
   8  -5  -1    2.35    0.27 
   8  -5  -1    2.10    0.16 
  -8   5   1    1.94    0.17 
  -8   5   1    2.78    0.29 
  -8   5   1    2.12    0.16 
   7  -5  -1    0.83    0.23 
   7  -5  -1    0.66    0.17 
  -7   5   1    0.25    0.23 
  -7   5   1    0.68    0.13 
  -7   5   1    0.80    0.14 
  -7   5   1    0.89    0.18 
   6  -5  -1   28.21    0.32 
   6  -5  -1   28.45    0.46 
   6  -5  -1   27.96    0.29 
  -6   5   1   28.50    0.49 
  -6   5   1   28.39    0.24 
  -6   5   1   28.60    0.33 
  -6   5   1   27.52    0.34 
   5  -5  -1    0.28    0.24 
   5  -5  -1    0.77    0.18 
   5  -5  -1    0.27    0.19 
  -5   5   1    0.45    0.13 
  -5   5   1    0.33    0.14 
  -5   5   1    0.56    0.10 
   4  -5  -1  674.12   14.09 
   4  -5  -1  681.04   14.29 
   4  -5  -1  681.16   14.31 
  -4   5   1  683.28   14.41 
  -4   5   1  688.45   14.67 
   3  -5  -1   78.72    0.56 
   3  -5  -1   79.93    0.75 
   3  -5  -1   79.49    0.59 
   3  -5  -1   79.09    0.52 
  -3   5   1   79.26    0.59 
  -3   5   1   79.35    0.58 
   2  -5  -1  397.67    5.88 
   2  -5  -1  389.85    5.63 
   2  -5  -1  394.21    5.78 
  -2   5   1  389.64    5.74 
  -2   5   1  389.07    5.63 
  -2   5   1  394.61    5.79 
   1  -5  -1   44.71    0.40 
   1  -5  -1   45.16    0.38 
   1  -5  -1   46.27    0.41 
  -1   5   1   44.55    0.46 
  -1   5   1   44.44    0.41 
  -1   5   1   44.88    0.40 
   0  -5  -1   12.52    0.17 
   0  -5  -1   12.27    0.24 
   0  -5  -1   12.26    0.16 
   0   5   1   12.91    0.18 
   0   5   1   12.05    0.19 
   0   5   1   12.19    0.27 
  -1  -5  -1   88.36    0.73 
  -1  -5  -1   87.95    0.64 
  -1  -5  -1   87.05    0.65 
   1   5   1   86.81    0.75 
   1   5   1   87.72    0.66 
   1   5   1   88.84    0.65 
  -2  -5  -1   -0.30    0.13 
  -2  -5  -1   -0.43    0.20 
  -2  -5  -1   -0.44    0.12 
   2   5   1    1.18    0.19 
   2   5   1   -0.07    0.16 
   2   5   1    0.26    0.26 
   2   5   1   -0.43    0.16 
  -3  -5  -1    3.06    0.16 
  -3  -5  -1    3.10    0.20 
  -3  -5  -1    2.22    0.25 
  -3  -5  -1    3.14    0.16 
   3   5   1    2.24    0.15 
   3   5   1    2.63    0.16 
   3   5   1    2.39    0.14 
  -4  -5  -1    0.71    0.30 
  -4  -5  -1   -0.32    0.22 
  -4  -5  -1    0.04    0.14 
  -4  -5  -1   -0.06    0.13 
   4   5   1    0.28    0.17 
   4   5   1    0.19    0.16 
   4   5   1    1.62    0.24 
  -5  -5  -1   81.51    0.85 
  -5  -5  -1   81.25    0.58 
  -5  -5  -1   81.69    0.77 
  -5  -5  -1   79.28    0.56 
   5   5   1   80.61    0.58 
   5   5   1   80.68    0.64 
  -6  -5  -1   68.02    0.52 
  -6  -5  -1   67.33    0.54 
  -6  -5  -1   67.48    0.86 
  -6  -5  -1   69.68    0.80 
   6   5   1   69.17    0.62 
   6   5   1   70.50    0.56 
  -7  -5  -1    3.66    0.30 
  -7  -5  -1    2.64    0.39 
  -7  -5  -1    3.68    0.16 
  -7  -5  -1    4.30    0.15 
   7   5   1    3.61    0.17 
   7   5   1    3.51    0.24 
  -8  -5  -1   -0.44    0.17 
  -8  -5  -1   -0.27    0.33 
  -8  -5  -1   -0.50    0.17 
   8   5   1    0.40    0.30 
   8   5   1   -0.09    0.19 
  -9  -5  -1   22.12    0.29 
  -9  -5  -1   21.46    0.30 
  -9  -5  -1   21.10    0.45 
   9   5   1   22.01    0.30 
   9   5   1   22.66    0.43 
 -10  -5  -1    0.75    0.41 
 -10  -5  -1    1.27    0.21 
  10   5   1    2.93    0.38 
  10   5   1    0.33    0.24 
 -11  -5  -1    0.32    0.22 
 -11  -5  -1    0.91    0.46 
  11   5   1    0.50    0.38 
  11   5   1    0.07    0.24 
 -12  -5  -1    0.95    0.23 
 -12  -5  -1    0.73    0.46 
  12   5   1    0.37    0.30 
 -13  -5  -1   10.59    0.50 
 -13  -5  -1   12.13    0.32 
  13   5   1   11.83    0.53 
 -14  -5  -1   -0.25    0.24 
  14   5   1    0.11    0.49 
  14  -6  -1   10.65    0.33 
 -14   6   1   11.52    0.54 
 -14   6   1   11.33    0.37 
  13  -6  -1    0.42    0.27 
  13  -6  -1   -0.88    0.25 
 -13   6   1   -0.03    0.41 
 -13   6   1   -0.58    0.27 
  12  -6  -1    1.69    0.25 
  12  -6  -1    1.62    0.27 
  12  -6  -1    1.32    0.33 
 -12   6   1    2.01    0.40 
 -12   6   1    2.26    0.24 
  11  -6  -1    1.04    0.33 
  11  -6  -1    1.78    0.26 
 -11   6   1    0.67    0.40 
 -11   6   1    0.80    0.27 
  10  -6  -1    1.55    0.25 
 -10   6   1    1.54    0.27 
 -10   6   1    1.18    0.35 
 -10   6   1    0.50    0.18 
   9  -6  -1   -0.40    0.21 
  -9   6   1   -0.79    0.31 
  -9   6   1    0.24    0.15 
  -9   6   1    0.33    0.18 
  -9   6   1    1.19    0.22 
   8  -6  -1    0.61    0.20 
   8  -6  -1    0.84    0.27 
  -8   6   1    0.82    0.18 
  -8   6   1    0.42    0.30 
  -8   6   1    0.94    0.16 
  -8   6   1    1.24    0.13 
   7  -6  -1   11.42    0.25 
   7  -6  -1   10.90    0.31 
  -7   6   1   11.63    0.25 
  -7   6   1   11.50    0.16 
  -7   6   1   11.31    0.22 
   6  -6  -1   14.11    0.30 
   6  -6  -1   14.24    0.21 
  -6   6   1   14.20    0.21 
  -6   6   1   14.53    0.15 
  -6   6   1   13.79    0.25 
   5  -6  -1    2.06    0.18 
   5  -6  -1    3.16    0.24 
   5  -6  -1    1.96    0.17 
  -5   6   1    2.27    0.14 
  -5   6   1    2.19    0.15 
   4  -6  -1   92.79    0.78 
   4  -6  -1   92.27    0.92 
   4  -6  -1   90.83    0.78 
  -4   6   1   91.44    0.79 
  -4   6   1   91.48    0.74 
   3  -6  -1   24.26    0.27 
   3  -6  -1   23.58    0.42 
   3  -6  -1   25.32    0.27 
   3  -6  -1   25.22    0.25 
  -3   6   1   24.54    0.42 
  -3   6   1   24.59    0.28 
  -3   6   1   25.14    0.27 
   2  -6  -1  363.76    4.74 
   2  -6  -1  367.68    4.84 
   2  -6  -1  364.60    4.74 
  -2   6   1  365.76    4.91 
  -2   6   1  366.55    4.81 
  -2   6   1  359.55    4.62 
   1  -6  -1   60.99    0.52 
   1  -6  -1   64.35    0.50 
   1  -6  -1   63.73    0.50 
  -1   6   1   63.65    0.54 
  -1   6   1   63.37    0.62 
  -1   6   1   64.56    0.54 
   0  -6  -1  132.59    1.07 
   0  -6  -1  135.12    1.10 
   0  -6  -1  134.63    1.15 
   0   6   1  132.83    1.06 
   0   6   1  136.29    1.11 
   0   6   1  137.33    1.23 
  -1  -6  -1    9.16    0.15 
  -1  -6  -1    8.66    0.23 
   1   6   1    8.88    0.14 
   1   6   1    8.46    0.15 
   1   6   1    8.69    0.15 
   1   6   1    9.53    0.29 
  -2  -6  -1   20.65    0.25 
  -2  -6  -1   21.20    0.39 
  -2  -6  -1   20.54    0.26 
   2   6   1   21.08    0.33 
   2   6   1   20.34    0.26 
   2   6   1   20.42    0.28 
   2   6   1   20.70    0.47 
  -3  -6  -1   31.66    0.28 
  -3  -6  -1   30.86    0.49 
  -3  -6  -1   32.68    0.29 
  -3  -6  -1   31.68    0.47 
   3   6   1   32.75    0.34 
   3   6   1   33.40    0.32 
   3   6   1   32.04    0.31 
   3   6   1   31.71    0.57 
  -4  -6  -1    8.16    0.17 
  -4  -6  -1    8.07    0.25 
  -4  -6  -1    7.28    0.32 
  -4  -6  -1    8.34    0.17 
   4   6   1    8.46    0.20 
   4   6   1    8.24    0.19 
   4   6   1    7.85    0.13 
  -5  -6  -1    0.17    0.24 
  -5  -6  -1    0.36    0.16 
  -5  -6  -1    0.18    0.14 
  -5  -6  -1   -0.42    0.30 
   5   6   1    0.20    0.16 
   5   6   1   -0.23    0.18 
  -6  -6  -1   -0.70    0.14 
  -6  -6  -1   -1.06    0.33 
  -6  -6  -1    0.32    0.15 
  -6  -6  -1   -0.32    0.26 
   6   6   1   -0.49    0.16 
   6   6   1    0.20    0.23 
  -7  -6  -1    2.99    0.19 
  -7  -6  -1    2.51    0.34 
  -7  -6  -1    1.83    0.42 
  -7  -6  -1    2.95    0.20 
   7   6   1    2.27    0.30 
   7   6   1    2.28    0.21 
  -8  -6  -1    2.75    0.20 
  -8  -6  -1    1.75    0.34 
  -8  -6  -1    1.92    0.19 
   8   6   1    1.63    0.20 
   8   6   1    2.12    0.30 
  -9  -6  -1    1.50    0.22 
  -9  -6  -1    2.50    0.21 
  -9  -6  -1    2.10    0.41 
   9   6   1    1.74    0.23 
   9   6   1    0.96    0.36 
 -10  -6  -1    0.80    0.34 
 -10  -6  -1   -0.15    0.21 
  10   6   1    0.38    0.25 
  10   6   1    1.48    0.29 
 -11  -6  -1    0.12    0.22 
 -11  -6  -1   -0.29    0.46 
  11   6   1   -1.09    0.36 
 -12  -6  -1    5.53    0.38 
 -12  -6  -1    7.61    0.27 
  12   6   1    7.64    0.45 
 -13  -6  -1    2.60    0.29 
 -13  -6  -1    1.93    0.54 
  13   6   1    1.57    0.44 
  14  -7  -1    4.29    0.30 
 -14   7   1    2.52    0.54 
 -14   7   1    3.00    0.38 
  13  -7  -1    5.71    0.32 
  13  -7  -1    4.59    0.26 
 -13   7   1    4.86    0.34 
 -13   7   1    3.59    0.47 
  12  -7  -1   11.15    0.31 
  12  -7  -1    9.86    0.39 
  12  -7  -1   10.77    0.26 
 -12   7   1   10.36    0.33 
 -12   7   1    9.50    0.47 
  11  -7  -1    0.88    0.22 
  11  -7  -1    1.00    0.26 
 -11   7   1   -0.99    0.39 
 -11   7   1    0.34    0.30 
  10  -7  -1   25.09    0.33 
  10  -7  -1   25.24    0.34 
 -10   7   1   25.20    0.54 
 -10   7   1   24.67    0.35 
   9  -7  -1    0.25    0.24 
  -9   7   1    0.56    0.09 
  -9   7   1   -0.72    0.26 
   8  -7  -1    0.33    0.21 
   8  -7  -1    0.86    0.35 
  -8   7   1    1.37    0.26 
   7  -7  -1    9.62    0.26 
   7  -7  -1   10.31    0.33 
  -7   7   1    8.64    0.27 
  -7   7   1    9.17    0.20 
   6  -7  -1   26.09    0.53 
   6  -7  -1   26.52    0.38 
  -6   7   1   27.20    0.37 
  -6   7   1   24.47    0.32 
   5  -7  -1   77.89    0.83 
   5  -7  -1   79.65    0.66 
  -5   7   1   80.30    0.71 
  -5   7   1   79.70    0.68 
   4  -7  -1   -0.07    0.20 
   4  -7  -1    0.35    0.14 
   4  -7  -1    0.14    0.17 
   4  -7  -1   -0.08    0.11 
  -4   7   1    0.14    0.24 
  -4   7   1   -0.09    0.20 
  -4   7   1   -0.33    0.13 
   3  -7  -1    4.49    0.15 
   3  -7  -1    4.56    0.14 
   3  -7  -1    4.04    0.18 
  -3   7   1    4.52    0.24 
  -3   7   1    4.31    0.16 
  -3   7   1    5.32    0.20 
   2  -7  -1   23.88    0.29 
   2  -7  -1   25.42    0.29 
   2  -7  -1   24.11    0.26 
  -2   7   1   24.33    0.28 
  -2   7   1   25.39    0.41 
  -2   7   1   26.06    0.32 
   1  -7  -1   10.17    0.22 
   1  -7  -1   10.88    0.19 
   1  -7  -1   10.19    0.21 
  -1   7   1   10.79    0.29 
  -1   7   1   10.04    0.19 
  -1   7   1   10.25    0.21 
   0  -7  -1   84.68    0.69 
   0  -7  -1   85.86    0.67 
   0  -7  -1   86.31    0.76 
   0   7   1   85.60    0.67 
   0   7   1   85.49    0.69 
   0   7   1   89.16    0.86 
  -1  -7  -1    0.49    0.20 
  -1  -7  -1   -0.03    0.15 
   1   7   1    0.46    0.27 
   1   7   1    0.38    0.12 
   1   7   1    0.58    0.18 
   1   7   1    0.08    0.12 
  -2  -7  -1  122.48    1.13 
  -2  -7  -1  122.88    1.02 
  -2  -7  -1  123.69    1.03 
   2   7   1  121.47    1.18 
   2   7   1  123.13    0.99 
   2   7   1  123.19    1.02 
   2   7   1  123.44    1.03 
  -3  -7  -1   19.91    0.30 
  -3  -7  -1   19.13    0.41 
  -3  -7  -1   19.68    0.44 
  -3  -7  -1   19.84    0.25 
   3   7   1   20.81    0.32 
   3   7   1   19.69    0.49 
   3   7   1   19.41    0.30 
  -4  -7  -1   16.32    0.34 
  -4  -7  -1   16.10    0.43 
  -4  -7  -1   17.67    0.25 
  -4  -7  -1   17.17    0.25 
   4   7   1   17.57    0.29 
   4   7   1   17.03    0.26 
  -5  -7  -1   12.04    0.25 
  -5  -7  -1   12.64    0.24 
  -5  -7  -1   12.38    0.49 
  -5  -7  -1   11.71    0.32 
   5   7   1   12.52    0.29 
   5   7   1   13.02    0.24 
  -6  -7  -1    0.24    0.16 
  -6  -7  -1    0.34    0.29 
  -6  -7  -1    1.22    0.20 
   6   7   1   -0.02    0.24 
   6   7   1    0.65    0.21 
  -7  -7  -1    6.06    0.20 
  -7  -7  -1    7.12    0.24 
  -7  -7  -1    6.03    0.37 
   7   7   1    6.31    0.24 
   7   7   1    6.02    0.30 
  -8  -7  -1    3.76    0.23 
  -8  -7  -1    4.16    0.21 
  -8  -7  -1    3.16    0.38 
   8   7   1    4.40    0.33 
   8   7   1    3.39    0.23 
  -9  -7  -1   -0.57    0.30 
  -9  -7  -1    0.61    0.23 
   9   7   1    0.34    0.24 
   9   7   1    1.80    0.36 
 -10  -7  -1   -0.25    0.22 
 -10  -7  -1    1.07    0.46 
  10   7   1    0.06    0.34 
 -11  -7  -1    1.18    0.23 
 -11  -7  -1    1.45    0.35 
  11   7   1    2.16    0.39 
 -12  -7  -1    0.39    0.51 
 -12  -7  -1    1.53    0.30 
  12   7   1    1.34    0.44 
 -13  -7  -1    1.30    0.26 
  13   7   1    1.94    0.46 
 -14   8   1   -2.70    0.51 
  13  -8  -1   27.39    0.53 
 -13   8   1   26.45    0.51 
  12  -8  -1    0.93    0.30 
  12  -8  -1    0.23    0.27 
 -12   8   1   -0.84    0.31 
  11  -8  -1    1.63    0.27 
  11  -8  -1    1.50    0.24 
 -11   8   1    1.91    0.32 
  10  -8  -1    9.07    0.34 
  10  -8  -1    8.20    0.25 
 -10   8   1    7.85    0.37 
   9  -8  -1   11.20    0.33 
   9  -8  -1   10.38    0.23 
  -9   8   1   11.32    0.29 
   8  -8  -1    0.57    0.24 
   8  -8  -1    0.78    0.16 
  -8   8   1    0.56    0.20 
   7  -8  -1    0.15    0.28 
   7  -8  -1   -0.49    0.13 
   7  -8  -1   -0.83    0.22 
  -7   8   1    0.48    0.20 
   6  -8  -1   75.39    0.84 
   6  -8  -1   76.96    0.63 
  -6   8   1   77.38    0.70 
   5  -8  -1   17.93    0.29 
   5  -8  -1   18.04    0.34 
  -5   8   1   18.20    0.44 
  -5   8   1   17.94    0.27 
   4  -8  -1    6.50    0.23 
   4  -8  -1    7.17    0.17 
   4  -8  -1    7.34    0.14 
  -4   8   1    6.77    0.18 
  -4   8   1    6.60    0.27 
   3  -8  -1   81.13    0.62 
   3  -8  -1   81.76    0.59 
   3  -8  -1   83.15    0.73 
  -3   8   1   80.85    0.62 
  -3   8   1   82.89    0.80 
   2  -8  -1   24.14    0.34 
   2  -8  -1   22.89    0.29 
   2  -8  -1   22.55    0.27 
  -2   8   1   22.51    0.32 
  -2   8   1   23.23    0.42 
   1  -8  -1   36.97    0.40 
   1  -8  -1   37.13    0.40 
   1  -8  -1   36.82    0.36 
  -1   8   1   37.48    0.43 
  -1   8   1   37.19    0.50 
   0  -8  -1    0.52    0.18 
   0  -8  -1    0.69    0.20 
   0  -8  -1    0.28    0.18 
   0   8   1    1.18    0.30 
   0   8   1   -0.02    0.20 
  -1  -8  -1    9.86    0.24 
  -1  -8  -1    9.31    0.30 
   1   8   1    9.09    0.38 
   1   8   1    8.54    0.25 
   1   8   1    9.36    0.20 
  -2  -8  -1   15.58    0.28 
  -2  -8  -1   16.49    0.39 
  -2  -8  -1   16.94    0.43 
  -2  -8  -1   16.63    0.31 
   2   8   1   16.30    0.28 
   2   8   1   16.53    0.51 
   2   8   1   16.55    0.31 
  -3  -8  -1    7.15    0.23 
  -3  -8  -1    7.12    0.35 
  -3  -8  -1    7.38    0.23 
  -3  -8  -1    6.37    0.25 
   3   8   1    7.04    0.22 
   3   8   1    7.73    0.46 
   3   8   1    7.78    0.26 
  -4  -8  -1   14.02    0.25 
  -4  -8  -1   13.43    0.24 
  -4  -8  -1   12.71    0.32 
  -4  -8  -1   12.45    0.38 
   4   8   1   13.70    0.26 
   4   8   1   13.62    0.22 
  -5  -8  -1    7.93    0.40 
  -5  -8  -1    9.34    0.23 
  -5  -8  -1    8.97    0.29 
  -5  -8  -1    9.82    0.24 
   5   8   1    8.56    0.25 
   5   8   1   10.06    0.28 
  -6  -8  -1    4.65    0.34 
  -6  -8  -1    4.33    0.23 
  -6  -8  -1    4.70    0.22 
  -6  -8  -1    2.15    0.45 
   6   8   1    4.44    0.25 
   6   8   1    4.66    0.27 
  -7  -8  -1    0.56    0.28 
  -7  -8  -1    1.25    0.21 
  -7  -8  -1    0.16    0.22 
   7   8   1    0.15    0.28 
   7   8   1    0.24    0.24 
  -8  -8  -1    2.79    0.40 
  -8  -8  -1    3.04    0.24 
   8   8   1    3.36    0.32 
   8   8   1    2.23    0.25 
  -9  -8  -1    0.30    0.24 
  -9  -8  -1    0.43    0.43 
   9   8   1    0.26    0.27 
   9   8   1   -0.09    0.33 
 -10  -8  -1    0.46    0.24 
 -10  -8  -1    0.61    0.44 
  10   8   1    0.79    0.34 
 -11  -8  -1    7.27    0.52 
 -11  -8  -1    8.27    0.29 
  11   8   1    9.03    0.44 
 -12  -8  -1    2.23    0.27 
  12   8   1    3.02    0.46 
  12  -9  -1    4.41    0.31 
 -12   9   1    4.78    0.35 
  11  -9  -1   13.73    0.36 
 -11   9   1   14.07    0.34 
  10  -9  -1    1.90    0.28 
 -10   9   1    1.45    0.32 
   9  -9  -1   17.97    0.35 
  -9   9   1   16.26    0.40 
   8  -9  -1    9.33    0.31 
  -8   9   1    9.50    0.27 
   7  -9  -1    0.82    0.26 
  -7   9   1   -0.24    0.28 
  -7   9   1    0.74    0.44 
   6  -9  -1    0.41    0.19 
   6  -9  -1    0.83    0.31 
  -6   9   1   -0.61    0.27 
  -6   9   1   -0.01    0.39 
   5  -9  -1    0.04    0.23 
  -5   9   1    0.36    0.20 
  -5   9   1    0.06    0.35 
   4  -9  -1   12.82    0.23 
   4  -9  -1   12.52    0.18 
   4  -9  -1   11.68    0.32 
  -4   9   1   12.53    0.25 
  -4   9   1   12.74    0.40 
   3  -9  -1    2.52    0.18 
   3  -9  -1    3.27    0.18 
  -3   9   1    3.40    0.34 
  -3   9   1    2.57    0.20 
   2  -9  -1    0.43    0.15 
   2  -9  -1    0.28    0.17 
  -2   9   1   -0.07    0.17 
  -2   9   1    0.17    0.30 
   1  -9  -1   80.46    0.70 
   1  -9  -1   78.55    0.65 
  -1   9   1   81.77    0.74 
  -1   9   1   82.43    0.88 
   0  -9  -1   -0.16    0.19 
   0  -9  -1    0.72    0.21 
   0  -9  -1   -0.09    0.20 
   0   9   1   -0.17    0.32 
   0   9   1   -1.19    0.21 
  -1  -9  -1   27.39    0.28 
  -1  -9  -1   27.18    0.39 
   1   9   1   27.02    0.25 
   1   9   1   26.70    0.48 
   1   9   1   26.73    0.29 
  -2  -9  -1    1.10    0.16 
  -2  -9  -1    0.84    0.24 
  -2  -9  -1    1.05    0.26 
  -2  -9  -1    1.16    0.17 
   2   9   1    0.38    0.38 
   2   9   1    0.96    0.17 
   2   9   1    1.04    0.24 
  -3  -9  -1   31.59    0.48 
  -3  -9  -1   33.77    0.34 
  -3  -9  -1   34.40    0.41 
  -3  -9  -1   33.41    0.52 
   3   9   1   35.44    0.45 
   3   9   1   33.66    0.70 
   3   9   1   34.25    0.37 
  -4  -9  -1    2.33    0.35 
  -4  -9  -1    2.00    0.21 
  -4  -9  -1    1.40    0.22 
  -4  -9  -1    2.05    0.30 
   4   9   1    1.58    0.25 
   4   9   1    2.62    0.24 
  -5  -9  -1   -1.17    0.37 
  -5  -9  -1    0.04    0.28 
  -5  -9  -1    0.21    0.20 
  -5  -9  -1   -0.17    0.22 
   5   9   1    0.05    0.23 
   5   9   1   -0.48    0.25 
  -6  -9  -1    8.05    0.55 
  -6  -9  -1    9.44    0.29 
  -6  -9  -1    9.27    0.40 
  -6  -9  -1    9.20    0.27 
   6   9   1    9.46    0.32 
   6   9   1    7.68    0.33 
  -7  -9  -1    0.99    0.24 
  -7  -9  -1    0.48    0.28 
   7   9   1    0.50    0.27 
   7   9   1    1.83    0.32 
  -8  -9  -1    0.45    0.25 
  -8  -9  -1    0.03    0.38 
   8   9   1    0.51    0.30 
   8   9   1   -0.18    0.25 
  -9  -9  -1    1.37    0.42 
  -9  -9  -1    1.66    0.25 
   9   9   1    2.27    0.37 
 -10  -9  -1    3.52    0.26 
 -10  -9  -1    4.47    0.39 
  10   9   1    4.79    0.38 
 -11  -9  -1   10.67    0.33 
 -11  -9  -1    9.80    0.57 
  11   9   1    9.52    0.45 
  12 -10  -1    8.53    0.38 
 -12  10   1    8.57    0.47 
  11 -10  -1    3.20    0.32 
 -11  10   1    2.53    0.28 
  10 -10  -1    3.93    0.31 
 -10  10   1    3.26    0.35 
   9 -10  -1   11.41    0.28 
  -9  10   1   12.51    0.39 
  -9  10   1   12.84    0.58 
   8 -10  -1   -0.27    0.27 
  -8  10   1    0.05    0.24 
  -8  10   1    0.60    0.49 
   7 -10  -1   11.81    0.33 
  -7  10   1   11.39    0.35 
  -7  10   1   12.01    0.55 
   6 -10  -1    0.69    0.26 
  -6  10   1    0.89    0.38 
  -6  10   1    0.03    0.30 
   5 -10  -1    0.31    0.20 
   5 -10  -1    1.79    0.31 
  -5  10   1    0.69    0.38 
  -5  10   1   -0.13    0.21 
   4 -10  -1    5.57    0.26 
   4 -10  -1    5.92    0.17 
   4 -10  -1    5.41    0.32 
  -4  10   1    5.93    0.39 
  -4  10   1    5.87    0.31 
   3 -10  -1   42.87    0.39 
   3 -10  -1   43.27    0.49 
  -3  10   1   43.78    0.53 
  -3  10   1   44.38    0.64 
   2 -10  -1    0.51    0.20 
   2 -10  -1    0.27    0.23 
  -2  10   1    0.91    0.28 
  -2  10   1   -0.01    0.34 
   1 -10  -1    1.82    0.23 
   1 -10  -1    1.50    0.23 
  -1  10   1    3.03    0.40 
  -1  10   1    1.25    0.27 
   0  10   1    1.00    0.40 
   0  10   1    0.29    0.26 
  -1 -10  -1   10.32    0.28 
  -1 -10  -1   10.96    0.38 
   1  10   1   10.22    0.34 
   1  10   1   10.54    0.51 
   1  10   1   11.24    0.24 
  -2 -10  -1    5.40    0.24 
  -2 -10  -1    6.02    0.27 
  -2 -10  -1    6.48    0.29 
   2  10   1    5.59    0.27 
   2  10   1    5.68    0.17 
   2  10   1    5.13    0.41 
  -3 -10  -1   33.43    0.40 
  -3 -10  -1   34.51    0.59 
  -3 -10  -1   35.19    0.64 
   3  10   1   33.47    0.43 
   3  10   1   34.54    0.78 
   3  10   1   34.25    0.40 
  -4 -10  -1    5.11    0.27 
  -4 -10  -1    3.90    0.37 
  -4 -10  -1    4.75    0.33 
   4  10   1    5.10    0.30 
   4  10   1    4.51    0.25 
  -5 -10  -1    1.93    0.35 
  -5 -10  -1    0.62    0.41 
  -5 -10  -1    1.70    0.24 
   5  10   1    1.63    0.27 
   5  10   1    2.60    0.24 
  -6 -10  -1    0.75    0.25 
  -6 -10  -1    0.57    0.35 
   6  10   1    0.69    0.26 
   6  10   1    0.50    0.27 
  -7 -10  -1    8.94    0.36 
  -7 -10  -1    9.03    0.28 
   7  10   1    9.17    0.32 
   7  10   1    8.53    0.30 
  -8 -10  -1   -0.12    0.41 
  -8 -10  -1   -0.12    0.24 
   8  10   1   -0.34    0.30 
  -9 -10  -1   -0.52    0.43 
  -9 -10  -1   -0.39    0.25 
   9  10   1   -0.09    0.33 
 -10 -10  -1    0.49    0.45 
 -10 -10  -1    0.15    0.27 
  10  10   1    0.24    0.37 
  11 -11  -1   -0.15    0.32 
 -11  11   1    1.73    0.62 
 -11  11   1   -0.18    0.37 
  10 -11  -1    2.65    0.28 
 -10  11   1    1.92    0.37 
 -10  11   1    3.07    0.61 
   9 -11  -1    0.99    0.29 
  -9  11   1    1.96    0.48 
  -9  11   1    0.13    0.24 
   8 -11  -1    9.22    0.36 
  -8  11   1    9.47    0.33 
  -8  11   1   10.34    0.60 
   7 -11  -1    0.81    0.28 
  -7  11   1    0.45    0.25 
  -7  11   1    1.41    0.48 
   6 -11  -1    2.06    0.29 
  -6  11   1    1.28    0.42 
  -6  11   1    1.35    0.32 
   5 -11  -1   11.68    0.27 
  -5  11   1   13.03    0.38 
  -5  11   1   12.17    0.50 
   4 -11  -1    4.42    0.31 
  -4  11   1    4.29    0.48 
  -4  11   1    2.05    0.33 
   3 -11  -1    8.18    0.23 
   3 -11  -1    8.13    0.24 
  -3  11   1    7.31    0.26 
  -3  11   1    7.43    0.44 
   2 -11  -1    0.90    0.22 
   2 -11  -1    0.35    0.26 
  -2  11   1    0.10    0.41 
  -2  11   1    0.05    0.23 
   1 -11  -1   33.41    0.48 
   1 -11  -1   32.19    0.49 
  -1  11   1   34.06    0.69 
  -1  11   1   31.45    0.44 
   0 -11  -1    7.40    0.32 
   0  11   1    7.91    0.32 
   0  11   1    6.19    0.44 
  -1 -11  -1   -0.30    0.25 
   1  11   1    0.09    0.31 
   1  11   1    0.56    0.48 
  -2 -11  -1   -0.51    0.30 
  -2 -11  -1    0.06    0.19 
   2  11   1    0.44    0.30 
  -3 -11  -1    3.16    0.27 
  -3 -11  -1    2.49    0.31 
   3  11   1    3.55    0.31 
   3  11   1    3.48    0.21 
   3  11   1    1.12    0.55 
  -4 -11  -1    5.09    0.36 
  -4 -11  -1    4.39    0.28 
   4  11   1    5.18    0.26 
   4  11   1    4.62    0.31 
  -5 -11  -1    1.33    0.33 
  -5 -11  -1    1.26    0.25 
   5  11   1    1.14    0.24 
   5  11   1    1.24    0.29 
  -6 -11  -1    0.43    0.36 
  -6 -11  -1   -0.86    0.25 
   6  11   1    0.28    0.28 
   6  11   1   -0.36    0.21 
  -7 -11  -1    7.33    0.45 
  -7 -11  -1    7.16    0.29 
   7  11   1    7.15    0.32 
   7  11   1    7.17    0.33 
  -8 -11  -1   -0.18    0.27 
  -8 -11  -1    1.16    0.43 
   8  11   1    0.38    0.35 
  -9 -11  -1    0.18    0.45 
  -9 -11  -1    1.50    0.29 
   9  11   1    1.08    0.36 
  10 -12  -1    7.97    0.36 
 -10  12   1    8.40    0.57 
 -10  12   1    7.07    0.61 
   9 -12  -1    1.08    0.32 
  -9  12   1    0.34    0.50 
  -9  12   1    0.45    0.27 
   8 -12  -1   23.96    0.45 
  -8  12   1   24.36    0.70 
  -8  12   1   24.03    0.49 
   7 -12  -1    2.64    0.23 
  -7  12   1    2.12    0.34 
  -7  12   1    2.36    0.48 
   6 -12  -1    3.15    0.30 
  -6  12   1    3.07    0.46 
  -6  12   1    3.05    0.27 
   5 -12  -1   -0.13    0.29 
  -5  12   1    0.00    0.44 
  -5  12   1   -0.86    0.32 
   4 -12  -1    0.08    0.28 
  -4  12   1    0.23    0.33 
  -4  12   1    0.39    0.44 
   3 -12  -1    0.02    0.28 
  -3  12   1   -0.38    0.42 
  -3  12   1    0.69    0.33 
   2 -12  -1    0.02    0.20 
  -2  12   1    1.30    0.49 
  -2  12   1    0.39    0.32 
  -1  12   1    8.07    0.52 
  -1  12   1    6.22    0.25 
   0  12   1    9.38    0.31 
   0  12   1   11.77    0.61 
  -1 -12  -1    2.76    0.30 
  -1 -12  -1    2.34    0.28 
   1  12   1    2.36    0.49 
   1  12   1    1.67    0.31 
  -2 -12  -1    1.41    0.29 
  -2 -12  -1    1.55    0.29 
   2  12   1    1.86    0.34 
   2  12   1    1.68    0.52 
  -3 -12  -1    0.80    0.26 
  -3 -12  -1    0.62    0.28 
   3  12   1   -0.05    0.30 
  -4 -12  -1    8.33    0.38 
  -4 -12  -1    7.03    0.24 
   4  12   1    7.41    0.33 
  -5 -12  -1    1.00    0.33 
  -5 -12  -1    0.31    0.26 
   5  12   1    1.26    0.32 
   5  12   1    0.54    0.25 
  -6 -12  -1    0.83    0.28 
  -6 -12  -1    1.85    0.38 
   6  12   1    0.74    0.30 
   6  12   1    1.60    0.30 
  -7 -12  -1    3.11    0.27 
  -7 -12  -1    3.46    0.41 
   7  12   1    3.70    0.32 
  -8 -12  -1   -0.33    0.43 
   8  12   1   -0.41    0.31 
   9 -13  -1    0.95    0.26 
   8 -13  -1   11.63    0.39 
  -8  13   1   12.08    0.45 
   7 -13  -1    1.81    0.32 
  -7  13   1    0.62    0.36 
   6 -13  -1    4.16    0.33 
  -6  13   1    5.03    0.40 
   5 -13  -1    0.13    0.23 
  -5  13   1    0.22    0.35 
   4 -13  -1    7.17    0.33 
  -4  13   1    5.90    0.37 
   3 -13  -1    1.23    0.30 
  -3  13   1    1.32    0.35 
   2 -13  -1    2.48    0.23 
  -2  13   1    3.23    0.36 
  -1  13   1    0.87    0.33 
   0 -13  -1    4.44    0.32 
   0  13   1    4.81    0.29 
  -1 -13  -1   24.43    0.64 
  -1 -13  -1   20.64    0.42 
   1  13   1   20.45    0.39 
  -2 -13  -1    4.75    0.32 
  -2 -13  -1    4.74    0.32 
   2  13   1    5.01    0.36 
  -3 -13  -1    4.14    0.31 
  -3 -13  -1    4.66    0.35 
   3  13   1    4.61    0.36 
  -4 -13  -1    8.01    0.44 
  -4 -13  -1    6.72    0.34 
   4  13   1    7.52    0.39 
  -5 -13  -1    1.69    0.38 
  -5 -13  -1    1.04    0.30 
   5  13   1    0.03    0.34 
  -6 -13  -1    1.58    0.40 
   7 -14  -1    2.46    0.36 
  -7  14   1    1.89    0.33 
   6 -14  -1   -0.71    0.30 
  -6  14   1   -0.14    0.28 
   5 -14  -1    5.00    0.35 
  -5  14   1    4.54    0.40 
   4 -14  -1    2.97    0.34 
  -4  14   1    3.23    0.40 
   3 -14  -1    0.99    0.24 
  -3  14   1    0.57    0.29 
  -2  14   1    0.95    0.36 
  -1  14   1    0.79    0.37 
   0 -14  -1    1.90    0.33 
   0 -14  -1    2.47    0.29 
   0  14   1    1.54    0.28 
  -1 -14  -1    6.48    0.33 
  -1 -14  -1    6.99    0.35 
   1  14   1    7.21    0.33 
  -2 -14  -1    2.36    0.30 
  -2 -14  -1    2.13    0.25 
   2  14   1    2.54    0.37 
  -3 -14  -1    3.34    0.25 
  -3 -14  -1    4.69    0.38 
   3  14   1    3.06    0.36 
  -4 -14  -1    7.87    0.41 
   4  14   1    7.53    0.33 
  -3  15   1    2.08    0.41 
  -2  15   1    0.67    0.39 
  -1  15   1    1.22    0.39 
   0  15   1    0.57    0.30 
   3  15  -2    5.60    0.33 
   2  15  -2    0.88    0.37 
  -2 -15   2    0.97    0.33 
   1  15  -2    1.38    0.38 
  -1 -15   2    2.08    0.26 
   0  15  -2    4.44    0.40 
   0 -15   2    4.67    0.35 
  -1  15  -2    1.18    0.30 
   1 -15   2    0.41    0.25 
  -2  15  -2    4.82    0.40 
   2 -15   2    6.01    0.37 
  -3  15  -2    3.25    0.30 
   3 -15   2    3.35    0.28 
  -4  15  -2    0.80    0.38 
  -5  15  -2   -0.50    0.37 
   6 -15   2    0.59    0.33 
   6  14  -2    2.92    0.40 
  -6 -14   2    2.07    0.44 
   5  14  -2    2.57    0.40 
  -5 -14   2    1.72    0.33 
  -5 -14   2    2.11    0.42 
   4  14  -2    4.24    0.39 
  -4 -14   2    3.44    0.34 
  -4 -14   2    4.21    0.33 
   3  14  -2    1.36    0.38 
   3  14  -2    1.36    0.67 
  -3 -14   2    1.32    0.36 
  -3 -14   2    1.00    0.25 
   2  14  -2    0.71    0.71 
   2  14  -2    1.05    0.36 
  -2 -14   2    0.85    0.31 
  -2 -14   2    0.60    0.31 
   1  14  -2   -2.14    0.57 
   1  14  -2   -0.40    0.35 
  -1 -14   2    0.39    0.26 
  -1 -14   2    0.14    0.31 
   0  14  -2    7.37    0.32 
   0  14  -2    4.55    0.67 
   0 -14   2    7.37    0.34 
   0 -14   2    7.33    0.35 
  -1  14  -2   -1.55    0.63 
  -1  14  -2    1.40    0.35 
   1 -14   2    0.58    0.23 
  -2  14  -2    5.86    0.69 
  -2  14  -2    7.26    0.39 
   2 -14   2    8.99    0.38 
  -3  14  -2    1.31    0.27 
  -3  14  -2   -0.02    0.59 
  -4  14  -2    2.42    0.36 
  -4  14  -2    1.62    0.59 
  -5  14  -2   10.26    0.41 
  -5  14  -2    8.86    0.65 
   5 -14   2    9.48    0.34 
  -6  14  -2    0.12    0.58 
  -6  14  -2   -0.35    0.27 
   6 -14   2    0.59    0.31 
  -7  14  -2   15.37    0.39 
  -7  14  -2   15.12    0.69 
   7 -14   2   16.09    0.42 
  -8  14  -2    1.90    0.61 
   8 -14   2    1.00    0.32 
   7  13  -2    2.04    0.36 
   7  13  -2    2.42    0.32 
  -7 -13   2    2.94    0.36 
  -7 -13   2    2.29    0.41 
   6  13  -2   -0.79    0.39 
   6  13  -2   -0.44    0.34 
  -6 -13   2   -0.31    0.30 
  -6 -13   2   -1.04    0.39 
   5  13  -2   -0.38    0.34 
   5  13  -2    4.98    0.92 
  -5 -13   2    0.68    0.34 
  -5 -13   2    0.46    0.30 
   4  13  -2    0.57    0.34 
   4  13  -2    0.83    0.75 
  -4 -13   2    0.99    0.30 
  -4 -13   2    0.76    0.34 
   3  13  -2    1.85    0.34 
   3  13  -2    2.17    0.63 
  -3 -13   2    1.79    0.30 
  -3 -13   2    1.82    0.32 
   2  13  -2    0.60    0.24 
   2  13  -2   -0.20    0.65 
  -2 -13   2    0.67    0.29 
  -2 -13   2    0.80    0.25 
   1  13  -2   -0.60    0.63 
   1  13  -2    0.64    0.25 
  -1 -13   2    1.09    0.29 
  -1 -13   2    0.69    0.25 
   0  13  -2    9.15    0.37 
   0  13  -2    8.82    0.65 
   0 -13   2   10.07    0.31 
   0 -13   2    9.41    0.28 
  -1  13  -2    1.06    0.59 
  -1  13  -2    2.02    0.34 
   1 -13   2    2.07    0.30 
   1 -13   2    3.05    0.24 
  -2  13  -2   13.86    0.66 
  -2  13  -2   14.59    0.39 
  -3  13  -2   -0.23    0.48 
  -3  13  -2    1.33    0.26 
  -4  13  -2    7.47    0.57 
  -4  13  -2    8.87    0.39 
   4 -13   2    7.27    0.32 
  -5  13  -2    4.48    0.25 
  -5  13  -2    5.86    0.58 
   5 -13   2    6.35    0.32 
  -6  13  -2   10.15    0.41 
  -6  13  -2   10.73    0.64 
   6 -13   2   10.34    0.37 
  -7  13  -2    3.66    0.36 
  -7  13  -2    3.08    0.59 
   7 -13   2    3.60    0.31 
  -8  13  -2    7.56    0.39 
  -8  13  -2    7.06    0.60 
   8 -13   2    6.93    0.33 
  -9  13  -2    2.17    0.36 
  -9  13  -2    2.75    0.57 
   9 -13   2    2.12    0.31 
 -10  13  -2    0.28    0.58 
   9  12  -2    1.89    0.40 
  -9 -12   2    1.29    0.46 
   8  12  -2    1.29    0.34 
   8  12  -2    0.36    0.34 
  -8 -12   2    0.34    0.41 
  -8 -12   2    0.63    0.29 
   7  12  -2    0.57    0.34 
   7  12  -2    0.18    0.33 
  -7 -12   2   -0.66    0.40 
  -7 -12   2    0.37    0.29 
   6  12  -2    0.18    0.27 
   6  12  -2    0.35    0.33 
  -6 -12   2    0.20    0.36 
  -6 -12   2   -0.65    0.27 
   5  12  -2    6.22    0.81 
   5  12  -2    4.24    0.33 
   5  12  -2    4.35    0.25 
  -5 -12   2    4.19    0.30 
  -5 -12   2    3.99    0.37 
   4  12  -2    3.80    0.65 
   4  12  -2    4.30    0.28 
   4  12  -2    3.58    0.28 
  -4 -12   2    4.25    0.33 
  -4 -12   2    3.94    0.31 
   3  12  -2    0.26    0.24 
   3  12  -2    1.79    0.65 
  -3 -12   2    0.43    0.28 
  -3 -12   2   -0.19    0.26 
   2  12  -2   -0.15    0.31 
   2  12  -2    2.31    0.66 
  -2 -12   2   -0.43    0.26 
  -2 -12   2    0.16    0.28 
   1  12  -2    3.83    0.34 
   1  12  -2    9.21    0.73 
  -1 -12   2    4.37    0.31 
  -1 -12   2    2.75    0.29 
   0  12  -2   -0.16    0.32 
   0  12  -2    3.41    0.64 
   0 -12   2    0.87    0.30 
   0 -12   2   -0.16    0.25 
  -1  12  -2   21.40    0.43 
  -1  12  -2   23.52    0.69 
   1 -12   2   22.68    0.42 
   1 -12   2   22.29    0.47 
  -2  12  -2    3.23    0.34 
  -2  12  -2    4.36    0.59 
  -3  12  -2    1.07    0.25 
  -3  12  -2    1.03    0.49 
   3 -12   2    0.31    0.19 
  -4  12  -2   21.06    0.41 
  -4  12  -2   23.07    0.67 
   4 -12   2   22.49    0.40 
  -5  12  -2    0.46    0.32 
  -5  12  -2    0.96    0.49 
   5 -12   2    1.05    0.27 
  -6  12  -2   18.01    0.70 
  -6  12  -2   15.93    0.40 
   6 -12   2   17.45    0.33 
  -7  12  -2    2.33    0.52 
  -7  12  -2    1.90    0.25 
   7 -12   2    2.27    0.29 
  -8  12  -2   31.27    0.97 
  -8  12  -2   29.49    0.47 
   8 -12   2   28.84    0.47 
  -9  12  -2    8.93    0.66 
  -9  12  -2    6.18    0.28 
   9 -12   2    7.39    0.28 
 -10  12  -2    1.10    0.35 
 -10  12  -2    1.75    0.59 
  10 -12   2    0.33    0.30 
 -11  12  -2    2.44    0.62 
  11 -12   2    1.56    0.59 
  10  11  -2   -0.35    0.38 
 -10 -11   2   -0.69    0.42 
   9  11  -2    2.93    0.38 
   9  11  -2    3.03    0.35 
  -9 -11   2    2.30    0.45 
  -9 -11   2    2.38    0.31 
   8  11  -2    0.32    0.35 
   8  11  -2    0.67    0.32 
  -8 -11   2    0.64    0.28 
  -8 -11   2   -0.17    0.38 
   7  11  -2    8.56    0.33 
   7  11  -2    8.54    0.36 
  -7 -11   2    8.85    0.30 
  -7 -11   2    7.76    0.39 
   6  11  -2    0.89    0.31 
   6  11  -2    0.77    0.30 
   6  11  -2   -0.04    0.72 
  -6 -11   2   -0.60    0.32 
  -6 -11   2    0.25    0.21 
   5  11  -2   -0.72    0.30 
   5  11  -2    3.62    0.76 
   5  11  -2   -1.46    0.25 
  -5 -11   2    0.69    0.35 
  -5 -11   2    0.16    0.27 
   3  11  -2    1.62    0.58 
   3  11  -2   -0.19    0.28 
   3  11  -2    0.74    0.20 
  -3 -11   2    0.21    0.25 
  -3 -11   2    0.46    0.26 
   2  11  -2   -0.38    0.29 
   2  11  -2    0.25    0.57 
  -2 -11   2    0.41    0.20 
  -2 -11   2    0.23    0.43 
  -2 -11   2   -0.01    0.22 
   1  11  -2    0.77    0.22 
   1  11  -2    0.86    0.49 
  -1 -11   2    0.46    0.23 
  -1 -11   2    0.84    0.31 
  -1 -11   2    0.18    0.19 
   0  11  -2    0.45    0.47 
   0  11  -2    0.68    0.22 
   0 -11   2   -0.02    0.20 
   0 -11   2    0.21    0.25 
   0 -11   2    0.81    0.34 
  -1  11  -2   56.06    0.65 
  -1  11  -2   56.83    0.92 
  -2  11  -2   -0.02    0.29 
  -2  11  -2    0.81    0.50 
  -3  11  -2    6.18    0.31 
  -3  11  -2    6.20    0.52 
   3 -11   2    6.45    0.19 
   3 -11   2    6.36    0.23 
   3 -11   2    5.00    0.28 
  -4  11  -2    1.49    0.23 
  -4  11  -2    1.48    0.50 
   4 -11   2    1.65    0.11 
   4 -11   2    2.01    0.25 
   4 -11   2    1.28    0.25 
  -5  11  -2   24.01    0.43 
  -5  11  -2   25.53    0.73 
   5 -11   2   24.30    0.38 
   5 -11   2   25.48    0.55 
  -6  11  -2    0.64    0.48 
  -6  11  -2    0.16    0.30 
   6 -11   2    0.49    0.25 
  -7  11  -2    5.60    0.56 
  -7  11  -2    4.05    0.34 
   7 -11   2    5.18    0.30 
  -8  11  -2   44.85    0.87 
  -8  11  -2   42.12    0.49 
   8 -11   2   40.97    0.45 
  -9  11  -2    0.79    0.54 
  -9  11  -2   -0.43    0.30 
   9 -11   2   -0.31    0.27 
 -10  11  -2    4.47    0.67 
 -10  11  -2    2.62    0.34 
  10 -11   2    2.30    0.53 
  10 -11   2    2.39    0.29 
 -11  11  -2    3.93    0.61 
 -11  11  -2    1.98    0.31 
  11 -11   2    1.64    0.49 
 -12  11  -2   10.55    0.76 
  12 -11   2    7.71    0.59 
  11  10  -2    2.08    0.42 
 -11 -10   2    2.59    0.49 
  10  10  -2    3.49    0.37 
 -10 -10   2    3.73    0.30 
 -10 -10   2    4.22    0.46 
   9  10  -2    1.73    0.35 
   9  10  -2    1.43    0.31 
  -9 -10   2    0.77    0.42 
  -9 -10   2    0.75    0.27 
   8  10  -2    0.68    0.31 
   8  10  -2    0.80    0.22 
  -8 -10   2    0.53    0.38 
  -8 -10   2    1.77    0.28 
   7  10  -2   15.16    0.39 
   7  10  -2   15.32    0.39 
  -7 -10   2   15.07    0.36 
  -7 -10   2   15.26    0.49 
   6  10  -2    5.79    0.31 
   6  10  -2    6.51    0.33 
  -6 -10   2    4.80    0.28 
  -6 -10   2    4.67    0.39 
   5  10  -2   21.67    0.82 
   5  10  -2   20.28    0.37 
   5  10  -2   19.41    0.38 
  -5 -10   2   19.03    0.31 
  -5 -10   2   19.62    0.44 
   4  10  -2   17.27    0.34 
   4  10  -2   18.66    0.28 
   4  10  -2   19.39    0.67 
  -4 -10   2   18.42    0.32 
  -4 -10   2   17.24    0.36 
   3  10  -2   46.35    0.53 
   3  10  -2   44.08    0.41 
   3  10  -2   47.65    0.97 
  -3 -10   2   44.91    0.65 
  -3 -10   2   44.77    0.66 
  -3 -10   2   45.75    0.51 
   2  10  -2    8.86    0.34 
  -2 -10   2    8.41    0.28 
  -2 -10   2   10.04    0.43 
   1  10  -2   16.48    0.54 
   1  10  -2   16.40    0.35 
  -1 -10   2   14.42    0.42 
  -1 -10   2   14.11    0.26 
  -1 -10   2   14.60    0.29 
   0  10  -2    7.50    0.28 
   0  10  -2    7.14    0.50 
   0 -10   2    7.54    0.34 
   0 -10   2    5.94    0.19 
   0 -10   2    6.28    0.20 
  -1  10  -2   14.94    0.25 
  -1  10  -2   15.88    0.52 
   1 -10   2   17.21    0.42 
  -2  10  -2    0.19    0.25 
  -2  10  -2    0.28    0.39 
   2 -10   2    1.10    0.18 
  -3  10  -2    2.19    0.26 
  -3  10  -2    2.46    0.45 
   3 -10   2    1.58    0.25 
   3 -10   2    2.39    0.14 
   3 -10   2    2.83    0.18 
  -4  10  -2    1.69    0.43 
  -4  10  -2    1.64    0.27 
   4 -10   2    1.06    0.17 
   4 -10   2    1.21    0.08 
  -5  10  -2   32.14    0.48 
  -5  10  -2   32.91    0.71 
   5 -10   2   34.08    0.47 
   5 -10   2   32.94    0.53 
  -6  10  -2   -0.02    0.48 
  -6  10  -2    0.43    0.27 
   6 -10   2    0.60    0.18 
   6 -10   2    0.24    0.25 
  -7  10  -2    4.28    0.30 
  -7  10  -2    5.79    0.58 
   7 -10   2    4.63    0.31 
   7 -10   2    4.62    0.28 
  -8  10  -2    2.59    0.31 
  -8  10  -2    4.47    0.59 
   8 -10   2    3.55    0.29 
  -9  10  -2   12.17    0.65 
  -9  10  -2    9.99    0.34 
   9 -10   2   10.94    0.32 
 -10  10  -2    1.05    0.54 
 -10  10  -2    0.27    0.29 
  10 -10   2    1.55    0.27 
  10 -10   2   -0.25    0.46 
 -11  10  -2    2.50    0.30 
 -11  10  -2    3.87    0.57 
  11 -10   2    1.96    0.47 
  11 -10   2    3.30    0.29 
 -12  10  -2   11.54    0.36 
  12 -10   2    9.14    0.49 
  12   9  -2   -0.69    0.44 
 -12  -9   2    0.38    0.53 
  11   9  -2    0.65    0.41 
 -11  -9   2   -0.06    0.47 
 -11  -9   2    1.11    0.30 
  10   9  -2    8.99    0.40 
  10   9  -2    8.94    0.34 
 -10  -9   2    8.72    0.32 
 -10  -9   2    8.41    0.49 
   9   9  -2   -0.71    0.32 
   9   9  -2    0.64    0.29 
  -9  -9   2   -0.22    0.19 
  -9  -9   2   -0.01    0.30 
   8   9  -2    0.59    0.28 
   8   9  -2    1.22    0.32 
  -8  -9   2    0.94    0.26 
  -8  -9   2    0.48    0.37 
   7   9  -2   21.34    0.37 
   7   9  -2   19.68    0.37 
  -7  -9   2   20.92    0.47 
  -7  -9   2   20.82    0.34 
   6   9  -2    3.70    0.21 
   6   9  -2    5.48    0.77 
   6   9  -2    3.31    0.25 
  -6  -9   2    4.03    0.20 
  -6  -9   2    3.40    0.33 
   5   9  -2    5.74    0.29 
   5   9  -2    7.24    0.64 
  -5  -9   2    5.50    0.31 
  -5  -9   2    5.90    0.26 
   4   9  -2    8.87    0.32 
  -4  -9   2    8.62    0.24 
  -4  -9   2    8.26    0.46 
  -4  -9   2    7.29    0.32 
   3   9  -2  127.38    1.47 
   3   9  -2  126.17    1.09 
  -3  -9   2  127.47    1.25 
  -3  -9   2  127.39    1.36 
  -3  -9   2  125.34    1.11 
   2   9  -2   28.58    0.28 
   2   9  -2   30.76    0.64 
   2   9  -2   31.12    0.34 
  -2  -9   2   31.27    0.47 
  -2  -9   2   30.73    0.37 
  -2  -9   2   28.98    0.54 
   1   9  -2    8.96    0.46 
   1   9  -2    8.73    0.29 
   1   9  -2    8.75    0.17 
  -1  -9   2    8.76    0.26 
  -1  -9   2    8.46    0.26 
  -1  -9   2    9.36    0.42 
   0   9  -2    7.14    0.41 
   0   9  -2    6.18    0.25 
   0  -9   2    5.74    0.22 
   0  -9   2    7.49    0.33 
   0  -9   2    5.92    0.19 
  -1   9  -2    9.33    0.43 
  -1   9  -2    8.72    0.19 
  -1   9  -2    8.83    0.21 
   1  -9   2    9.94    0.32 
  -2   9  -2    0.66    0.35 
  -2   9  -2    1.00    0.21 
  -2   9  -2    0.42    0.22 
   2  -9   2    0.94    0.15 
  -3   9  -2    1.79    0.35 
  -3   9  -2    1.50    0.21 
  -3   9  -2    1.59    0.19 
   3  -9   2    1.44    0.18 
   3  -9   2    1.57    0.19 
  -4   9  -2    1.38    0.40 
  -4   9  -2    0.86    0.16 
  -4   9  -2    0.42    0.14 
   4  -9   2    0.99    0.19 
   4  -9   2    0.78    0.19 
  -5   9  -2   73.10    0.94 
  -5   9  -2   72.21    0.63 
  -5   9  -2   72.13    0.61 
   5  -9   2   70.84    0.67 
   5  -9   2   71.39    0.56 
  -6   9  -2    8.35    0.28 
  -6   9  -2    8.06    0.47 
  -6   9  -2    8.32    0.25 
   6  -9   2    8.14    0.27 
   6  -9   2    8.96    0.25 
  -7   9  -2    9.90    0.21 
  -7   9  -2   10.20    0.51 
  -7   9  -2    9.87    0.22 
   7  -9   2    9.86    0.28 
   7  -9   2   10.01    0.25 
  -8   9  -2    6.18    0.28 
  -8   9  -2    7.41    0.50 
   8  -9   2    6.92    0.21 
   8  -9   2    6.09    0.28 
  -9   9  -2   33.29    0.44 
   9  -9   2   32.99    0.57 
   9  -9   2   33.53    0.42 
 -10   9  -2   -0.53    0.26 
  10  -9   2   -0.05    0.24 
  10  -9   2   -1.00    0.40 
 -11   9  -2    1.48    0.30 
  11  -9   2    2.08    0.44 
  11  -9   2    2.51    0.27 
 -12   9  -2   -0.92    0.28 
  12  -9   2   -1.54    0.39 
 -13   9  -2    3.24    0.33 
  12   8  -2   -1.00    0.40 
 -12  -8   2   -1.50    0.45 
 -12  -8   2    0.69    0.30 
  11   8  -2    1.00    0.28 
  11   8  -2   -0.04    0.39 
 -11  -8   2    0.40    0.34 
 -11  -8   2    0.44    0.27 
  10   8  -2    8.47    0.33 
  10   8  -2    8.87    0.42 
 -10  -8   2    9.07    0.52 
 -10  -8   2    8.91    0.33 
   9   8  -2    0.36    0.26 
   9   8  -2   -0.01    0.28 
  -9  -8   2    0.11    0.25 
  -9  -8   2   -0.65    0.40 
   8   8  -2    0.24    0.20 
  -8  -8   2    0.01    0.34 
  -8  -8   2   -0.43    0.23 
   7   8  -2    2.74    0.28 
  -7  -8   2    2.32    0.25 
  -7  -8   2    1.64    0.35 
   6   8  -2   16.24    0.33 
   6   8  -2   17.62    0.79 
  -6  -8   2   17.39    0.29 
  -6  -8   2   15.92    0.26 
  -6  -8   2   15.00    0.42 
   5   8  -2    1.94    0.53 
   5   8  -2    0.74    0.17 
  -5  -8   2    0.61    0.26 
  -5  -8   2    0.91    0.21 
  -5  -8   2    0.41    0.37 
  -5  -8   2    1.05    0.19 
   4   8  -2   22.59    0.64 
   4   8  -2   20.57    0.31 
  -4  -8   2   20.64    0.50 
  -4  -8   2   20.17    0.35 
  -4  -8   2   21.48    0.26 
  -4  -8   2   21.60    0.30 
   3   8  -2  136.34    1.37 
   3   8  -2  139.94    1.12 
  -3  -8   2  137.22    1.08 
  -3  -8   2  137.47    1.20 
  -3  -8   2  136.64    1.32 
  -3  -8   2  138.13    1.08 
   2   8  -2   15.41    0.27 
   2   8  -2   16.92    0.28 
   2   8  -2   17.16    0.51 
  -2  -8   2   15.36    0.21 
  -2  -8   2   16.89    0.43 
  -2  -8   2   15.75    0.22 
  -2  -8   2   15.66    0.28 
   1   8  -2   41.70    0.39 
   1   8  -2   40.21    0.60 
   1   8  -2   41.70    0.42 
  -1  -8   2   40.78    0.44 
  -1  -8   2   40.91    0.38 
  -1  -8   2   39.34    0.34 
  -1  -8   2   39.77    0.52 
   0   8  -2   16.25    0.30 
   0   8  -2   16.67    0.28 
   0   8  -2   16.73    0.50 
   0  -8   2   16.72    0.46 
   0  -8   2   16.68    0.31 
   0  -8   2   16.44    0.28 
   0  -8   2   16.35    0.29 
  -1   8  -2   23.76    0.53 
  -1   8  -2   23.88    0.30 
  -1   8  -2   24.31    0.36 
   1  -8   2   22.82    0.33 
   1  -8   2   23.18    0.45 
  -2   8  -2  147.83    1.15 
  -2   8  -2  148.94    1.13 
  -2   8  -2  149.99    1.41 
   2  -8   2  147.63    1.12 
   2  -8   2  148.36    1.14 
  -3   8  -2    0.05    0.15 
  -3   8  -2    0.40    0.14 
  -3   8  -2   -0.10    0.30 
   3  -8   2    0.51    0.18 
   3  -8   2    0.53    0.20 
   3  -8   2    0.57    0.16 
  -4   8  -2    4.94    0.35 
  -4   8  -2    5.25    0.16 
  -4   8  -2    4.90    0.21 
   4  -8   2    5.41    0.20 
   4  -8   2    5.66    0.19 
  -5   8  -2    1.44    0.21 
  -5   8  -2    1.87    0.39 
  -5   8  -2    1.45    0.16 
   5  -8   2    1.38    0.20 
   5  -8   2    0.89    0.20 
  -6   8  -2   13.50    0.25 
  -6   8  -2   13.48    0.51 
  -6   8  -2   13.41    0.30 
   6  -8   2   12.49    0.26 
   6  -8   2   12.73    0.30 
  -7   8  -2    0.34    0.42 
  -7   8  -2    1.03    0.17 
  -7   8  -2    0.89    0.19 
   7  -8   2    0.99    0.13 
   7  -8   2    0.04    0.27 
   7  -8   2    0.90    0.22 
  -8   8  -2    3.89    0.23 
  -8   8  -2    3.79    0.25 
   8  -8   2    3.90    0.22 
   8  -8   2    3.37    0.25 
   8  -8   2    3.91    0.15 
  -9   8  -2   21.02    0.35 
  -9   8  -2   22.17    0.38 
   9  -8   2   20.74    0.34 
   9  -8   2   20.35    0.41 
   9  -8   2   22.52    0.55 
   9  -8   2   21.81    0.31 
 -10   8  -2    1.80    0.26 
 -10   8  -2    1.04    0.36 
  10  -8   2    2.73    0.44 
  10  -8   2    2.28    0.19 
  10  -8   2    2.18    0.23 
 -11   8  -2    1.44    0.36 
 -11   8  -2    1.59    0.26 
  11  -8   2    0.67    0.40 
  11  -8   2    2.47    0.20 
  11  -8   2    2.10    0.23 
 -12   8  -2   -0.02    0.27 
 -12   8  -2   -0.64    0.33 
  12  -8   2    0.03    0.22 
  12  -8   2   -1.07    0.38 
 -13   8  -2    9.08    0.48 
 -13   8  -2    9.44    0.33 
  13  -8   2    9.56    0.30 
  14  -8   2    7.10    0.30 
  13   7  -2    2.15    0.46 
 -13  -7   2    3.32    0.33 
 -13  -7   2    1.15    0.56 
  12   7  -2    0.22    0.39 
 -12  -7   2    0.13    0.49 
 -12  -7   2    1.59    0.29 
  11   7  -2    0.36    0.39 
  11   7  -2   -0.31    0.26 
 -11  -7   2   -0.83    0.25 
 -11  -7   2    0.25    0.46 
  10   7  -2   29.53    0.37 
 -10  -7   2   28.88    0.37 
 -10  -7   2   29.36    0.63 
   9   7  -2    7.35    0.29 
  -9  -7   2    7.16    0.33 
  -9  -7   2    7.79    0.28 
   8   7  -2   14.14    0.33 
  -8  -7   2   12.85    0.29 
  -8  -7   2   13.98    0.31 
  -8  -7   2   13.84    0.47 
   7   7  -2    1.23    0.24 
  -7  -7   2    0.63    0.33 
  -7  -7   2    1.33    0.22 
  -7  -7   2    1.63    0.21 
   6   7  -2   36.40    0.41 
   6   7  -2   36.44    0.89 
  -6  -7   2   36.90    0.43 
  -6  -7   2   35.34    0.44 
  -6  -7   2   35.51    0.63 
   5   7  -2    5.28    0.25 
   5   7  -2    5.37    0.55 
  -5  -7   2    4.55    0.30 
  -5  -7   2    4.92    0.22 
  -5  -7   2    4.66    0.23 
  -5  -7   2    3.98    0.45 
   4   7  -2   40.19    0.76 
   4   7  -2   40.91    0.48 
  -4  -7   2   39.89    0.68 
  -4  -7   2   41.18    0.47 
  -4  -7   2   42.26    0.61 
  -4  -7   2   42.21    0.46 
   3   7  -2   19.51    0.28 
   3   7  -2   20.73    0.58 
   3   7  -2   18.68    0.26 
  -3  -7   2   21.07    0.31 
  -3  -7   2   18.86    0.29 
  -3  -7   2   19.28    0.48 
  -3  -7   2   18.78    0.39 
   2   7  -2   46.05    0.67 
   2   7  -2   45.90    0.42 
   2   7  -2   45.65    0.44 
  -2  -7   2   45.35    0.58 
  -2  -7   2   45.62    0.38 
  -2  -7   2   45.95    0.49 
  -2  -7   2   46.21    0.43 
   1   7  -2   -0.32    0.19 
   1   7  -2    0.00    0.34 
   1   7  -2   -0.10    0.13 
  -1  -7   2    0.20    0.26 
  -1  -7   2   -0.37    0.13 
  -1  -7   2   -0.47    0.15 
  -1  -7   2    0.20    0.13 
   0   7  -2   23.53    0.50 
   0   7  -2   23.04    0.28 
   0   7  -2   23.69    0.27 
   0  -7   2   23.64    0.44 
   0  -7   2   22.50    0.27 
   0  -7   2   22.80    0.26 
   0  -7   2   22.80    0.31 
  -1   7  -2   45.88    0.61 
  -1   7  -2   44.11    0.42 
  -1   7  -2   45.58    0.38 
   1  -7   2   47.01    0.60 
   1  -7   2   46.03    0.38 
   1  -7   2   45.83    0.41 
  -2   7  -2   78.93    0.62 
  -2   7  -2   77.72    0.83 
  -2   7  -2   76.49    0.61 
   2  -7   2   76.16    0.57 
   2  -7   2   75.46    0.57 
  -3   7  -2    2.19    0.20 
  -3   7  -2    2.13    0.32 
  -3   7  -2    2.05    0.13 
   3  -7   2    2.63    0.17 
   3  -7   2    2.89    0.17 
   3  -7   2    2.13    0.16 
  -4   7  -2    0.48    0.18 
  -4   7  -2    0.46    0.16 
  -4   7  -2    0.07    0.29 
   4  -7   2    0.69    0.17 
   4  -7   2    0.71    0.16 
   4  -7   2    0.74    0.16 
  -5   7  -2   35.74    0.39 
  -5   7  -2   35.94    0.41 
  -5   7  -2   36.06    0.64 
   5  -7   2   36.50    0.40 
   5  -7   2   35.63    0.45 
  -6   7  -2  192.00    1.69 
  -6   7  -2  193.15    1.72 
   6  -7   2  193.66    1.72 
   6  -7   2  191.96    1.61 
   6  -7   2  192.40    1.78 
  -7   7  -2   13.30    0.30 
  -7   7  -2   13.57    0.25 
  -7   7  -2   13.48    0.23 
   7  -7   2   13.80    0.24 
   7  -7   2   13.25    0.17 
   7  -7   2   12.78    0.26 
  -8   7  -2   17.39    0.31 
  -8   7  -2   18.47    0.30 
  -8   7  -2   16.80    0.38 
   8  -7   2   18.65    0.47 
   8  -7   2   15.82    0.36 
   8  -7   2   17.27    0.26 
   8  -7   2   17.88    0.29 
  -9   7  -2   13.87    0.31 
  -9   7  -2   14.65    0.29 
  -9   7  -2   14.14    0.36 
   9  -7   2   13.79    0.35 
   9  -7   2   14.75    0.30 
   9  -7   2   14.73    0.43 
   9  -7   2   14.71    0.25 
 -10   7  -2   15.22    0.33 
 -10   7  -2   14.05    0.42 
 -10   7  -2   14.81    0.34 
  10  -7   2   14.63    0.31 
  10  -7   2   17.26    0.51 
  10  -7   2   14.32    0.33 
 -11   7  -2   19.12    0.41 
 -11   7  -2   19.82    0.31 
  11  -7   2   20.28    0.29 
  11  -7   2   20.01    0.44 
  11  -7   2   20.50    0.30 
 -12   7  -2    0.73    0.34 
 -12   7  -2    1.00    0.27 
  12  -7   2    1.26    0.23 
  12  -7   2    1.45    0.37 
  12  -7   2    2.23    0.31 
 -13   7  -2   10.37    0.47 
 -13   7  -2   10.00    0.31 
  13  -7   2   11.48    0.32 
 -14   7  -2    0.13    0.29 
 -14   7  -2   -0.92    0.41 
  14  -7   2    1.26    0.31 
  14   6  -2    5.11    0.42 
  13   6  -2    4.18    0.36 
 -13  -6   2    3.41    0.55 
 -13  -6   2    4.51    0.30 
  12   6  -2    3.31    0.32 
  12   6  -2    2.20    0.43 
 -12  -6   2    2.21    0.52 
 -12  -6   2    2.37    0.29 
  11   6  -2    0.59    0.26 
 -11  -6   2    0.07    0.26 
 -11  -6   2   -0.18    0.43 
  10   6  -2    0.40    0.25 
 -10  -6   2    0.78    0.26 
 -10  -6   2    0.82    0.25 
 -10  -6   2   -0.31    0.34 
   9   6  -2    7.10    0.30 
  -9  -6   2    7.02    0.39 
  -9  -6   2    8.31    0.29 
  -9  -6   2    7.97    0.30 
   8   6  -2   56.81    0.53 
  -8  -6   2   56.09    0.81 
  -8  -6   2   55.69    0.49 
  -8  -6   2   53.69    0.44 
   7   6  -2   11.59    0.28 
  -7  -6   2   10.74    0.40 
  -7  -6   2   13.20    0.29 
  -7  -6   2   11.98    0.28 
   6   6  -2    9.02    0.22 
   6   6  -2    8.70    0.30 
  -6  -6   2    7.99    0.45 
  -6  -6   2    8.91    0.21 
  -6  -6   2    8.55    0.30 
  -6  -6   2    9.27    0.21 
   5   6  -2   23.57    0.38 
   5   6  -2   23.12    0.27 
   5   6  -2   23.73    0.57 
   5   6  -2   22.50    0.24 
  -5  -6   2   23.00    0.24 
  -5  -6   2   23.55    0.53 
  -5  -6   2   22.22    0.34 
  -5  -6   2   22.70    0.25 
   4   6  -2   86.21    0.69 
   4   6  -2   88.25    0.93 
   4   6  -2   90.21    0.63 
   4   6  -2   89.97    0.61 
  -4  -6   2   88.98    0.60 
  -4  -6   2   88.13    0.87 
  -4  -6   2   87.55    0.75 
  -4  -6   2   89.19    0.59 
   3   6  -2    1.05    0.36 
   3   6  -2    0.30    0.18 
  -3  -6   2   -0.71    0.16 
  -3  -6   2    0.32    0.12 
  -3  -6   2    0.40    0.30 
  -3  -6   2    0.16    0.18 
   2   6  -2   21.38    0.27 
   2   6  -2   21.56    0.24 
  -2  -6   2   21.30    0.27 
  -2  -6   2   20.34    0.43 
  -2  -6   2   21.33    0.26 
  -2  -6   2   20.72    0.33 
   1   6  -2    2.61    0.32 
   1   6  -2    2.79    0.17 
   1   6  -2    2.44    0.12 
  -1  -6   2    2.31    0.14 
  -1  -6   2    2.04    0.15 
  -1  -6   2    2.43    0.25 
  -1  -6   2    2.41    0.11 
   0   6  -2   13.44    0.24 
   0   6  -2   13.81    0.42 
   0   6  -2   13.76    0.23 
   0  -6   2   13.76    0.23 
   0  -6   2   13.76    0.21 
   0  -6   2   14.10    0.37 
   0  -6   2   14.04    0.25 
  -1   6  -2   10.60    0.18 
  -1   6  -2   11.49    0.37 
  -1   6  -2   11.04    0.20 
   1  -6   2   11.15    0.20 
   1  -6   2   10.70    0.20 
   1  -6   2   11.68    0.33 
  -2   6  -2   73.47    0.81 
  -2   6  -2   71.70    0.58 
  -2   6  -2   72.80    0.60 
   2  -6   2   72.72    0.57 
   2  -6   2   72.72    0.57 
  -3   6  -2   17.07    0.44 
  -3   6  -2   17.18    0.25 
  -3   6  -2   16.56    0.26 
   3  -6   2   16.59    0.20 
   3  -6   2   19.23    0.32 
   3  -6   2   17.05    0.23 
  -4   6  -2  126.73    1.27 
  -4   6  -2  128.89    1.09 
  -4   6  -2  129.66    1.08 
   4  -6   2  129.96    1.09 
   4  -6   2  127.77    1.07 
   4  -6   2  129.45    1.14 
  -5   6  -2   81.15    0.59 
  -5   6  -2   81.04    0.63 
   5  -6   2   84.55    0.72 
   5  -6   2   82.27    0.62 
   5  -6   2   83.29    0.64 
  -6   6  -2  137.82    1.40 
  -6   6  -2  134.76    1.23 
  -6   6  -2  137.25    1.27 
   6  -6   2  134.99    1.24 
   6  -6   2  139.02    1.29 
   6  -6   2  135.81    1.21 
   6  -6   2  137.09    1.37 
  -7   6  -2    0.57    0.22 
  -7   6  -2    0.60    0.15 
  -7   6  -2    0.51    0.18 
   7  -6   2    0.65    0.13 
   7  -6   2    0.95    0.16 
   7  -6   2    0.44    0.17 
  -8   6  -2   33.61    0.23 
  -8   6  -2   32.91    0.36 
  -8   6  -2   33.32    0.51 
  -8   6  -2   32.69    0.38 
   8  -6   2   32.97    0.57 
   8  -6   2   33.33    0.37 
   8  -6   2   32.93    0.34 
   8  -6   2   33.34    0.50 
  -9   6  -2    2.51    0.13 
  -9   6  -2    2.81    0.20 
  -9   6  -2    1.40    0.21 
  -9   6  -2    2.14    0.31 
   9  -6   2    1.87    0.20 
   9  -6   2    2.54    0.20 
   9  -6   2    2.09    0.24 
   9  -6   2    2.61    0.30 
 -10   6  -2  193.86    1.64 
 -10   6  -2  192.43    1.72 
 -10   6  -2  193.37    1.71 
 -10   6  -2  187.47    1.89 
  10  -6   2  196.74    1.78 
  10  -6   2  191.45    1.71 
  10  -6   2  194.01    1.89 
 -11   6  -2    0.32    0.25 
 -11   6  -2    0.43    0.38 
  11  -6   2    0.41    0.34 
  11  -6   2    0.77    0.22 
  11  -6   2    0.76    0.25 
 -12   6  -2   27.85    0.49 
 -12   6  -2   30.74    0.38 
  12  -6   2   29.80    0.40 
  12  -6   2   30.35    0.35 
  12  -6   2   30.28    0.46 
 -13   6  -2   -0.71    0.35 
 -13   6  -2   -0.71    0.24 
  13  -6   2    0.07    0.26 
 -14   6  -2    1.64    0.43 
 -14   6  -2    1.01    0.27 
  14  -6   2    1.15    0.32 
  14   5  -2    2.33    0.45 
 -14  -5   2    3.66    0.30 
 -14  -5   2    3.61    0.65 
  13   5  -2    3.05    0.45 
 -13  -5   2    2.46    0.52 
 -13  -5   2    3.00    0.27 
  12   5  -2    2.84    0.27 
 -12  -5   2    1.05    0.47 
 -12  -5   2    2.33    0.28 
  11   5  -2   -0.04    0.25 
 -11  -5   2    0.36    0.44 
 -11  -5   2   -0.08    0.25 
  10   5  -2    8.23    0.29 
 -10  -5   2    8.72    0.27 
 -10  -5   2    8.03    0.28 
 -10  -5   2    8.63    0.40 
   9   5  -2    5.20    0.25 
  -9  -5   2    4.75    0.22 
  -9  -5   2    4.01    0.23 
  -9  -5   2    4.61    0.30 
   8   5  -2    1.56    0.23 
  -8  -5   2    1.49    0.20 
  -8  -5   2    1.29    0.34 
  -8  -5   2    1.21    0.17 
   7   5  -2   33.88    0.38 
  -7  -5   2   32.55    0.31 
  -7  -5   2   32.55    0.37 
  -7  -5   2   33.19    0.59 
   6   5  -2    1.90    0.21 
   6   5  -2    2.00    0.12 
   6   5  -2    1.61    0.13 
  -6  -5   2    1.62    0.11 
  -6  -5   2    0.60    0.27 
  -6  -5   2    1.45    0.23 
  -6  -5   2    1.76    0.12 
   5   5  -2   82.15    0.74 
   5   5  -2   81.61    0.87 
   5   5  -2   84.10    0.77 
   5   5  -2   83.61    1.15 
  -5  -5   2   81.83    0.74 
  -5  -5   2   82.65    1.09 
  -5  -5   2   82.82    0.76 
  -5  -5   2   82.93    0.97 
   4   5  -2    8.49    0.20 
   4   5  -2    9.70    0.41 
   4   5  -2    8.37    0.19 
   4   5  -2    9.15    0.14 
  -4  -5   2    8.96    0.19 
  -4  -5   2    8.43    0.16 
  -4  -5   2    9.07    0.15 
  -4  -5   2   11.32    0.40 
   3   5  -2    0.05    0.15 
   3   5  -2    1.38    0.33 
   3   5  -2   -0.55    0.13 
   3   5  -2   -0.08    0.12 
  -3  -5   2    0.52    0.28 
  -3  -5   2   -0.24    0.14 
  -3  -5   2    0.35    0.16 
  -3  -5   2    0.35    0.14 
   2   5  -2  210.80    2.18 
   2   5  -2  208.75    1.93 
   2   5  -2  211.94    1.97 
  -2  -5   2  212.71    2.20 
  -2  -5   2  210.72    1.97 
  -2  -5   2  212.85    2.00 
  -2  -5   2  211.35    2.05 
   1   5  -2   88.35    0.77 
   1   5  -2   85.93    0.56 
   1   5  -2   88.16    0.57 
  -1  -5   2   88.36    0.57 
  -1  -5   2   88.37    0.61 
  -1  -5   2   88.02    0.73 
  -1  -5   2   86.97    0.56 
   0   5  -2    9.11    0.35 
   0   5  -2    9.30    0.19 
   0   5  -2    8.92    0.18 
   0  -5   2    9.09    0.31 
   0  -5   2    8.86    0.17 
   0  -5   2    9.76    0.20 
   0  -5   2    9.37    0.17 
  -1   5  -2  125.36    1.17 
  -1   5  -2  127.08    1.01 
  -1   5  -2  126.43    1.01 
   1  -5   2  127.31    1.18 
   1  -5   2  127.69    1.02 
   1  -5   2  125.72    0.99 
  -2   5  -2   41.12    0.53 
  -2   5  -2   41.72    0.34 
  -2   5  -2   41.96    0.37 
   2  -5   2   42.56    0.37 
   2  -5   2   41.69    0.37 
   2  -5   2   41.82    0.34 
  -3   5  -2   65.13    0.42 
  -3   5  -2   64.00    0.63 
  -3   5  -2   64.95    0.45 
   3  -5   2   65.39    0.42 
   3  -5   2   64.88    0.42 
   3  -5   2   64.69    0.46 
  -4   5  -2   39.32    0.36 
  -4   5  -2   39.68    0.37 
  -4   5  -2   41.58    0.43 
   4  -5   2   42.75    0.45 
   4  -5   2   38.63    0.33 
   4  -5   2   38.93    0.37 
  -5   5  -2    8.91    0.21 
  -5   5  -2   10.19    0.17 
  -5   5  -2   10.28    0.21 
   5  -5   2   10.08    0.19 
   5  -5   2   10.03    0.16 
   5  -5   2   10.02    0.19 
   5  -5   2    9.40    0.22 
  -6   5  -2   18.40    0.26 
  -6   5  -2   16.00    0.30 
  -6   5  -2   16.59    0.24 
  -6   5  -2   16.83    0.15 
   6  -5   2   17.97    0.40 
   6  -5   2   17.22    0.23 
   6  -5   2   17.51    0.26 
   6  -5   2   17.18    0.36 
   6  -5   2   18.11    0.26 
  -7   5  -2   81.38    0.83 
  -7   5  -2   82.35    0.60 
  -7   5  -2   84.04    0.68 
  -7   5  -2   84.66    0.70 
   7  -5   2   83.06    0.67 
   7  -5   2   83.24    0.67 
   7  -5   2   85.31    0.83 
   7  -5   2   83.56    0.81 
   7  -5   2   84.82    0.68 
  -8   5  -2   -0.04    0.15 
  -8   5  -2   -0.11    0.19 
  -8   5  -2    0.00    0.23 
   8  -5   2    0.59    0.15 
   8  -5   2    0.35    0.24 
   8  -5   2    0.10    0.18 
   8  -5   2    0.30    0.15 
  -9   5  -2    2.46    0.26 
  -9   5  -2    2.76    0.19 
  -9   5  -2    2.95    0.18 
   9  -5   2    2.64    0.20 
   9  -5   2    3.31    0.27 
   9  -5   2    4.37    0.33 
   9  -5   2    1.94    0.20 
 -10   5  -2   22.38    0.50 
 -10   5  -2   26.34    0.38 
 -10   5  -2   27.31    0.42 
  10  -5   2   25.39    0.52 
  10  -5   2   24.89    0.38 
  10  -5   2   25.95    0.42 
 -11   5  -2    4.25    0.28 
 -11   5  -2    3.45    0.41 
  11  -5   2    4.64    0.24 
  11  -5   2    5.03    0.32 
  11  -5   2    4.75    0.38 
 -12   5  -2   38.83    0.84 
 -12   5  -2   40.84    0.55 
  12  -5   2   40.51    0.51 
  12  -5   2   38.33    0.58 
  12  -5   2   38.26    0.58 
 -13   5  -2    1.10    0.37 
 -13   5  -2    3.59    0.29 
  13  -5   2    3.27    0.31 
 -14   5  -2   10.85    0.54 
 -14   5  -2   12.29    0.35 
  14  -5   2   12.11    0.40 
 -15   5  -2   -1.08    0.44 
 -15   5  -2   -0.05    0.27 
  15  -5   2    0.99    0.38 
  14   4  -2   -0.40    0.46 
 -14  -4   2   -0.50    0.27 
 -14  -4   2   -1.87    0.49 
 -13  -4   2   20.79    0.39 
 -13  -4   2   18.79    0.65 
  12   4  -2    5.70    0.28 
 -12  -4   2    5.44    0.29 
 -12  -4   2    5.33    0.52 
  11   4  -2   12.26    0.27 
 -11  -4   2   11.85    0.29 
 -11  -4   2   12.21    0.28 
 -11  -4   2   12.34    0.53 
  10   4  -2    0.96    0.23 
 -10  -4   2    0.86    0.22 
 -10  -4   2    0.38    0.23 
 -10  -4   2    0.84    0.40 
   9   4  -2    4.40    0.17 
  -9  -4   2    4.20    0.20 
  -9  -4   2    4.00    0.34 
  -9  -4   2    4.78    0.22 
   8   4  -2   10.72    0.25 
  -8  -4   2   11.08    0.24 
  -8  -4   2   10.41    0.32 
  -8  -4   2   10.32    0.23 
   7   4  -2    1.22    0.26 
   7   4  -2    1.51    0.18 
  -7  -4   2    0.79    0.15 
  -7  -4   2   -0.07    0.35 
  -7  -4   2    1.11    0.17 
  -7  -4   2    1.06    0.20 
   6   4  -2   11.73    0.31 
   6   4  -2   13.55    0.25 
   6   4  -2   13.37    0.24 
  -6  -4   2   13.73    0.25 
  -6  -4   2   13.11    0.25 
  -6  -4   2   13.20    0.54 
  -6  -4   2   13.23    0.39 
   5   4  -2  826.04   19.35 
   5   4  -2  827.56   19.45 
   5   4  -2  828.36   19.67 
   5   4  -2  800.84   18.24 
  -5  -4   2  816.93   18.81 
  -5  -4   2  819.01   18.94 
  -5  -4   2  820.53   19.22 
  -5  -4   2  830.89   20.02 
   4   4  -2    0.20    0.18 
   4   4  -2    0.70    0.11 
   4   4  -2    0.92    0.16 
   4   4  -2    1.07    0.34 
  -4  -4   2    1.17    0.15 
  -4  -4   2    0.95    0.33 
  -4  -4   2    0.94    0.16 
  -4  -4   2    0.79    0.15 
   3   4  -2    5.89    0.13 
   3   4  -2    5.87    0.15 
   3   4  -2    6.13    0.16 
   3   4  -2    6.31    0.30 
  -3  -4   2    6.33    0.12 
  -3  -4   2    5.93    0.16 
  -3  -4   2    5.99    0.13 
  -3  -4   2    6.12    0.28 
   2   4  -2   53.70    0.40 
   2   4  -2   55.00    0.36 
   2   4  -2   54.21    0.36 
   2   4  -2   55.55    0.57 
  -2  -4   2   54.69    0.35 
  -2  -4   2   54.47    0.35 
  -2  -4   2   55.10    0.54 
  -2  -4   2   54.02    0.42 
   1   4  -2    5.56    0.30 
   1   4  -2    4.91    0.13 
  -1  -4   2    4.65    0.11 
  -1  -4   2    4.18    0.13 
  -1  -4   2    4.50    0.14 
  -1  -4   2    5.12    0.25 
   0   4  -2   97.31    0.63 
   0   4  -2   96.92    0.75 
   0   4  -2   96.44    0.63 
   0  -4   2   97.01    0.61 
   0  -4   2   97.01    0.77 
   0  -4   2   95.73    0.60 
   0  -4   2   96.23    0.61 
  -1   4  -2   14.95    0.21 
  -1   4  -2   16.31    0.36 
  -1   4  -2   15.18    0.20 
   1  -4   2   15.40    0.17 
   1  -4   2   15.73    0.34 
   1  -4   2   15.20    0.20 
  -2   4  -2   20.81    0.21 
  -2   4  -2   20.85    0.20 
  -2   4  -2   21.77    0.36 
   2  -4   2   21.63    0.21 
   2  -4   2   21.27    0.20 
   2  -4   2   20.33    0.20 
  -3   4  -2    5.73    0.11 
  -3   4  -2    6.11    0.11 
  -3   4  -2    5.80    0.12 
   3  -4   2    5.95    0.11 
   3  -4   2    5.89    0.11 
   3  -4   2    5.89    0.11 
  -4   4  -2    0.82    0.06 
  -4   4  -2    0.65    0.13 
  -4   4  -2    1.18    0.11 
  -4   4  -2    0.97    0.12 
   4  -4   2    1.37    0.11 
   4  -4   2    0.86    0.11 
   4  -4   2    0.72    0.12 
  -5   4  -2    0.34    0.13 
  -5   4  -2    0.14    0.12 
  -5   4  -2   -0.06    0.09 
  -5   4  -2   -0.46    0.17 
   5  -4   2    0.20    0.13 
   5  -4   2    1.65    0.26 
   5  -4   2    0.19    0.13 
   5  -4   2   -0.01    0.12 
   5  -4   2    0.05    0.19 
  -6   4  -2   56.83    0.60 
  -6   4  -2   56.76    0.46 
  -6   4  -2   56.56    0.45 
   6  -4   2   58.30    0.47 
   6  -4   2   58.76    0.48 
   6  -4   2   58.95    0.48 
   6  -4   2   61.74    0.65 
  -7   4  -2   87.37    0.83 
  -7   4  -2   86.92    0.62 
  -7   4  -2   85.98    0.60 
   7  -4   2   85.62    0.73 
   7  -4   2   86.22    0.62 
   7  -4   2   86.40    0.60 
   7  -4   2   87.04    0.64 
   7  -4   2   85.63    0.70 
  -8   4  -2    0.07    0.15 
  -8   4  -2    0.69    0.23 
  -8   4  -2    0.01    0.13 
   8  -4   2    0.23    0.19 
   8  -4   2   -0.30    0.22 
   8  -4   2    0.64    0.14 
   8  -4   2   -0.05    0.15 
  -9   4  -2   50.15    0.40 
  -9   4  -2   48.47    0.40 
  -9   4  -2   49.08    0.64 
   9  -4   2   49.11    0.45 
   9  -4   2   50.34    0.61 
   9  -4   2   50.69    0.43 
   9  -4   2   50.55    0.52 
 -10   4  -2    0.33    0.18 
 -10   4  -2    0.43    0.20 
 -10   4  -2   -0.01    0.33 
  10  -4   2    0.38    0.18 
  10  -4   2   -1.42    0.27 
  10  -4   2   -0.01    0.24 
 -11   4  -2   18.74    0.33 
 -11   4  -2   16.80    0.49 
 -11   4  -2   20.19    0.36 
  11  -4   2   19.82    0.36 
  11  -4   2   18.41    0.40 
  11  -4   2   19.60    0.41 
 -12   4  -2    3.70    0.25 
 -12   4  -2    3.22    0.44 
  12  -4   2    4.14    0.24 
  12  -4   2    3.56    0.32 
  12  -4   2    2.84    0.29 
 -13   4  -2    0.29    0.23 
 -13   4  -2   -0.84    0.38 
  13  -4   2    0.52    0.31 
 -14   4  -2    3.78    0.49 
 -14   4  -2    5.38    0.31 
  14  -4   2    6.60    0.39 
 -15   4  -2    1.35    0.27 
 -15   4  -2   -1.08    0.46 
  15  -4   2    2.06    0.41 
  15   3  -2   -0.37    0.48 
  14   3  -2    1.34    0.43 
 -14  -3   2    1.39    0.28 
 -14  -3   2   -0.94    0.51 
  13   3  -2   21.35    0.39 
 -13  -3   2   19.56    0.66 
 -13  -3   2   21.04    0.39 
  12   3  -2    3.71    0.25 
 -12  -3   2    2.50    0.26 
 -12  -3   2    3.83    0.53 
  11   3  -2    7.10    0.30 
 -11  -3   2    5.78    0.49 
 -11  -3   2    7.01    0.29 
 -11  -3   2    7.19    0.28 
  10   3  -2   -0.68    0.21 
 -10  -3   2   -0.38    0.21 
 -10  -3   2   -0.78    0.38 
 -10  -3   2    0.32    0.20 
   9   3  -2    6.09    0.23 
  -9  -3   2    5.84    0.38 
  -9  -3   2    6.05    0.21 
  -9  -3   2    5.47    0.22 
   8   3  -2   50.55    0.50 
  -8  -3   2   49.73    0.44 
  -8  -3   2   50.31    0.76 
  -8  -3   2   50.03    0.49 
   7   3  -2    3.24    0.16 
   7   3  -2    3.26    0.24 
   7   3  -2    3.27    0.18 
  -7  -3   2    3.81    0.18 
  -7  -3   2    3.16    0.26 
  -7  -3   2    1.86    0.37 
  -7  -3   2    3.34    0.06 
  -7  -3   2    3.21    0.16 
   6   3  -2    3.11    0.25 
   6   3  -2    3.29    0.18 
   6   3  -2    3.19    0.13 
  -6  -3   2    2.78    0.17 
  -6  -3   2    2.04    0.38 
  -6  -3   2    3.34    0.16 
  -6  -3   2    2.99    0.21 
   5   3  -2   11.18    0.29 
   5   3  -2   11.53    0.23 
   5   3  -2   13.69    0.26 
  -5  -3   2   12.80    0.26 
  -5  -3   2   13.19    0.25 
  -5  -3   2   12.51    0.49 
  -5  -3   2   12.87    0.36 
   4   3  -2   62.12    0.56 
   4   3  -2   61.79    0.48 
   4   3  -2   60.92    0.44 
   4   3  -2   61.07    0.73 
  -4  -3   2   62.36    0.47 
  -4  -3   2   62.19    0.48 
  -4  -3   2   62.96    0.61 
  -4  -3   2   62.11    0.66 
   3   3  -2  119.74    0.94 
   3   3  -2  121.20    1.04 
   3   3  -2  119.00    1.11 
   3   3  -2  120.01    0.92 
  -3  -3   2  122.12    0.96 
  -3  -3   2  119.78    1.04 
  -3  -3   2  120.67    1.16 
  -3  -3   2  119.55    0.92 
   2   3  -2  299.69    3.30 
   2   3  -2  301.58    3.28 
   2   3  -2  298.50    3.38 
   2   3  -2  302.60    3.30 
  -2  -3   2  299.75    3.31 
  -2  -3   2  303.48    3.32 
  -2  -3   2  300.76    3.45 
  -2  -3   2  301.45    3.28 
   1   3  -2  611.70   12.37 
   1   3  -2  618.03   12.67 
   0   3  -2    8.27    0.25 
   0   3  -2    7.89    0.13 
   0  -3   2    8.06    0.29 
   0  -3   2    8.12    0.13 
   0  -3   2    8.28    0.14 
   0  -3   2    7.79    0.12 
  -1   3  -2  133.81    1.09 
  -1   3  -2  136.13    0.96 
  -1   3  -2  134.18    0.96 
   1  -3   2  135.33    0.96 
   1  -3   2  135.00    0.91 
   1  -3   2  133.61    1.11 
   1  -3   2  136.47    0.98 
  -2   3  -2   47.14    0.48 
  -2   3  -2   47.51    0.30 
  -2   3  -2   46.57    0.29 
  -2   3  -2   46.31    0.30 
   2  -3   2   47.43    0.26 
   2  -3   2   49.78    0.30 
   2  -3   2   47.27    0.29 
   2  -3   2   47.35    0.29 
  -3   3  -2   15.81    0.24 
  -3   3  -2   16.12    0.16 
  -3   3  -2   16.36    0.20 
  -3   3  -2   16.65    0.19 
   3  -3   2   16.85    0.19 
   3  -3   2   16.36    0.23 
   3  -3   2   16.86    0.19 
   3  -3   2   16.22    0.30 
  -4   3  -2  222.92    2.09 
  -4   3  -2  219.55    2.03 
  -4   3  -2  222.41    2.09 
  -4   3  -2  224.08    2.20 
   4  -3   2  224.86    2.13 
   4  -3   2  224.82    2.15 
   4  -3   2  222.26    2.19 
   4  -3   2  222.22    2.15 
   4  -3   2  224.40    2.12 
  -5   3  -2    0.47    0.11 
  -5   3  -2   -0.02    0.16 
  -5   3  -2    0.20    0.10 
   5  -3   2    0.32    0.10 
   5  -3   2    0.29    0.11 
   5  -3   2    0.20    0.14 
   5  -3   2    0.49    0.18 
   5  -3   2    0.30    0.12 
  -6   3  -2    3.18    0.24 
  -6   3  -2    4.72    0.15 
  -6   3  -2    4.27    0.13 
   6  -3   2    4.12    0.16 
   6  -3   2    5.13    0.22 
   6  -3   2    4.59    0.13 
   6  -3   2    4.64    0.14 
   6  -3   2    4.26    0.19 
  -7   3  -2   -0.02    0.14 
  -7   3  -2    1.31    0.26 
  -7   3  -2    0.02    0.14 
   7  -3   2    0.20    0.16 
   7  -3   2   -0.30    0.13 
   7  -3   2   -0.08    0.18 
   7  -3   2    0.11    0.12 
   7  -3   2   -0.29    0.20 
  -8   3  -2   -0.07    0.15 
  -8   3  -2   -0.33    0.23 
  -8   3  -2   -0.38    0.14 
   8  -3   2   -0.30    0.13 
   8  -3   2   -0.16    0.19 
   8  -3   2   -0.07    0.18 
   8  -3   2    0.04    0.20 
   8  -3   2   -0.19    0.13 
  -9   3  -2   30.16    0.36 
  -9   3  -2   30.98    0.61 
  -9   3  -2   31.45    0.35 
   9  -3   2   31.42    0.45 
   9  -3   2   31.12    0.44 
   9  -3   2   30.82    0.53 
   9  -3   2   31.46    0.35 
 -10   3  -2    2.39    0.21 
 -10   3  -2    2.42    0.18 
 -10   3  -2    2.32    0.36 
  10  -3   2    1.99    0.24 
  10  -3   2    3.19    0.26 
  10  -3   2    2.93    0.17 
 -11   3  -2   70.32    0.59 
 -11   3  -2   69.52    0.58 
 -11   3  -2   69.75    0.93 
  11  -3   2   69.09    0.55 
  11  -3   2   70.46    0.70 
  11  -3   2   70.00    0.65 
 -12   3  -2    1.30    0.21 
 -12   3  -2    2.47    0.41 
  12  -3   2    1.61    0.23 
  12  -3   2    1.57    0.24 
  12  -3   2    1.91    0.33 
 -13   3  -2   -0.87    0.25 
 -13   3  -2   -0.78    0.41 
  13  -3   2   -0.05    0.32 
 -14   3  -2    0.57    0.24 
 -14   3  -2   -1.25    0.44 
  14  -3   2    1.40    0.37 
 -15   3  -2    6.65    0.56 
 -15   3  -2    8.99    0.34 
  15  -3   2    9.56    0.48 
  15   2  -2    0.95    0.46 
 -15  -2   2    1.75    0.33 
 -15  -2   2   -0.36    0.90 
 -14  -2   2    4.32    0.29 
 -14  -2   2    3.70    0.56 
  13   2  -2    5.24    0.27 
 -13  -2   2    4.78    0.28 
 -13  -2   2    2.46    0.48 
  12   2  -2    5.48    0.27 
 -12  -2   2    4.49    0.26 
 -12  -2   2    4.56    0.51 
  11   2  -2    2.70    0.21 
 -11  -2   2    4.03    0.33 
 -11  -2   2    3.26    0.24 
 -11  -2   2    2.93    0.22 
  10   2  -2   10.77    0.25 
 -10  -2   2   11.12    0.21 
 -10  -2   2   11.20    0.44 
 -10  -2   2   10.82    0.23 
   9   2  -2   49.91    0.50 
  -9  -2   2   49.99    0.49 
  -9  -2   2   48.48    0.80 
  -9  -2   2   48.06    0.49 
   8   2  -2    3.66    0.18 
  -8  -2   2    4.70    0.20 
  -8  -2   2    4.18    0.17 
  -8  -2   2    3.47    0.31 
   7   2  -2   20.66    0.34 
   7   2  -2   20.09    0.31 
   7   2  -2   21.08    0.44 
  -7  -2   2   20.65    0.29 
  -7  -2   2   20.89    0.58 
  -7  -2   2   21.02    0.34 
  -7  -2   2   22.31    0.53 
   6   2  -2   57.63    0.45 
   6   2  -2   57.84    0.40 
   6   2  -2   57.81    0.57 
  -6  -2   2   56.95    0.40 
  -6  -2   2   58.97    0.82 
  -6  -2   2   57.05    0.44 
  -6  -2   2   56.39    0.72 
   5   2  -2   87.06    0.68 
   5   2  -2   86.57    0.66 
   5   2  -2   84.50    0.78 
  -5  -2   2   85.67    0.67 
  -5  -2   2   84.75    0.84 
  -5  -2   2   83.82    0.55 
  -5  -2   2   82.58    0.93 
  -5  -2   2   84.94    0.64 
   4   2  -2  610.58   12.39 
   4   2  -2  616.52   12.80 
   4   2  -2  616.39   12.65 
   4   2  -2  597.11   12.02 
  -4  -2   2  610.02   12.36 
  -4  -2   2  616.60   12.81 
  -4  -2   2  609.56   12.34 
  -4  -2   2  614.93   12.87 
   3   2  -2  135.67    1.16 
   3   2  -2  136.47    1.17 
   3   2  -2  137.57    1.29 
   3   2  -2  134.51    1.39 
  -3  -2   2  138.21    1.18 
  -3  -2   2  137.77    1.28 
  -3  -2   2  137.17    1.16 
  -3  -2   2  136.06    1.39 
  -3  -2   2  136.72    1.18 
   2   2  -2  695.75   15.08 
  -2  -2   2  690.33   14.74 
   1   2  -2    6.32    0.17 
   1   2  -2    6.90    0.27 
   1   2  -2    5.74    0.17 
   1   2  -2    6.41    0.13 
  -1  -2   2    6.50    0.16 
  -1  -2   2    6.77    0.20 
  -1  -2   2    6.28    0.14 
  -1  -2   2    6.84    0.25 
  -1  -2   2    6.56    0.20 
   0   2  -2  353.17    4.61 
   0   2  -2  354.42    4.52 
   0  -2   2  343.53    4.35 
   0  -2   2  348.29    4.42 
   0  -2   2  352.11    4.46 
   0  -2   2  356.23    4.57 
  -1   2  -2    2.74    0.18 
  -1   2  -2    1.99    0.06 
  -1   2  -2    2.40    0.08 
   1  -2   2    2.46    0.16 
   1  -2   2    2.82    0.18 
   1  -2   2    3.06    0.11 
   1  -2   2    2.57    0.08 
  -2   2  -2  356.47    4.87 
  -2   2  -2  352.84    4.71 
  -2   2  -2  351.47    4.66 
   2  -2   2  356.95    4.90 
   2  -2   2  353.00    4.70 
  -3   2  -2  179.56    1.40 
  -3   2  -2  181.64    1.43 
  -3   2  -2  181.93    1.51 
  -3   2  -2  180.01    1.42 
   3  -2   2  181.55    1.49 
   3  -2   2  178.81    1.38 
   3  -2   2  181.22    1.51 
   3  -2   2  181.30    1.42 
  -4   2  -2   37.13    0.27 
  -4   2  -2   36.97    0.27 
  -4   2  -2   37.73    0.38 
   4  -2   2   37.19    0.27 
   4  -2   2   37.60    0.37 
   4  -2   2   38.56    0.32 
   4  -2   2   37.43    0.28 
   4  -2   2   37.22    0.36 
  -5   2  -2  120.21    0.96 
  -5   2  -2  119.09    0.94 
  -5   2  -2  121.85    1.12 
   5  -2   2  120.20    0.96 
   5  -2   2  120.64    0.96 
   5  -2   2  119.93    1.01 
   5  -2   2  120.57    1.09 
   5  -2   2  120.27    1.04 
  -6   2  -2   10.54    0.17 
  -6   2  -2   10.17    0.16 
  -6   2  -2    9.10    0.30 
   6  -2   2   10.03    0.16 
   6  -2   2   10.00    0.15 
   6  -2   2    9.98    0.24 
   6  -2   2    9.46    0.22 
   6  -2   2    9.67    0.24 
  -7   2  -2    0.86    0.27 
  -7   2  -2    0.69    0.13 
  -7   2  -2    0.25    0.13 
   7  -2   2    0.12    0.18 
   7  -2   2    0.48    0.11 
   7  -2   2    0.86    0.14 
   7  -2   2    0.33    0.13 
   7  -2   2    0.49    0.19 
  -8   2  -2   49.57    0.61 
  -8   2  -2   49.43    0.37 
  -8   2  -2   48.57    0.36 
   8  -2   2   49.82    0.46 
   8  -2   2   49.26    0.36 
   8  -2   2   49.58    0.55 
   8  -2   2   49.41    0.38 
   8  -2   2   49.03    0.44 
  -9   2  -2    2.43    0.15 
  -9   2  -2    2.68    0.16 
  -9   2  -2    2.22    0.27 
   9  -2   2    2.51    0.20 
   9  -2   2    2.63    0.16 
   9  -2   2    2.35    0.18 
 -10   2  -2    3.52    0.35 
 -10   2  -2    3.08    0.19 
 -10   2  -2    2.77    0.17 
  10  -2   2    4.07    0.29 
  10  -2   2    2.71    0.22 
  10  -2   2    3.72    0.20 
 -11   2  -2   69.04    0.98 
 -11   2  -2   71.13    0.64 
 -11   2  -2   71.26    0.68 
  11  -2   2   70.74    0.63 
  11  -2   2   72.25    0.81 
 -12   2  -2    4.27    0.24 
 -12   2  -2    4.86    0.50 
  12  -2   2    3.91    0.37 
  12  -2   2    4.70    0.25 
 -13   2  -2   -1.68    0.41 
 -13   2  -2   -0.45    0.24 
  13  -2   2   -0.12    0.34 
 -14   2  -2    0.08    0.26 
 -14   2  -2   -2.16    0.44 
  14  -2   2    1.12    0.41 
 -15   2  -2   10.74    0.31 
 -15   2  -2    8.52    0.57 
  15  -2   2   10.06    0.47 
  15   1  -2    3.66    0.48 
 -15  -1   2    5.42    0.32 
 -15  -1   2    2.00    0.55 
 -14  -1   2    7.52    0.31 
 -14  -1   2    5.52    0.55 
  13   1  -2    1.95    0.26 
 -13  -1   2    1.08    0.26 
 -13  -1   2    0.81    0.36 
  12   1  -2   27.08    0.53 
 -12  -1   2   25.76    0.50 
 -12  -1   2   25.34    0.48 
 -12  -1   2   22.73    0.71 
  11   1  -2    3.40    0.23 
 -11  -1   2    3.04    0.22 
 -11  -1   2    3.15    0.23 
 -11  -1   2    3.47    0.41 
  10   1  -2   -0.12    0.21 
 -10  -1   2   -0.43    0.20 
 -10  -1   2   -0.18    0.28 
 -10  -1   2   -0.24    0.15 
   9   1  -2   15.19    0.26 
  -9  -1   2   15.23    0.27 
  -9  -1   2   14.42    0.25 
  -9  -1   2   13.88    0.41 
   8   1  -2   21.49    0.26 
   8   1  -2   22.15    0.24 
  -8  -1   2   21.59    0.21 
  -8  -1   2   20.91    0.23 
  -8  -1   2   20.39    0.31 
   7   1  -2   85.05    0.80 
   7   1  -2   84.84    0.64 
   7   1  -2   86.08    0.64 
  -7  -1   2   81.12    0.97 
  -7  -1   2   90.55    0.98 
  -7  -1   2   86.34    0.65 
  -7  -1   2   85.06    0.64 
   6   1  -2    4.28    0.13 
   6   1  -2    4.58    0.14 
   6   1  -2    4.99    0.30 
  -6  -1   2    2.63    0.31 
  -6  -1   2    5.80    0.30 
  -6  -1   2    4.12    0.17 
  -6  -1   2    4.11    0.13 
   5   1  -2    0.71    0.13 
   5   1  -2    0.62    0.14 
   5   1  -2    0.73    0.13 
  -5  -1   2    0.68    0.20 
  -5  -1   2   -0.47    0.28 
  -5  -1   2    0.69    0.13 
  -5  -1   2    0.43    0.13 
   4   1  -2  361.57    4.49 
   4   1  -2  369.66    4.85 
   4   1  -2  364.74    4.57 
  -4  -1   2  362.74    4.52 
  -4  -1   2  363.27    4.78 
  -4  -1   2  362.64    4.52 
  -4  -1   2  370.41    4.88 
   3   1  -2   26.35    0.47 
   3   1  -2   26.19    0.30 
   3   1  -2   27.10    0.37 
   3   1  -2   26.26    0.23 
   3   1  -2   25.68    0.29 
  -3  -1   2   26.10    0.27 
  -3  -1   2   25.00    0.23 
  -3  -1   2   26.56    0.44 
  -3  -1   2   26.46    0.52 
  -3  -1   2   26.28    0.27 
   1   1  -2  148.15    0.77 
  -1  -1   2  154.26    0.86 
   0   1  -2   -0.27    0.02 
   0  -1   2   -0.35    0.01 
  -2   1  -2  234.05    2.39 
  -2   1  -2  236.38    2.35 
  -2   1  -2  233.87    2.38 
  -2   1  -2  230.19    2.30 
   2  -1   2  235.96    2.44 
   2  -1   2  235.44    2.41 
  -3   1  -2   76.30    0.57 
  -3   1  -2   77.20    0.48 
  -3   1  -2   76.35    0.58 
  -3   1  -2   77.62    0.49 
   3  -1   2   77.12    0.48 
   3  -1   2   76.10    0.57 
   3  -1   2   76.87    0.58 
  -4   1  -2   29.41    0.22 
  -4   1  -2   28.74    0.34 
  -4   1  -2   29.21    0.22 
  -4   1  -2   29.01    0.30 
   4  -1   2   29.20    0.26 
   4  -1   2   28.59    0.29 
   4  -1   2   29.30    0.22 
   4  -1   2   29.42    0.34 
  -5   1  -2   79.06    0.62 
  -5   1  -2   78.43    0.61 
  -5   1  -2   78.89    0.68 
  -5   1  -2   77.92    0.77 
   5  -1   2   78.93    0.69 
   5  -1   2   78.45    0.76 
   5  -1   2   79.93    0.63 
   5  -1   2   77.73    0.68 
   5  -1   2   78.70    0.62 
  -6   1  -2    5.58    0.15 
  -6   1  -2    6.10    0.27 
  -6   1  -2    5.29    0.13 
   6  -1   2    6.15    0.24 
   6  -1   2    6.35    0.14 
   6  -1   2    5.89    0.19 
   6  -1   2    5.66    0.12 
   6  -1   2    5.44    0.20 
  -7   1  -2  126.91    1.19 
  -7   1  -2  125.48    0.96 
  -7   1  -2  125.43    0.97 
   7  -1   2  126.18    1.08 
   7  -1   2  126.68    0.98 
   7  -1   2  125.24    1.03 
   7  -1   2  125.00    1.17 
   7  -1   2  126.71    0.98 
  -8   1  -2   70.11    0.54 
  -8   1  -2   70.82    0.56 
  -8   1  -2   71.09    0.82 
   8  -1   2   70.90    0.55 
   8  -1   2   70.27    0.66 
   8  -1   2   71.09    0.77 
   8  -1   2   71.10    0.55 
   8  -1   2   69.91    0.59 
  -9   1  -2   -0.40    0.28 
  -9   1  -2   -0.38    0.13 
  -9   1  -2   -0.17    0.16 
   9  -1   2    0.01    0.15 
   9  -1   2    0.05    0.23 
 -10   1  -2   12.77    0.43 
 -10   1  -2   13.00    0.23 
 -10   1  -2   13.84    0.25 
  10  -1   2   14.28    0.35 
  10  -1   2   13.52    0.22 
 -11   1  -2    3.79    0.19 
 -11   1  -2    3.66    0.39 
 -11   1  -2    4.25    0.21 
  11  -1   2    4.19    0.33 
  11  -1   2    3.74    0.20 
 -12   1  -2   32.85    0.64 
 -12   1  -2   32.98    0.39 
  12  -1   2   33.95    0.41 
  12  -1   2   31.73    0.52 
 -13   1  -2    0.92    0.20 
 -13   1  -2   -0.63    0.41 
  13  -1   2    0.77    0.37 
 -14   1  -2   -0.03    0.45 
 -14   1  -2    0.71    0.25 
  14  -1   2    1.08    0.40 
 -15   1  -2    1.49    0.51 
 -15   1  -2    2.28    0.27 
  15  -1   2    3.80    0.38 
  15   0  -2   10.28    0.52 
 -15   0   2   11.96    0.37 
 -15   0   2    8.44    0.62 
 -14   0   2    2.14    0.28 
 -14   0   2   -0.71    0.47 
  13   0  -2    0.33    0.26 
 -13   0   2   -0.45    0.25 
 -13   0   2   -1.24    0.46 
  12   0  -2   60.42    0.58 
 -12   0   2   58.62    0.55 
 -12   0   2   57.64    0.53 
 -12   0   2   56.43    0.82 
  11   0  -2   -0.01    0.22 
 -11   0   2    0.31    0.23 
 -11   0   2   -0.24    0.15 
 -11   0   2    0.06    0.41 
  10   0  -2    8.04    0.25 
 -10   0   2    8.00    0.20 
 -10   0   2    7.94    0.35 
 -10   0   2    8.70    0.25 
   9   0  -2    1.29    0.19 
  -9   0   2    0.66    0.18 
  -9   0   2    1.04    0.18 
  -9   0   2    0.72    0.32 
   8   0  -2    4.73    0.22 
   8   0  -2    3.64    0.31 
   8   0  -2    5.60    0.19 
  -8   0   2    5.08    0.22 
  -8   0   2    4.31    0.35 
  -8   0   2    5.09    0.22 
   7   0  -2   11.44    0.19 
   7   0  -2   11.13    0.25 
   7   0  -2   10.98    0.20 
  -7   0   2   10.76    0.18 
  -7   0   2   11.58    0.32 
  -7   0   2   10.95    0.19 
   6   0  -2   21.52    0.23 
   6   0  -2   21.16    0.21 
   6   0  -2   19.22    0.07 
  -6   0   2   21.27    0.21 
  -6   0   2   21.34    0.22 
   5   0  -2  119.94    1.18 
   5   0  -2  118.57    1.02 
   5   0  -2  120.34    1.05 
  -5   0   2  118.81    1.04 
  -5   0   2  118.68    1.03 
  -5   0   2  117.65    1.17 
   4   0  -2    7.93    0.12 
   4   0  -2    8.12    0.15 
   4   0  -2    8.00    0.21 
  -4   0   2    7.98    0.14 
  -4   0   2    7.97    0.26 
  -4   0   2    8.07    0.22 
  -4   0   2    8.32    0.15 
   3   0  -2   12.64    0.19 
   3   0  -2   13.02    0.22 
   3   0  -2   14.35    0.37 
  -3   0   2   11.83    0.38 
  -3   0   2   13.02    0.23 
  -3   0   2   12.65    0.38 
  -3   0   2   12.38    0.22 
   2   0  -2   93.33    0.58 
   2   0  -2   93.16    0.65 
   2   0  -2   93.59    0.56 
   2   0  -2   93.86    0.70 
  -2   0   2   90.06    0.63 
  -2   0   2   94.18    0.58 
  -2   0   2   93.14    0.56 
  -2   0   2   91.84    0.71 
   0   0  -2   -0.27    0.02 
   0   0  -2   -0.38    0.01 
   0   0  -2   -0.37    0.02 
   0   0  -2   -0.33    0.03 
   0   0   2   -0.31    0.01 
  -2   0  -2  169.62    1.51 
  -2   0  -2  169.45    1.60 
  -2   0  -2  170.76    1.64 
  -3   0  -2    5.52    0.16 
  -3   0  -2    4.66    0.17 
  -3   0  -2    5.32    0.08 
  -3   0  -2    5.38    0.08 
   3   0   2    5.19    0.07 
   3   0   2    4.70    0.16 
   3   0   2    5.43    0.15 
  -4   0  -2   45.15    0.35 
  -4   0  -2   44.61    0.29 
  -4   0  -2   45.09    0.28 
  -4   0  -2   45.30    0.44 
   4   0   2   45.82    0.37 
   4   0   2   45.01    0.43 
   4   0   2   44.47    0.28 
  -5   0  -2   17.60    0.17 
  -5   0  -2   17.47    0.22 
  -5   0  -2   16.94    0.26 
  -5   0  -2   17.65    0.17 
   5   0   2   18.04    0.16 
   5   0   2   17.85    0.31 
   5   0   2   18.04    0.17 
   5   0   2   18.05    0.25 
  -6   0  -2   75.38    0.82 
  -6   0  -2   72.43    0.59 
  -6   0  -2   73.49    0.55 
  -6   0  -2   73.88    0.55 
   6   0   2   74.06    0.66 
   6   0   2   74.10    0.54 
   6   0   2   74.45    0.55 
   6   0   2   73.48    0.74 
  -7   0  -2  171.26    1.46 
  -7   0  -2  174.05    1.50 
  -7   0  -2  170.70    1.49 
  -7   0  -2  172.43    1.75 
   7   0   2  172.52    1.47 
   7   0   2  170.97    1.56 
   7   0   2  170.54    1.44 
   7   0   2  173.17    1.71 
  -8   0  -2    1.82    0.28 
  -8   0  -2    1.31    0.13 
  -8   0  -2    1.48    0.14 
  -8   0  -2    0.41    0.16 
   8   0   2    1.26    0.24 
   8   0   2    1.74    0.13 
   8   0   2    1.75    0.24 
  -9   0  -2   11.95    0.34 
  -9   0  -2   11.35    0.16 
  -9   0  -2   11.87    0.17 
   9   0   2   11.30    0.28 
   9   0   2   11.75    0.16 
 -10   0  -2   18.06    0.29 
 -10   0  -2   15.48    0.51 
 -10   0  -2   18.70    0.30 
  10   0   2   18.38    0.41 
  10   0   2   18.67    0.29 
 -11   0  -2    1.35    0.38 
 -11   0  -2    1.13    0.17 
 -11   0  -2    1.52    0.22 
  11   0   2    1.60    0.33 
  11   0   2    1.29    0.20 
 -12   0  -2   14.52    0.46 
 -12   0  -2   15.61    0.30 
  12   0   2   15.57    0.34 
  12   0   2   14.34    0.45 
 -13   0  -2    2.53    0.45 
 -13   0  -2    2.74    0.22 
  13   0   2    1.05    0.37 
 -14   0  -2   -0.30    0.22 
 -14   0  -2   -2.60    0.44 
  14   0   2   -1.34    0.42 
 -15   0  -2   -1.99    0.50 
 -15   0  -2   -1.79    0.25 
  15   0   2    0.00    0.34 
  15  -1  -2   19.48    0.56 
 -15   1   2   22.20    0.46 
 -15   1   2   19.66    0.76 
 -14   1   2    0.52    0.54 
 -14   1   2    1.46    0.29 
  13  -1  -2   11.13    0.32 
 -13   1   2   10.86    0.34 
 -13   1   2    8.33    0.54 
  12  -1  -2   -0.25    0.25 
 -12   1   2   -1.09    0.23 
 -12   1   2    0.05    0.26 
 -12   1   2   -1.47    0.46 
  11  -1  -2    2.21    0.25 
 -11   1   2    2.86    0.20 
 -11   1   2    2.36    0.23 
 -11   1   2    2.19    0.44 
  10  -1  -2    7.81    0.25 
 -10   1   2    6.89    0.40 
 -10   1   2    7.68    0.25 
 -10   1   2    7.45    0.24 
   9  -1  -2    0.67    0.07 
   9  -1  -2    0.66    0.14 
  -9   1   2    0.78    0.19 
  -9   1   2    0.15    0.17 
  -9   1   2   -0.10    0.29 
   8  -1  -2   42.84    0.39 
   8  -1  -2   43.57    0.28 
   8  -1  -2   42.41    0.33 
   8  -1  -2   43.25    0.58 
  -8   1   2   44.64    0.40 
  -8   1   2   42.90    0.65 
  -8   1   2   43.48    0.38 
   7  -1  -2    0.12    0.15 
   7  -1  -2    1.01    0.28 
   7  -1  -2    0.53    0.13 
  -7   1   2    0.50    0.12 
  -7   1   2    0.20    0.16 
  -7   1   2    1.13    0.29 
   6  -1  -2    3.94    0.26 
   6  -1  -2    2.51    0.14 
   6  -1  -2    1.72    0.17 
  -6   1   2    2.70    0.28 
  -6   1   2    1.83    0.17 
  -6   1   2    2.13    0.14 
   5  -1  -2   67.72    0.48 
   5  -1  -2   67.90    0.47 
   5  -1  -2   69.74    0.65 
  -5   1   2   68.10    0.47 
  -5   1   2   67.46    0.67 
  -5   1   2   69.45    0.48 
   4  -1  -2    0.99    0.19 
   4  -1  -2    0.60    0.12 
   4  -1  -2    0.86    0.12 
  -4   1   2    0.47    0.19 
  -4   1   2    1.14    0.13 
  -4   1   2    1.04    0.10 
   3  -1  -2  122.82    0.88 
   3  -1  -2  123.98    1.04 
   3  -1  -2  123.54    0.88 
  -3   1   2  121.32    0.85 
  -3   1   2  119.33    0.95 
  -3   1   2  122.01    0.87 
   2  -1  -2  207.95    1.85 
   2  -1  -2  208.76    1.99 
   2  -1  -2  207.03    1.84 
  -2   1   2  216.68    2.12 
  -2   1   2  208.55    1.87 
  -2   1   2  208.57    1.86 
  -2   1   2  213.51    1.97 
   1  -1  -2  158.50    1.31 
   1  -1  -2  155.43    1.24 
  -1   1   2  155.19    1.28 
  -1   1   2  156.18    1.27 
  -1   1   2  156.06    1.25 
  -1   1   2  157.99    1.27 
   0  -1  -2  354.31    4.76 
   0   1   2  356.68    4.83 
  -1  -1  -2   56.87    0.30 
  -1  -1  -2   56.76    0.38 
   1   1   2   57.10    0.31 
  -2  -1  -2    5.13    0.09 
  -2  -1  -2    5.10    0.09 
   2   1   2    5.64    0.09 
  -3  -1  -2  106.42    0.81 
  -3  -1  -2  107.13    0.67 
  -3  -1  -2  105.17    0.66 
   3   1   2  105.70    0.66 
   3   1   2  107.39    0.75 
  -4  -1  -2  242.65    2.62 
  -4  -1  -2  239.01    2.45 
  -4  -1  -2  239.52    2.39 
  -4  -1  -2  241.80    2.43 
   4   1   2  230.10    2.22 
   4   1   2  240.70    2.41 
   4   1   2  243.41    2.54 
   4   1   2  241.50    2.60 
  -5  -1  -2    0.23    0.09 
  -5  -1  -2    0.04    0.13 
  -5  -1  -2    0.42    0.10 
  -5  -1  -2   -0.02    0.19 
   5   1   2   -0.14    0.17 
   5   1   2    0.51    0.14 
   5   1   2    0.49    0.09 
   5   1   2    0.27    0.10 
  -6  -1  -2   89.05    0.85 
  -6  -1  -2   88.63    0.58 
  -6  -1  -2   88.60    0.65 
  -6  -1  -2   89.24    0.59 
   6   1   2   89.44    0.59 
   6   1   2   88.39    0.59 
   6   1   2   87.69    0.75 
   6   1   2   88.89    0.67 
  -7  -1  -2   -0.06    0.13 
  -7  -1  -2   -0.08    0.20 
  -7  -1  -2   -0.02    0.14 
  -7  -1  -2    0.28    0.11 
   7   1   2    0.29    0.21 
   7   1   2    0.09    0.10 
   7   1   2    0.19    0.20 
   7   1   2    0.05    0.12 
  -8  -1  -2  111.57    0.95 
  -8  -1  -2  112.24    1.24 
  -8  -1  -2  108.83    0.89 
  -8  -1  -2  109.95    0.90 
   8   1   2  110.32    1.04 
   8   1   2  110.47    0.91 
   8   1   2  111.41    0.91 
  -9  -1  -2    4.20    0.31 
  -9  -1  -2    4.50    0.17 
  -9  -1  -2    4.05    0.14 
  -9  -1  -2    4.32    0.17 
   9   1   2    4.29    0.16 
   9   1   2    3.81    0.20 
 -10  -1  -2   27.41    0.36 
 -10  -1  -2   27.91    0.36 
 -10  -1  -2   26.32    0.59 
 -10  -1  -2   27.31    0.34 
  10   1   2   29.87    0.37 
  10   1   2   29.10    0.53 
 -11  -1  -2   15.55    0.48 
 -11  -1  -2   16.47    0.25 
  11   1   2   16.04    0.42 
  11   1   2   16.39    0.24 
 -12  -1  -2   -0.35    0.42 
 -12  -1  -2    0.19    0.21 
  12   1   2    0.31    0.37 
 -13  -1  -2    3.35    0.23 
 -13  -1  -2    2.30    0.48 
  13   1   2    2.20    0.41 
 -14  -1  -2    0.14    0.24 
 -14  -1  -2    0.02    0.37 
  14   1   2   -1.02    0.40 
 -15  -1  -2    0.10    0.23 
 -15  -1  -2   -2.08    0.54 
  15   1   2   -0.43    0.37 
  15  -2  -2   16.81    0.50 
 -15   2   2   15.75    0.52 
 -15   2   2   18.58    0.40 
 -14   2   2    0.55    0.52 
 -14   2   2    2.01    0.29 
  13  -2  -2   23.69    0.39 
 -13   2   2   21.39    0.63 
 -13   2   2   22.92    0.38 
  12  -2  -2    1.26    0.25 
 -12   2   2   -0.40    0.49 
 -12   2   2    0.84    0.28 
  11  -2  -2   17.54    0.37 
  11  -2  -2   18.06    0.23 
 -11   2   2   15.80    0.58 
 -11   2   2   17.28    0.32 
 -11   2   2   17.26    0.31 
  10  -2  -2    0.85    0.16 
  10  -2  -2    0.81    0.22 
 -10   2   2    1.31    0.23 
 -10   2   2    0.91    0.21 
 -10   2   2    0.32    0.39 
   9  -2  -2   32.71    0.42 
   9  -2  -2   32.90    0.35 
  -9   2   2   33.90    0.44 
  -9   2   2   30.71    0.69 
  -9   2   2   35.01    0.42 
   8  -2  -2    5.38    0.29 
   8  -2  -2    6.46    0.21 
  -8   2   2    6.59    0.35 
  -8   2   2    6.17    0.21 
  -8   2   2    6.46    0.17 
   7  -2  -2   27.02    0.33 
   7  -2  -2   25.65    0.49 
   7  -2  -2   25.83    0.30 
  -7   2   2   25.26    0.30 
  -7   2   2   25.87    0.31 
  -7   2   2   23.71    0.39 
   6  -2  -2   -0.05    0.17 
   6  -2  -2    0.16    0.24 
   6  -2  -2   -0.21    0.11 
  -6   2   2   -0.86    0.16 
  -6   2   2   -1.06    0.17 
   5  -2  -2    1.36    0.14 
   5  -2  -2    1.40    0.15 
   5  -2  -2    1.28    0.22 
  -5   2   2    1.23    0.11 
  -5   2   2    1.08    0.16 
  -5   2   2    1.40    0.15 
   4  -2  -2  125.11    1.09 
   4  -2  -2  124.09    1.09 
   4  -2  -2  122.22    1.21 
  -4   2   2  123.58    1.07 
  -4   2   2  123.69    1.07 
  -4   2   2  124.85    1.25 
   3  -2  -2   41.12    0.28 
   3  -2  -2   42.85    0.41 
   3  -2  -2   40.79    0.30 
  -3   2   2   41.13    0.31 
  -3   2   2   43.35    0.32 
  -3   2   2   41.40    0.28 
  -3   2   2   43.22    0.40 
   2  -2  -2   18.00    0.17 
   2  -2  -2   17.71    0.22 
   2  -2  -2   17.12    0.25 
   2  -2  -2   16.96    0.17 
  -2   2   2   16.71    0.18 
  -2   2   2   17.07    0.18 
  -2   2   2   17.15    0.16 
   0  -2  -2   92.78    0.68 
   0  -2  -2   91.65    0.73 
   0  -2  -2   92.79    0.68 
   0   2   2   92.37    0.68 
   0   2   2   93.78    0.76 
   0   2   2   93.66    0.68 
   1   2   2  505.76    8.74 
  -2  -2  -2    1.21    0.08 
  -2  -2  -2    0.99    0.08 
   2   2   2    1.18    0.07 
   2   2   2    1.22    0.08 
   2   2   2    1.22    0.09 
  -3  -2  -2   52.75    0.32 
  -3  -2  -2   53.48    0.33 
  -3  -2  -2   52.37    0.45 
   3   2   2   53.16    0.33 
   3   2   2   52.73    0.39 
  -4  -2  -2    9.07    0.21 
  -4  -2  -2    9.46    0.15 
  -4  -2  -2    9.53    0.14 
   4   2   2    9.74    0.19 
   4   2   2    9.65    0.16 
   4   2   2    9.82    0.15 
  -5  -2  -2   17.10    0.36 
  -5  -2  -2   17.09    0.20 
  -5  -2  -2   16.66    0.20 
   5   2   2   16.61    0.21 
   5   2   2   16.82    0.28 
   5   2   2   16.42    0.20 
  -6  -2  -2    9.70    0.18 
  -6  -2  -2    9.57    0.19 
  -6  -2  -2    9.16    0.33 
  -6  -2  -2    9.30    0.27 
   6   2   2    8.78    0.17 
   6   2   2    9.03    0.18 
   6   2   2    9.71    0.30 
  -7  -2  -2    5.93    0.15 
  -7  -2  -2    6.02    0.18 
  -7  -2  -2    6.13    0.16 
  -7  -2  -2    5.93    0.24 
   7   2   2    6.29    0.26 
   7   2   2    5.90    0.20 
   7   2   2    6.26    0.16 
   7   2   2    5.65    0.14 
  -8  -2  -2   81.39    0.58 
  -8  -2  -2   80.69    0.54 
  -8  -2  -2   81.82    0.79 
  -8  -2  -2   81.10    0.53 
   8   2   2   81.87    0.53 
   8   2   2   80.47    0.53 
   8   2   2   80.82    0.64 
  -9  -2  -2    0.83    0.16 
  -9  -2  -2    1.04    0.16 
  -9  -2  -2    0.56    0.32 
  -9  -2  -2    0.51    0.17 
   9   2   2    0.50    0.17 
   9   2   2    0.95    0.29 
 -10  -2  -2   61.53    0.47 
 -10  -2  -2   59.23    0.44 
 -10  -2  -2   60.37    0.86 
 -10  -2  -2   59.05    0.46 
  10   2   2   59.36    0.63 
  10   2   2   60.52    0.47 
 -11  -2  -2    0.63    0.40 
 -11  -2  -2    0.37    0.20 
  11   2   2    1.02    0.21 
  11   2   2    0.71    0.31 
 -12  -2  -2    0.95    0.22 
 -12  -2  -2    0.56    0.44 
  12   2   2    0.25    0.38 
 -13  -2  -2   14.68    0.57 
 -13  -2  -2   16.17    0.31 
  13   2   2   16.09    0.43 
 -14  -2  -2   -0.03    0.49 
 -14  -2  -2    0.85    0.21 
  14   2   2   -0.02    0.43 
 -15  -2  -2    1.30    0.26 
  15   2   2    1.03    0.49 
  15  -3  -2   -0.59    0.38 
 -15   3   2   -0.62    0.31 
 -15   3   2   -0.50    0.53 
  14  -3  -2    5.78    0.38 
 -14   3   2    4.73    0.55 
 -14   3   2    4.77    0.32 
  13  -3  -2    1.42    0.26 
 -13   3   2    0.76    0.47 
 -13   3   2    2.56    0.32 
  12  -3  -2   12.16    0.31 
 -12   3   2   11.08    0.50 
 -12   3   2   13.88    0.34 
  11  -3  -2   26.91    0.36 
  11  -3  -2   31.21    0.44 
 -11   3   2   31.21    0.42 
 -11   3   2   27.18    0.57 
 -11   3   2   29.06    0.39 
  10  -3  -2   40.61    0.41 
  10  -3  -2   44.18    0.46 
 -10   3   2   43.66    0.47 
 -10   3   2   38.88    0.63 
 -10   3   2   43.16    0.44 
   9  -3  -2   77.73    0.63 
  -9   3   2   76.66    0.60 
  -9   3   2   73.14    0.87 
  -9   3   2   75.46    0.61 
   8  -3  -2   -0.10    0.13 
   8  -3  -2    0.21    0.27 
  -8   3   2    0.26    0.14 
  -8   3   2   -0.81    0.27 
  -8   3   2   -0.13    0.16 
   7  -3  -2   66.51    0.75 
   7  -3  -2   66.73    0.62 
   7  -3  -2   66.30    0.60 
  -7   3   2   67.38    0.63 
  -7   3   2   67.88    0.62 
  -7   3   2   61.90    0.81 
   6  -3  -2   16.92    0.29 
   6  -3  -2   16.62    0.19 
   6  -3  -2   17.18    0.21 
  -6   3   2   16.83    0.24 
  -6   3   2   17.34    0.23 
  -6   3   2   16.22    0.29 
   5  -3  -2    3.57    0.26 
   5  -3  -2    3.42    0.13 
   5  -3  -2    2.60    0.16 
  -5   3   2    3.49    0.13 
  -5   3   2    3.71    0.18 
  -5   3   2    3.83    0.25 
   4  -3  -2   13.73    0.25 
   4  -3  -2   14.18    0.37 
   4  -3  -2   15.23    0.21 
  -4   3   2   16.02    0.40 
  -4   3   2   14.84    0.24 
  -4   3   2   13.89    0.23 
  -4   3   2   14.80    0.21 
   3  -3  -2  122.41    0.99 
   3  -3  -2  122.02    0.85 
   3  -3  -2  121.92    0.86 
  -3   3   2  121.16    0.84 
  -3   3   2  122.19    0.85 
  -3   3   2  122.87    0.87 
   2  -3  -2   55.86    0.43 
   2  -3  -2   56.39    0.46 
   2  -3  -2   55.76    0.45 
  -2   3   2   54.87    0.45 
  -2   3   2   55.64    0.46 
  -2   3   2   56.72    0.46 
   1  -3  -2  125.89    0.91 
   1  -3  -2  126.18    0.88 
   1  -3  -2  125.31    0.88 
  -1   3   2  124.72    0.87 
  -1   3   2  125.03    0.89 
  -1   3   2  127.37    0.93 
   0  -3  -2  548.59    9.65 
   0  -3  -2  553.37    9.80 
   0  -3  -2  551.74    9.73 
   0   3   2  553.63    9.81 
   0   3   2  546.16    9.51 
  -1  -3  -2   18.62    0.16 
  -1  -3  -2   18.21    0.21 
  -1  -3  -2   17.37    0.18 
   1   3   2   18.18    0.19 
   1   3   2   18.25    0.18 
  -2  -3  -2    2.88    0.11 
  -2  -3  -2    2.41    0.16 
   2   3   2    2.88    0.10 
   2   3   2    2.69    0.11 
   2   3   2    2.57    0.12 
  -3  -3  -2   12.46    0.15 
  -3  -3  -2   12.80    0.16 
  -3  -3  -2   11.36    0.23 
  -3  -3  -2   12.30    0.28 
   3   3   2   13.00    0.21 
   3   3   2   12.54    0.16 
   3   3   2   12.73    0.17 
  -4  -3  -2    0.70    0.11 
  -4  -3  -2    0.91    0.09 
  -4  -3  -2    0.49    0.25 
  -4  -3  -2    1.06    0.20 
   4   3   2    1.09    0.18 
   4   3   2    1.25    0.11 
  -5  -3  -2   23.74    0.35 
  -5  -3  -2   25.27    0.22 
  -5  -3  -2   25.85    0.23 
  -5  -3  -2   25.60    0.46 
   5   3   2   26.02    0.32 
   5   3   2   25.83    0.21 
   5   3   2   25.15    0.24 
  -6  -3  -2   16.80    0.44 
  -6  -3  -2   15.34    0.35 
  -6  -3  -2   15.75    0.17 
  -6  -3  -2   15.71    0.19 
   6   3   2   16.15    0.19 
   6   3   2   15.33    0.17 
   6   3   2   15.92    0.25 
  -7  -3  -2   89.47    0.97 
  -7  -3  -2   87.33    0.65 
  -7  -3  -2   89.41    1.02 
  -7  -3  -2   88.88    0.66 
   7   3   2   89.36    0.79 
   7   3   2   89.08    0.67 
   7   3   2   89.44    0.66 
  -8  -3  -2    2.40    0.16 
  -8  -3  -2    2.03    0.33 
  -8  -3  -2    2.04    0.16 
  -8  -3  -2    2.62    0.19 
   8   3   2    1.74    0.15 
   8   3   2    1.90    0.27 
  -9  -3  -2   43.93    0.83 
  -9  -3  -2   43.32    0.43 
  -9  -3  -2   42.59    0.43 
  -9  -3  -2   41.89    0.45 
   9   3   2   43.74    0.46 
   9   3   2   43.41    0.62 
 -10  -3  -2    0.20    0.21 
 -10  -3  -2   -0.20    0.29 
 -10  -3  -2    0.33    0.18 
 -10  -3  -2   -0.28    0.18 
  10   3   2    0.12    0.19 
  10   3   2    0.29    0.25 
 -11  -3  -2   -0.11    0.47 
 -11  -3  -2    0.05    0.21 
  11   3   2    0.08    0.36 
  11   3   2    0.19    0.20 
 -12  -3  -2    8.24    0.37 
 -12  -3  -2   10.03    0.26 
  12   3   2    8.66    0.40 
 -13  -3  -2    6.06    0.28 
 -13  -3  -2    4.42    0.54 
  13   3   2    5.56    0.48 
 -14  -3  -2    0.27    0.24 
 -14  -3  -2   -0.53    0.51 
  14   3   2    0.72    0.36 
  15  -4  -2   -0.67    0.36 
 -15   4   2   -0.31    0.36 
 -15   4   2   -0.38    0.50 
  14  -4  -2    6.93    0.36 
 -14   4   2    6.48    0.33 
 -14   4   2    7.46    0.55 
  13  -4  -2   -0.54    0.27 
 -13   4   2   -0.38    0.21 
 -13   4   2   -0.95    0.43 
  12  -4  -2    1.54    0.28 
  12  -4  -2    2.12    0.23 
 -12   4   2    2.50    0.31 
 -12   4   2    1.81    0.48 
  11  -4  -2    9.40    0.28 
  11  -4  -2   12.64    0.30 
 -11   4   2   10.95    0.45 
 -11   4   2   11.17    0.31 
  10  -4  -2  130.10    1.28 
 -10   4   2  130.98    1.30 
 -10   4   2  126.45    1.19 
 -10   4   2  124.19    1.46 
   9  -4  -2    2.35    0.23 
  -9   4   2    2.51    0.18 
  -9   4   2    1.68    0.34 
  -9   4   2    2.24    0.23 
   8  -4  -2    4.88    0.22 
   8  -4  -2    4.36    0.30 
  -8   4   2    4.52    0.23 
  -8   4   2    3.97    0.32 
  -8   4   2    5.19    0.18 
   7  -4  -2  117.65    0.93 
   7  -4  -2  116.86    1.11 
   7  -4  -2  120.55    1.02 
  -7   4   2  117.24    1.15 
  -7   4   2  118.00    0.92 
  -7   4   2  118.05    0.93 
   6  -4  -2   16.21    0.23 
   6  -4  -2   16.67    0.32 
   6  -4  -2   16.88    0.20 
  -6   4   2   17.41    0.22 
  -6   4   2   17.21    0.21 
  -6   4   2   15.01    0.32 
  -6   4   2   17.68    0.24 
   5  -4  -2  139.81    1.31 
   5  -4  -2  140.96    1.12 
   5  -4  -2  139.45    1.11 
  -5   4   2  144.46    1.40 
  -5   4   2  142.65    1.13 
  -5   4   2  141.00    1.15 
  -5   4   2  138.96    1.14 
   4  -4  -2   40.38    0.52 
   4  -4  -2   42.28    0.34 
   4  -4  -2   41.89    0.33 
  -4   4   2   43.73    0.38 
  -4   4   2   41.96    0.33 
  -4   4   2   43.02    0.39 
   3  -4  -2  268.41    3.55 
   3  -4  -2  265.33    3.32 
   3  -4  -2  266.18    3.36 
   3  -4  -2  263.31    3.30 
  -3   4   2  265.86    3.35 
  -3   4   2  263.14    3.30 
  -3   4   2  262.45    3.26 
   2  -4  -2  512.99    8.44 
   2  -4  -2  514.20    8.48 
   2  -4  -2  517.16    8.59 
  -2   4   2  514.93    8.51 
  -2   4   2  515.86    8.55 
  -2   4   2  518.51    8.64 
   1  -4  -2   28.50    0.22 
   1  -4  -2   29.15    0.26 
   1  -4  -2   28.29    0.26 
  -1   4   2   28.89    0.25 
  -1   4   2   29.25    0.25 
  -1   4   2   28.86    0.23 
   0  -4  -2  375.44    5.46 
   0  -4  -2  373.55    5.35 
   0  -4  -2  376.97    5.45 
   0   4   2  377.73    5.47 
   0   4   2  379.88    5.53 
  -1  -4  -2   37.25    0.37 
  -1  -4  -2   37.19    0.34 
  -1  -4  -2   37.04    0.34 
   1   4   2   37.02    0.32 
   1   4   2   36.70    0.32 
   1   4   2   35.69    0.39 
   1   4   2   37.96    0.38 
  -2  -4  -2   11.95    0.15 
  -2  -4  -2   12.11    0.24 
   2   4   2   12.01    0.18 
   2   4   2   12.04    0.16 
   2   4   2   11.50    0.15 
  -3  -4  -2   28.53    0.41 
  -3  -4  -2   27.54    0.38 
  -3  -4  -2   28.51    0.27 
  -3  -4  -2   28.26    0.27 
   3   4   2   32.64    0.35 
   3   4   2   29.88    0.31 
  -4  -4  -2   11.03    0.31 
  -4  -4  -2   12.38    0.17 
  -4  -4  -2   12.78    0.18 
  -4  -4  -2   12.67    0.33 
   4   4   2   12.29    0.16 
   4   4   2   11.95    0.17 
   4   4   2   11.74    0.22 
  -5  -4  -2   20.37    0.23 
  -5  -4  -2   20.83    0.23 
  -5  -4  -2   20.53    0.43 
  -5  -4  -2   18.29    0.39 
   5   4   2   19.65    0.20 
   5   4   2   19.94    0.28 
  -6  -4  -2    6.49    0.33 
  -6  -4  -2    6.87    0.16 
  -6  -4  -2    6.51    0.22 
  -6  -4  -2    7.45    0.16 
   6   4   2    7.16    0.23 
   6   4   2    7.09    0.16 
   6   4   2    6.71    0.14 
  -7  -4  -2   38.96    0.32 
  -7  -4  -2   38.34    0.63 
  -7  -4  -2   38.96    0.36 
  -7  -4  -2   39.18    0.63 
   7   4   2   40.40    0.47 
   7   4   2   39.80    0.34 
  -8  -4  -2   -0.13    0.30 
  -8  -4  -2    0.32    0.15 
  -8  -4  -2    0.02    0.15 
   8   4   2   -0.18    0.17 
   8   4   2   -1.57    0.27 
  -9  -4  -2  110.66    0.91 
  -9  -4  -2  110.20    1.31 
  -9  -4  -2  107.49    0.93 
  -9  -4  -2  107.83    0.88 
   9   4   2  110.00    0.92 
   9   4   2  108.65    1.07 
 -10  -4  -2    2.06    0.22 
 -10  -4  -2    1.26    0.30 
  10   4   2   -0.11    0.36 
  10   4   2    2.10    0.19 
 -11  -4  -2    3.34    0.21 
 -11  -4  -2    2.40    0.45 
  11   4   2    3.79    0.31 
 -12  -4  -2   -0.25    0.34 
 -12  -4  -2    0.41    0.23 
  12   4   2   -0.39    0.39 
 -13  -4  -2    1.77    0.50 
 -13  -4  -2    1.23    0.24 
  13   4   2    2.96    0.45 
 -14  -4  -2    2.38    0.27 
  14   4   2   -0.31    0.47 
  15  -5  -2    3.56    0.38 
 -15   5   2    3.52    0.52 
  14  -5  -2    0.53    0.32 
 -14   5   2    1.29    0.49 
 -14   5   2    0.22    0.33 
  13  -5  -2    1.16    0.29 
 -13   5   2    0.49    0.31 
 -13   5   2    0.70    0.44 
  12  -5  -2    4.16    0.31 
  12  -5  -2    4.14    0.28 
 -12   5   2    3.66    0.30 
 -12   5   2    4.01    0.44 
  11  -5  -2    0.41    0.26 
 -11   5   2   -0.25    0.41 
 -11   5   2   -0.05    0.29 
  10  -5  -2   48.81    0.55 
 -10   5   2   46.12    0.82 
 -10   5   2   48.33    0.57 
   9  -5  -2    0.42    0.23 
  -9   5   2   -0.65    0.23 
  -9   5   2   -0.58    0.34 
  -9   5   2   -0.25    0.21 
   8  -5  -2   12.58    0.28 
  -8   5   2   12.05    0.39 
  -8   5   2   12.54    0.27 
  -8   5   2   11.25    0.28 
  -8   5   2   12.39    0.24 
   7  -5  -2    1.56    0.15 
   7  -5  -2    1.72    0.27 
  -7   5   2    1.71    0.22 
  -7   5   2    1.94    0.15 
  -7   5   2    1.70    0.19 
  -7   5   2    2.32    0.30 
   6  -5  -2   10.24    0.21 
   6  -5  -2    9.55    0.22 
   6  -5  -2    9.27    0.30 
  -6   5   2    9.53    0.25 
  -6   5   2    9.66    0.18 
  -6   5   2    9.87    0.20 
   5  -5  -2   37.47    0.40 
   5  -5  -2   36.83    0.42 
   5  -5  -2   40.01    0.60 
  -5   5   2   37.21    0.38 
  -5   5   2   36.76    0.40 
  -5   5   2   37.35    0.34 
   4  -5  -2   80.44    0.70 
   4  -5  -2   80.93    0.70 
   4  -5  -2   81.10    0.86 
  -4   5   2   81.96    0.70 
  -4   5   2   80.81    0.71 
  -4   5   2   79.94    0.64 
   3  -5  -2  114.88    0.90 
   3  -5  -2  115.17    0.87 
   3  -5  -2  115.29    0.88 
   3  -5  -2  121.60    1.16 
  -3   5   2  115.22    0.90 
  -3   5   2  113.09    0.87 
   2  -5  -2   24.33    0.28 
   2  -5  -2   23.47    0.24 
   2  -5  -2   22.63    0.25 
  -2   5   2   24.01    0.24 
  -2   5   2   22.90    0.31 
  -2   5   2   23.98    0.23 
   1  -5  -2    7.38    0.13 
   1  -5  -2    7.48    0.19 
   1  -5  -2    7.66    0.14 
  -1   5   2    7.68    0.19 
  -1   5   2    8.00    0.19 
  -1   5   2    7.15    0.16 
   0  -5  -2   29.29    0.25 
   0  -5  -2   29.52    0.22 
   0  -5  -2   28.92    0.29 
   0  -5  -2   28.98    0.22 
   0   5   2   29.79    0.24 
   0   5   2   29.28    0.22 
   0   5   2   30.81    0.31 
  -1  -5  -2    0.05    0.10 
  -1  -5  -2    0.09    0.13 
  -1  -5  -2    0.28    0.15 
   1   5   2    0.26    0.20 
   1   5   2    0.59    0.16 
   1   5   2    0.01    0.19 
   1   5   2    1.33    0.20 
  -2  -5  -2   86.02    0.66 
  -2  -5  -2   87.90    0.59 
   2   5   2   86.61    0.58 
   2   5   2   85.77    0.58 
   2   5   2   88.01    0.58 
  -3  -5  -2   19.88    0.25 
  -3  -5  -2   20.45    0.39 
  -3  -5  -2   20.24    0.44 
  -3  -5  -2   19.63    0.25 
   3   5   2   20.11    0.28 
   3   5   2   21.01    0.27 
   3   5   2   20.48    0.30 
  -4  -5  -2   55.83    0.45 
  -4  -5  -2   55.33    0.64 
  -4  -5  -2   55.87    0.46 
  -4  -5  -2   55.06    0.63 
   4   5   2   56.35    0.45 
   4   5   2   56.33    0.51 
   4   5   2   55.82    0.46 
  -5  -5  -2    8.62    0.16 
  -5  -5  -2    8.19    0.37 
  -5  -5  -2    8.56    0.25 
  -5  -5  -2    8.47    0.17 
   5   5   2    8.13    0.16 
   5   5   2    8.07    0.19 
   5   5   2    8.77    0.23 
  -6  -5  -2   14.20    0.22 
  -6  -5  -2   14.84    0.24 
  -6  -5  -2   13.23    0.36 
  -6  -5  -2   14.14    0.46 
   6   5   2   14.25    0.31 
   6   5   2   13.86    0.24 
  -7  -5  -2    9.32    0.22 
  -7  -5  -2    9.95    0.24 
  -7  -5  -2    9.52    0.40 
  -7  -5  -2    9.26    0.49 
   7   5   2    8.64    0.22 
   7   5   2    8.64    0.32 
  -8  -5  -2    0.77    0.18 
  -8  -5  -2    0.34    0.36 
  -8  -5  -2    0.51    0.16 
   8   5   2    0.21    0.20 
   8   5   2    0.76    0.23 
  -9  -5  -2   16.02    0.29 
  -9  -5  -2   15.48    0.28 
  -9  -5  -2   14.94    0.52 
   9   5   2   16.07    0.42 
   9   5   2   14.70    0.29 
 -10  -5  -2    0.07    0.20 
 -10  -5  -2    0.91    0.49 
  10   5   2    0.20    0.22 
  10   5   2   -0.30    0.35 
 -11  -5  -2    5.89    0.46 
 -11  -5  -2    7.33    0.26 
  11   5   2    6.31    0.41 
 -12  -5  -2   -1.16    0.46 
 -12  -5  -2    0.17    0.22 
  12   5   2   -0.09    0.30 
 -13  -5  -2    0.76    0.25 
 -13  -5  -2    0.63    0.51 
  13   5   2    1.18    0.46 
  14  -6  -2    2.77    0.31 
 -14   6   2    2.54    0.46 
 -14   6   2    3.28    0.35 
  13  -6  -2   10.22    0.35 
 -13   6   2    9.08    0.36 
 -13   6   2    8.48    0.50 
  12  -6  -2   -0.55    0.31 
  12  -6  -2    0.12    0.27 
 -12   6   2   -0.12    0.42 
 -12   6   2   -0.29    0.30 
  11  -6  -2   16.29    0.37 
 -11   6   2   14.91    0.57 
 -11   6   2   14.47    0.44 
 -11   6   2   14.71    0.36 
  10  -6  -2    5.02    0.23 
 -10   6   2    5.69    0.23 
 -10   6   2    5.62    0.45 
 -10   6   2    5.64    0.25 
   9  -6  -2    0.11    0.23 
  -9   6   2   -0.62    0.35 
  -9   6   2    0.82    0.17 
  -9   6   2    0.20    0.26 
   8  -6  -2   10.02    0.22 
  -8   6   2    9.33    0.18 
  -8   6   2    9.75    0.29 
   7  -6  -2    0.31    0.15 
   7  -6  -2    0.18    0.25 
  -7   6   2   -0.36    0.22 
  -7   6   2    0.59    0.13 
  -7   6   2    0.46    0.20 
   6  -6  -2   79.96    0.85 
   6  -6  -2   80.64    0.66 
  -6   6   2   81.46    0.66 
  -6   6   2   81.74    0.60 
  -6   6   2   82.39    0.73 
   5  -6  -2   -0.61    0.17 
   5  -6  -2    1.15    0.24 
   5  -6  -2    0.30    0.18 
  -5   6   2    0.60    0.12 
  -5   6   2    0.22    0.20 
  -5   6   2   -0.56    0.16 
   4  -6  -2    0.06    0.17 
   4  -6  -2    0.09    0.18 
   4  -6  -2    0.72    0.22 
  -4   6   2    0.15    0.17 
  -4   6   2   -0.19    0.19 
   3  -6  -2    1.46    0.14 
   3  -6  -2    1.29    0.17 
   3  -6  -2    1.67    0.19 
  -3   6   2    0.96    0.22 
  -3   6   2    1.53    0.20 
  -3   6   2    1.33    0.13 
   2  -6  -2  105.86    0.92 
   2  -6  -2  105.17    0.89 
   2  -6  -2  104.72    0.90 
  -2   6   2  104.43    0.88 
  -2   6   2  104.79    0.97 
  -2   6   2  105.58    0.93 
   1  -6  -2    6.09    0.20 
   1  -6  -2    5.53    0.18 
   1  -6  -2    6.40    0.18 
  -1   6   2    6.18    0.16 
  -1   6   2    5.86    0.21 
  -1   6   2    6.26    0.15 
   0  -6  -2    6.19    0.18 
   0  -6  -2    5.80    0.26 
   0  -6  -2    4.87    0.19 
   0  -6  -2    6.52    0.23 
   0   6   2    5.83    0.22 
   0   6   2    7.15    0.32 
   0   6   2    5.71    0.18 
  -1  -6  -2   24.72    0.21 
  -1  -6  -2   25.73    0.21 
  -1  -6  -2   25.82    0.26 
   1   6   2   25.60    0.30 
   1   6   2   25.43    0.20 
   1   6   2   24.95    0.21 
   1   6   2   25.15    0.24 
  -2  -6  -2    0.23    0.19 
  -2  -6  -2    0.24    0.16 
   2   6   2    0.41    0.11 
   2   6   2    0.45    0.14 
   2   6   2    0.41    0.17 
  -3  -6  -2    2.66    0.24 
  -3  -6  -2    3.55    0.22 
  -3  -6  -2    3.06    0.14 
  -3  -6  -2    2.91    0.14 
   3   6   2    3.16    0.16 
   3   6   2    2.95    0.12 
   3   6   2    2.93    0.15 
  -4  -6  -2    1.16    0.15 
  -4  -6  -2    1.83    0.15 
  -4  -6  -2    0.78    0.28 
  -4  -6  -2    1.46    0.24 
   4   6   2    1.91    0.15 
   4   6   2    1.50    0.17 
   4   6   2    1.57    0.18 
  -5  -6  -2    0.27    0.15 
  -5  -6  -2    0.35    0.14 
  -5  -6  -2   -0.04    0.25 
  -5  -6  -2   -0.81    0.28 
   5   6   2   -0.03    0.16 
   5   6   2    0.11    0.20 
  -6  -6  -2  102.65    0.76 
  -6  -6  -2  101.93    1.03 
  -6  -6  -2  103.54    0.75 
  -6  -6  -2  102.87    0.97 
   6   6   2  101.13    0.81 
   6   6   2  103.46    0.77 
  -7  -6  -2   29.05    0.28 
  -7  -6  -2   28.69    0.43 
  -7  -6  -2   28.50    0.58 
  -7  -6  -2   29.83    0.30 
   7   6   2   28.03    0.28 
   7   6   2   29.41    0.39 
  -8  -6  -2   24.81    0.29 
  -8  -6  -2   23.70    0.26 
  -8  -6  -2   23.23    0.42 
   8   6   2   23.94    0.34 
   8   6   2   23.28    0.29 
  -9  -6  -2    4.68    0.22 
  -9  -6  -2    4.09    0.33 
   9   6   2    5.77    0.30 
   9   6   2    4.51    0.25 
 -10  -6  -2    1.09    0.22 
 -10  -6  -2    1.39    0.49 
  10   6   2    1.11    0.35 
 -11  -6  -2    0.48    0.25 
 -11  -6  -2    0.67    0.46 
  11   6   2    0.58    0.40 
 -12  -6  -2    2.01    0.50 
 -12  -6  -2    2.69    0.24 
  12   6   2    1.69    0.42 
 -13  -6  -2    1.52    0.28 
  13   6   2    1.47    0.45 
  14  -7  -2    2.89    0.30 
 -14   7   2    0.43    0.53 
  13  -7  -2   18.66    0.33 
  13  -7  -2   20.06    0.38 
 -13   7   2   18.61    0.60 
 -13   7   2   20.71    0.43 
  12  -7  -2    0.97    0.28 
 -12   7   2   -1.65    0.48 
 -12   7   2    0.05    0.31 
  11  -7  -2    5.86    0.26 
 -11   7   2    5.08    0.27 
 -11   7   2    4.73    0.48 
  10  -7  -2    0.00    0.26 
 -10   7   2    0.22    0.31 
   9  -7  -2   15.92    0.36 
  -9   7   2   16.23    0.25 
  -9   7   2   14.95    0.33 
   8  -7  -2    1.88    0.24 
  -8   7   2    0.93    0.19 
  -8   7   2    1.78    0.12 
   7  -7  -2   23.75    0.42 
   7  -7  -2   26.27    0.35 
  -7   7   2   25.46    0.32 
   6  -7  -2   77.16    0.66 
   6  -7  -2   77.28    0.82 
  -6   7   2   77.76    0.69 
   5  -7  -2    3.54    0.25 
   5  -7  -2    3.79    0.17 
  -5   7   2    3.59    0.18 
  -5   7   2    3.50    0.18 
   4  -7  -2   33.75    0.36 
   4  -7  -2   36.16    0.58 
   4  -7  -2   34.23    0.33 
   4  -7  -2   34.29    0.30 
  -4   7   2   35.54    0.37 
  -4   7   2   34.52    0.47 
  -4   7   2   33.71    0.34 
   3  -7  -2    0.62    0.13 
   3  -7  -2   -0.05    0.17 
   3  -7  -2    0.50    0.14 
  -3   7   2    0.00    0.13 
  -3   7   2    0.12    0.15 
  -3   7   2    0.03    0.22 
   2  -7  -2  124.18    1.05 
   2  -7  -2  124.82    1.03 
   2  -7  -2  125.17    1.05 
  -2   7   2  123.94    1.04 
  -2   7   2  124.33    1.06 
  -2   7   2  123.95    1.12 
   1  -7  -2    2.42    0.14 
   1  -7  -2    3.10    0.20 
   1  -7  -2    2.72    0.15 
  -1   7   2    2.51    0.19 
  -1   7   2    2.45    0.22 
  -1   7   2    2.34    0.20 
   0  -7  -2   31.58    0.31 
   0  -7  -2   32.31    0.38 
   0  -7  -2   32.82    0.35 
   0   7   2   33.38    0.45 
   0   7   2   31.96    0.32 
   0   7   2   32.41    0.30 
   0   7   2   31.17    0.30 
  -1  -7  -2    3.97    0.17 
  -1  -7  -2    3.94    0.16 
  -1  -7  -2    3.88    0.17 
   1   7   2    3.59    0.25 
   1   7   2    3.59    0.17 
   1   7   2    3.66    0.13 
   1   7   2    4.01    0.19 
  -2  -7  -2    0.66    0.20 
  -2  -7  -2    0.27    0.16 
   2   7   2   -0.04    0.27 
   2   7   2    0.55    0.15 
   2   7   2    0.72    0.14 
  -3  -7  -2   36.43    0.47 
  -3  -7  -2   38.41    0.37 
  -3  -7  -2   36.38    0.36 
  -3  -7  -2   37.33    0.48 
   3   7   2   37.18    0.38 
   3   7   2   37.67    0.39 
  -4  -7  -2   42.22    0.58 
  -4  -7  -2   45.30    0.42 
  -4  -7  -2   43.69    0.63 
  -4  -7  -2   44.38    0.42 
   4   7   2   44.49    0.44 
   4   7   2   44.45    0.47 
  -5  -7  -2   -1.27    0.28 
  -5  -7  -2    0.10    0.26 
  -5  -7  -2    0.67    0.18 
  -5  -7  -2   -0.08    0.15 
   5   7   2    0.39    0.19 
   5   7   2   -0.01    0.21 
  -6  -7  -2   32.90    0.69 
  -6  -7  -2   33.24    0.40 
  -6  -7  -2   32.35    0.38 
  -6  -7  -2   31.42    0.69 
   6   7   2   32.02    0.41 
   6   7   2   31.11    0.45 
  -7  -7  -2    5.83    0.27 
  -7  -7  -2    5.88    0.25 
  -7  -7  -2    5.59    0.52 
  -7  -7  -2    5.69    0.42 
   7   7   2    5.59    0.33 
   7   7   2    4.87    0.27 
  -8  -7  -2   11.90    0.48 
  -8  -7  -2   13.53    0.31 
   8   7   2   15.38    0.39 
   8   7   2   12.55    0.30 
  -9  -7  -2    0.65    0.25 
  -9  -7  -2    1.79    0.49 
   9   7   2    0.39    0.32 
   9   7   2   -0.26    0.24 
 -10  -7  -2   15.08    0.29 
 -10  -7  -2   15.07    0.52 
  10   7   2   13.96    0.35 
 -11  -7  -2    2.27    0.25 
 -11  -7  -2    1.40    0.47 
  11   7   2    2.23    0.40 
 -12  -7  -2    1.10    0.28 
 -12  -7  -2   -0.62    0.50 
  12   7   2    1.26    0.44 
  13  -8  -2    1.95    0.32 
 -13   8   2    0.71    0.35 
  12  -8  -2    8.11    0.28 
 -12   8   2    9.04    0.32 
  11  -8  -2   11.98    0.35 
 -11   8   2   11.31    0.38 
  10  -8  -2    2.25    0.30 
 -10   8   2    1.26    0.32 
   9  -8  -2   71.39    0.60 
  -9   8   2   71.37    0.70 
   8  -8  -2    2.95    0.20 
  -8   8   2    1.76    0.29 
   7  -8  -2   -0.48    0.23 
  -7   8   2    0.05    0.28 
   6  -8  -2    0.97    0.19 
  -6   8   2    0.33    0.26 
   5  -8  -2    8.59    0.29 
   5  -8  -2    8.99    0.35 
  -5   8   2    8.42    0.31 
  -5   8   2    8.72    0.40 
   4  -8  -2    2.44    0.16 
   4  -8  -2    2.07    0.27 
   4  -8  -2    2.64    0.17 
  -4   8   2    2.82    0.20 
  -4   8   2    3.13    0.30 
   3  -8  -2    3.97    0.18 
   3  -8  -2    3.55    0.17 
  -3   8   2    3.26    0.26 
  -3   8   2    3.20    0.23 
   2  -8  -2   37.19    0.44 
   2  -8  -2   36.77    0.43 
   2  -8  -2   36.88    0.41 
  -2   8   2   34.74    0.45 
  -2   8   2   36.05    0.49 
   1  -8  -2   12.98    0.20 
   1  -8  -2   12.89    0.25 
   1  -8  -2   13.91    0.24 
  -1   8   2   14.22    0.32 
  -1   8   2   14.00    0.27 
   0  -8  -2    0.53    0.18 
   0  -8  -2    0.49    0.18 
   0  -8  -2    0.28    0.19 
   0   8   2   -0.18    0.20 
   0   8   2    0.43    0.11 
   0   8   2    0.47    0.27 
  -1  -8  -2    0.85    0.19 
  -1  -8  -2    0.76    0.18 
   1   8   2   -0.38    0.26 
   1   8   2    0.47    0.14 
   1   8   2    0.28    0.20 
  -2  -8  -2   25.59    0.29 
  -2  -8  -2   25.57    0.28 
  -2  -8  -2   25.18    0.36 
   2   8   2   25.48    0.30 
   2   8   2   25.04    0.43 
   2   8   2   25.97    0.28 
  -3  -8  -2   53.98    0.49 
  -3  -8  -2   54.28    0.68 
  -3  -8  -2   52.85    0.59 
  -3  -8  -2   54.54    0.49 
   3   8   2   52.99    0.46 
   3   8   2   54.54    0.52 
  -4  -8  -2    0.85    0.19 
  -4  -8  -2    1.49    0.18 
  -4  -8  -2    0.52    0.19 
  -4  -8  -2    0.46    0.29 
   4   8   2    1.18    0.21 
   4   8   2    1.18    0.20 
  -5  -8  -2   17.81    0.29 
  -5  -8  -2   16.39    0.48 
  -5  -8  -2   17.56    0.27 
  -5  -8  -2   17.07    0.42 
   5   8   2   17.38    0.33 
   5   8   2   17.65    0.31 
  -6  -8  -2   14.27    0.26 
  -6  -8  -2   13.98    0.41 
  -6  -8  -2   11.32    0.49 
  -6  -8  -2   12.86    0.25 
   6   8   2   14.10    0.28 
   6   8   2   13.12    0.33 
  -7  -8  -2   26.02    0.33 
  -7  -8  -2   24.49    0.51 
  -7  -8  -2   26.32    0.49 
   7   8   2   29.26    0.51 
   7   8   2   25.39    0.35 
  -8  -8  -2    5.73    0.25 
  -8  -8  -2    5.53    0.47 
   8   8   2    5.97    0.33 
   8   8   2    5.39    0.25 
  -9  -8  -2   -0.11    0.41 
  -9  -8  -2    0.17    0.23 
   9   8   2    0.15    0.30 
 -10  -8  -2    7.93    0.28 
 -10  -8  -2    8.05    0.44 
  10   8   2    8.63    0.36 
 -11  -8  -2    1.43    0.52 
 -11  -8  -2    0.66    0.29 
  11   8   2    0.52    0.40 
 -12  -8  -2    0.21    0.25 
  12   8   2   -1.05    0.44 
  13  -9  -2    2.96    0.35 
  12  -9  -2   18.52    0.35 
 -12   9   2   18.13    0.37 
  11  -9  -2    1.33    0.30 
 -11   9   2    0.64    0.34 
  10  -9  -2    0.53    0.28 
 -10   9   2    1.58    0.25 
   9  -9  -2    1.11    0.29 
  -9   9   2    0.19    0.32 
   8  -9  -2    0.17    0.21 
  -8   9   2   -0.23    0.32 
   7  -9  -2    0.43    0.21 
  -7   9   2    0.46    0.38 
  -7   9   2    0.08    0.30 
   6  -9  -2    2.58    0.20 
  -6   9   2    2.42    0.40 
  -6   9   2    2.18    0.22 
   5  -9  -2   81.29    0.99 
   5  -9  -2   78.55    0.69 
  -5   9   2   76.12    0.81 
  -5   9   2   78.48    0.72 
   4  -9  -2    5.36    0.42 
   4  -9  -2    2.24    0.17 
   4  -9  -2    3.46    0.20 
  -4   9   2    2.33    0.21 
  -4   9   2    1.25    0.34 
   3  -9  -2   17.27    0.31 
   3  -9  -2   16.86    0.28 
  -3   9   2   17.28    0.43 
  -3   9   2   17.11    0.31 
   2  -9  -2   46.75    0.51 
   2  -9  -2   46.12    0.49 
  -2   9   2   45.71    0.57 
  -2   9   2   46.82    0.64 
   1  -9  -2    0.48    0.21 
   1  -9  -2    0.50    0.16 
  -1   9   2   -0.97    0.23 
  -1   9   2    0.92    0.30 
   0  -9  -2   13.34    0.29 
   0  -9  -2   13.02    0.21 
   0  -9  -2   12.42    0.24 
   0   9   2   12.57    0.27 
   0   9   2   12.68    0.16 
   0   9   2   12.46    0.35 
  -1  -9  -2    2.23    0.14 
  -1  -9  -2    2.85    0.21 
   1   9   2    2.80    0.19 
   1   9   2    1.27    0.32 
   1   9   2    2.42    0.15 
  -2  -9  -2    5.92    0.20 
  -2  -9  -2    5.84    0.21 
  -2  -9  -2    5.89    0.28 
   2   9   2    5.71    0.22 
   2   9   2    5.43    0.20 
  -3  -9  -2   14.57    0.25 
  -3  -9  -2   13.79    0.27 
  -3  -9  -2   13.94    0.36 
  -3  -9  -2   13.58    0.36 
   3   9   2   15.11    0.27 
   3   9   2   14.68    0.27 
  -4  -9  -2   -0.56    0.31 
  -4  -9  -2    0.23    0.20 
  -4  -9  -2    0.21    0.29 
  -4  -9  -2    0.37    0.22 
   4   9   2    0.70    0.24 
   4   9   2    0.06    0.18 
  -5  -9  -2   12.18    0.47 
  -5  -9  -2   13.43    0.30 
  -5  -9  -2   13.93    0.29 
  -5  -9  -2   12.47    0.41 
   5   9   2   12.87    0.31 
   5   9   2   12.83    0.31 
  -6  -9  -2    0.89    0.25 
  -6  -9  -2    1.18    0.28 
  -6  -9  -2    0.77    0.39 
   6   9   2    0.51    0.27 
   6   9   2    0.28    0.24 
  -7  -9  -2   17.82    0.51 
  -7  -9  -2   20.82    0.35 
   7   9   2   19.77    0.40 
   7   9   2   20.00    0.37 
  -8  -9  -2    1.37    0.26 
  -8  -9  -2    0.75    0.39 
   8   9   2    1.74    0.32 
  -9  -9  -2    2.04    0.25 
  -9  -9  -2    1.74    0.43 
   9   9   2    2.31    0.35 
 -10  -9  -2    0.62    0.26 
 -10  -9  -2    0.79    0.48 
  10   9   2    0.75    0.36 
 -11  -9  -2    5.98    0.32 
  11   9   2    5.74    0.45 
  12 -10  -2    4.02    0.35 
  11 -10  -2    1.36    0.31 
 -11  10   2    0.99    0.36 
  10 -10  -2    3.54    0.32 
 -10  10   2    3.10    0.27 
   9 -10  -2   -0.32    0.28 
  -9  10   2   -0.01    0.34 
   8 -10  -2   11.54    0.29 
  -8  10   2   11.98    0.55 
  -8  10   2   10.99    0.38 
   7 -10  -2    6.96    0.24 
  -7  10   2    6.98    0.34 
  -7  10   2    8.22    0.49 
   6 -10  -2    0.51    0.21 
  -6  10   2    0.47    0.39 
  -6  10   2    0.70    0.25 
   5 -10  -2   11.67    0.34 
  -5  10   2   12.34    0.48 
  -5  10   2   11.87    0.37 
   4 -10  -2    8.92    0.23 
   4 -10  -2    9.11    0.26 
  -4  10   2    9.04    0.29 
  -4  10   2    9.55    0.43 
   3 -10  -2    5.95    0.23 
   3 -10  -2    5.74    0.28 
  -3  10   2    5.88    0.38 
  -3  10   2    5.82    0.31 
   2 -10  -2   11.21    0.25 
   2 -10  -2   12.27    0.25 
  -2  10   2   11.20    0.29 
  -2  10   2   12.16    0.36 
   1 -10  -2   18.17    0.34 
   1 -10  -2   16.28    0.31 
  -1  10   2   18.07    0.45 
  -1  10   2   17.48    0.31 
   0 -10  -2    3.42    0.26 
   0 -10  -2    3.47    0.23 
   0  10   2    3.31    0.27 
   0  10   2    3.28    0.38 
  -1 -10  -2   40.11    0.49 
   1  10   2   39.57    0.44 
   1  10   2   37.91    0.64 
   1  10   2   40.16    0.39 
  -2 -10  -2    2.27    0.26 
  -2 -10  -2    1.59    0.24 
  -2 -10  -2    1.92    0.27 
   2  10   2    1.96    0.19 
   2  10   2    1.35    0.28 
   2  10   2    0.87    0.40 
  -3 -10  -2    0.25    0.29 
  -3 -10  -2    0.40    0.30 
  -3 -10  -2   -0.58    0.21 
   3  10   2    0.07    0.21 
   3  10   2    0.65    0.28 
  -4 -10  -2   10.66    0.36 
  -4 -10  -2   12.00    0.27 
   4  10   2   11.67    0.26 
   4  10   2   12.09    0.29 
  -5 -10  -2   15.95    0.31 
  -5 -10  -2   15.31    0.41 
   5  10   2   14.87    0.32 
   5  10   2   15.43    0.33 
  -6 -10  -2    0.97    0.25 
  -6 -10  -2    1.50    0.35 
   6  10   2    0.76    0.27 
   6  10   2    1.32    0.29 
  -7 -10  -2    1.78    0.41 
  -7 -10  -2    0.24    0.24 
   7  10   2    1.46    0.30 
   7  10   2    1.35    0.28 
  -8 -10  -2   -0.38    0.40 
  -8 -10  -2    0.45    0.25 
   8  10   2    1.24    0.33 
  -9 -10  -2    2.25    0.30 
  -9 -10  -2    1.42    0.45 
   9  10   2    1.64    0.35 
 -10 -10  -2    0.10    0.47 
 -10 -10  -2    0.28    0.28 
  10  10   2   -0.43    0.39 
  11 -11  -2   -0.09    0.25 
 -11  11   2    1.96    0.55 
  10 -11  -2   -0.50    0.30 
 -10  11   2    0.97    0.54 
 -10  11   2   -0.35    0.27 
   9 -11  -2    3.53    0.24 
  -9  11   2    4.04    0.52 
  -9  11   2    3.84    0.37 
   8 -11  -2    7.32    0.34 
  -8  11   2    5.63    0.37 
  -8  11   2    7.29    0.53 
   7 -11  -2    0.33    0.29 
  -7  11   2    0.82    0.35 
  -7  11   2    0.36    0.43 
   6 -11  -2   11.78    0.32 
  -6  11   2   12.72    0.50 
  -6  11   2   11.00    0.36 
   5 -11  -2    9.23    0.27 
  -5  11   2    8.85    0.45 
  -5  11   2    8.25    0.28 
   4 -11  -2   59.48    0.64 
  -4  11   2   55.78    0.75 
  -4  11   2   57.80    0.66 
   3 -11  -2    4.00    0.33 
   3 -11  -2    3.61    0.23 
  -3  11   2    4.12    0.46 
  -3  11   2    3.05    0.34 
   2 -11  -2    0.33    0.20 
   2 -11  -2    1.17    0.25 
  -2  11   2    0.51    0.33 
   1 -11  -2    1.56    0.27 
   1 -11  -2    1.17    0.25 
  -1  11   2    0.16    0.45 
  -1  11   2    1.70    0.34 
   0  11   2    4.04    0.35 
  -1 -11  -2    4.77    0.23 
   1  11   2    4.82    0.31 
  -2 -11  -2    0.59    0.25 
  -2 -11  -2   -0.21    0.31 
   2  11   2   -0.01    0.29 
  -3 -11  -2    2.27    0.25 
  -3 -11  -2    3.02    0.31 
   3  11   2    2.62    0.30 
   3  11   2    2.55    0.21 
  -4 -11  -2    2.00    0.20 
  -4 -11  -2    3.35    0.35 
   4  11   2    2.95    0.24 
   4  11   2    2.77    0.30 
  -5 -11  -2    3.32    0.37 
  -5 -11  -2    3.22    0.27 
   5  11   2    3.71    0.28 
   5  11   2    2.49    0.29 
  -6 -11  -2    1.07    0.37 
  -6 -11  -2   -0.23    0.23 
   6  11   2   -0.38    0.24 
   6  11   2   -0.17    0.29 
  -7 -11  -2    1.22    0.29 
  -7 -11  -2    1.97    0.27 
   7  11   2    2.03    0.32 
  -8 -11  -2    1.68    0.43 
  -8 -11  -2    1.98    0.30 
   8  11   2    1.76    0.34 
  -9 -11  -2   -0.16    0.47 
   9  11   2    0.74    0.37 
  10 -12  -2   -0.66    0.32 
   9 -12  -2    0.65    0.31 
  -9  12   2   -0.06    0.37 
   8 -12  -2   -0.02    0.32 
  -8  12   2    0.52    0.37 
  -8  12   2    1.00    0.69 
   7 -12  -2    1.29    0.32 
  -7  12   2    0.61    0.66 
  -7  12   2    1.24    0.37 
   6 -12  -2    5.86    0.34 
  -6  12   2    5.71    0.57 
  -6  12   2    5.28    0.38 
   5 -12  -2   -1.46    0.27 
  -5  12   2   -0.61    0.33 
  -5  12   2   -0.58    0.41 
   4 -12  -2   32.16    0.46 
  -4  12   2   31.80    0.84 
  -4  12   2   32.83    0.53 
   3 -12  -2    5.47    0.32 
  -3  12   2    3.75    0.32 
   2 -12  -2   22.20    0.40 
  -2  12   2   22.13    0.44 
   1 -12  -2    0.43    0.21 
  -1  12   2    1.49    0.34 
   0  12   2   31.59    0.48 
  -1 -12  -2    6.54    0.29 
   1  12   2    6.54    0.34 
  -2 -12  -2    2.52    0.22 
  -2 -12  -2    1.94    0.32 
   2  12   2    1.60    0.24 
  -3 -12  -2    0.97    0.30 
  -3 -12  -2    0.19    0.26 
   3  12   2    0.84    0.32 
  -4 -12  -2    1.04    0.28 
  -4 -12  -2    1.58    0.37 
   4  12   2    0.81    0.31 
  -5 -12  -2    1.10    0.35 
  -5 -12  -2    0.72    0.27 
   5  12   2   -1.14    0.29 
   5  12   2    0.43    0.27 
  -6 -12  -2    0.16    0.38 
  -6 -12  -2    0.24    0.27 
   6  12   2    0.86    0.26 
  -7 -12  -2    1.04    0.41 
  -7 -12  -2   -0.48    0.26 
   7  12   2    0.47    0.28 
   8 -13  -2    2.42    0.35 
  -8  13   2    1.58    0.30 
   7 -13  -2    8.16    0.29 
  -7  13   2    8.32    0.33 
   6 -13  -2    3.95    0.26 
  -6  13   2    3.81    0.29 
   5 -13  -2    1.33    0.30 
  -5  13   2    0.47    0.35 
   4 -13  -2    2.09    0.33 
  -4  13   2    1.47    0.36 
   3 -13  -2    8.24    0.30 
  -3  13   2    6.21    0.36 
   2 -13  -2    2.62    0.32 
  -2  13   2    2.32    0.28 
  -1  13   2    0.27    0.34 
   0  13   2   21.69    0.45 
  -1 -13  -2    7.44    0.40 
  -1 -13  -2    7.29    0.35 
   1  13   2    7.59    0.40 
  -2 -13  -2    1.17    0.29 
  -2 -13  -2    1.68    0.34 
   2  13   2    1.39    0.35 
  -3 -13  -2    3.58    0.40 
  -3 -13  -2    1.82    0.30 
   3  13   2    1.77    0.35 
  -4 -13  -2    1.66    0.34 
  -4 -13  -2    1.07    0.28 
   4  13   2    0.92    0.33 
  -5 -13  -2   -0.63    0.44 
  -5 -13  -2    0.88    0.37 
   6 -14  -2    1.71    0.36 
  -6  14   2    0.52    0.40 
   5 -14  -2    4.59    0.35 
  -5  14   2    4.55    0.40 
   4 -14  -2   -0.18    0.23 
  -4  14   2   -0.10    0.36 
   3 -14  -2    6.80    0.34 
  -3  14   2    5.74    0.39 
  -2  14   2   -0.13    0.35 
  -1  14   2   -0.50    0.35 
   0 -14  -2    2.11    0.25 
   0 -14  -2    3.69    0.32 
   0  14   2    2.53    0.38 
  -1 -14  -2    1.08    0.30 
  -1 -14  -2    0.70    0.31 
   1  14   2    0.17    0.36 
  -2 -14  -2    2.29    0.37 
  -2 -14  -2    3.84    0.39 
   2  14   2    2.15    0.38 
  -3 -14  -2    2.80    0.42 
   3  14   2    1.81    0.46 
   4  15  -3    4.33    0.43 
   3  15  -3    2.10    0.41 
  -3 -15   3    1.52    0.34 
   2  15  -3    5.40    0.40 
  -2 -15   3    5.54    0.36 
   1  15  -3    5.89    0.32 
  -1 -15   3    5.23    0.28 
   0  15  -3    0.83    0.39 
   0 -15   3    1.71    0.34 
  -1  15  -3    2.35    0.67 
  -1  15  -3    5.08    0.39 
   1 -15   3    6.16    0.35 
  -2  15  -3   -2.08    0.70 
  -2  15  -3    1.59    0.37 
   2 -15   3    2.21    0.34 
  -3  15  -3   -0.64    0.69 
  -3  15  -3    3.23    0.38 
   3 -15   3    2.72    0.26 
  -4  15  -3   -0.16    0.65 
  -4  15  -3    3.22    0.39 
  -5  15  -3    0.13    0.66 
  -5  15  -3    0.67    0.37 
  -6  15  -3    3.30    0.64 
   6  14  -3    6.19    1.11 
   6  14  -3    0.16    0.29 
  -6 -14   3   -1.75    0.39 
   5  14  -3    0.58    0.35 
   5  14  -3    1.36    0.94 
  -5 -14   3    0.14    0.38 
  -5 -14   3    2.00    0.35 
   4  14  -3    4.13    0.37 
   4  14  -3    6.24    0.79 
  -4 -14   3    4.54    0.34 
  -4 -14   3    4.87    0.34 
   3  14  -3    2.18    0.79 
   3  14  -3    1.27    0.36 
  -3 -14   3    1.43    0.32 
  -3 -14   3    0.25    0.31 
   2  14  -3    3.07    0.37 
   2  14  -3    1.97    0.79 
  -2 -14   3    2.92    0.29 
  -2 -14   3    2.95    0.25 
   1  14  -3   10.38    0.77 
   1  14  -3   11.47    0.38 
  -1 -14   3   12.81    0.36 
  -1 -14   3   12.55    0.51 
   0  14  -3    9.60    0.39 
   0  14  -3    5.24    0.69 
   0 -14   3    8.68    0.33 
  -1  14  -3   -0.48    0.69 
  -1  14  -3    0.63    0.26 
   1 -14   3    1.24    0.24 
  -2  14  -3    2.08    0.36 
  -2  14  -3   -1.10    0.64 
   2 -14   3    1.55    0.31 
  -3  14  -3    4.79    0.69 
  -3  14  -3    5.90    0.37 
   3 -14   3    5.35    0.28 
  -4  14  -3    6.69    0.65 
  -4  14  -3    6.53    0.36 
  -5  14  -3   -0.12    0.54 
  -5  14  -3    0.64    0.28 
  -6  14  -3    0.11    0.56 
  -6  14  -3    0.00    0.34 
   6 -14   3    0.08    0.29 
  -7  14  -3    0.78    0.35 
  -7  14  -3    0.52    0.57 
   7 -14   3    0.47    0.29 
  -8  14  -3    5.39    0.65 
   8 -14   3    6.20    0.36 
   8  13  -3    2.33    0.36 
   8  13  -3   -0.42    0.36 
  -8 -13   3    0.92    0.48 
   7  13  -3    1.64    0.34 
   7  13  -3    1.29    0.29 
  -7 -13   3    1.18    0.43 
  -7 -13   3    1.55    0.32 
   6  13  -3    1.19    0.27 
   6  13  -3    1.15    0.30 
   6  13  -3    2.43    0.88 
  -6 -13   3    1.59    0.32 
  -6 -13   3    0.87    0.37 
   5  13  -3    0.14    0.26 
   5  13  -3    2.84    0.90 
  -5 -13   3   -0.79    0.31 
  -5 -13   3    0.87    0.32 
   4  13  -3   21.77    0.38 
   4  13  -3   22.13    0.85 
  -4 -13   3   20.71    0.46 
  -4 -13   3   23.38    0.44 
   3  13  -3    2.67    0.27 
   3  13  -3    3.06    0.69 
  -3 -13   3    2.10    0.28 
  -3 -13   3    2.87    0.31 
   2  13  -3    1.52    0.27 
   2  13  -3    1.05    0.67 
  -2 -13   3    1.36    0.30 
  -2 -13   3    0.75    0.30 
   1  13  -3    3.49    0.28 
   1  13  -3    3.28    0.64 
  -1 -13   3    3.50    0.31 
  -1 -13   3    3.05    0.26 
   0  13  -3    3.65    0.27 
   0  13  -3    3.98    0.62 
   0 -13   3    3.95    0.24 
   0 -13   3    3.79    0.25 
  -1  13  -3    1.28    0.32 
  -1  13  -3    0.90    0.65 
   1 -13   3    2.19    0.31 
   1 -13   3    1.99    0.22 
  -2  13  -3   12.91    0.72 
  -2  13  -3   11.77    0.38 
   2 -13   3   13.16    0.36 
   2 -13   3   11.69    0.25 
  -3  13  -3    4.96    0.25 
  -3  13  -3    3.68    0.60 
  -4  13  -3    4.50    0.35 
  -4  13  -3    4.15    0.62 
  -5  13  -3    0.42    0.23 
  -5  13  -3    0.70    0.53 
   5 -13   3    1.82    0.29 
  -6  13  -3    1.19    0.33 
  -6  13  -3    1.28    0.53 
   6 -13   3    1.20    0.28 
  -7  13  -3    1.08    0.56 
  -7  13  -3    0.67    0.33 
   7 -13   3    1.16    0.29 
  -8  13  -3   22.72    0.45 
  -8  13  -3   23.41    0.77 
   8 -13   3   22.91    0.42 
  -9  13  -3   -0.22    0.34 
  -9  13  -3    0.25    0.65 
   9 -13   3    0.26    0.30 
 -10  13  -3   13.52    0.75 
  10 -13   3   11.76    0.69 
   9  12  -3    0.10    0.36 
   9  12  -3    0.35    0.41 
  -9 -12   3   -0.10    0.42 
   8  12  -3    0.38    0.33 
   8  12  -3    0.49    0.34 
  -8 -12   3    0.48    0.37 
  -8 -12   3    0.84    0.31 
   7  12  -3    3.44    0.35 
   7  12  -3    1.61    0.29 
  -7 -12   3    2.53    0.38 
  -7 -12   3    4.33    0.33 
   6  12  -3    0.85    0.91 
   6  12  -3   -0.30    0.32 
   6  12  -3   -0.78    0.24 
  -6 -12   3    0.80    0.31 
  -6 -12   3   -0.11    0.34 
   5  12  -3    0.95    0.24 
   5  12  -3    1.16    0.73 
   5  12  -3    0.62    0.25 
  -5 -12   3    0.56    0.30 
  -5 -12   3    0.54    0.28 
   4  12  -3    1.25    0.66 
   4  12  -3   -0.48    0.23 
   4  12  -3   -0.38    0.23 
  -4 -12   3    0.22    0.28 
  -4 -12   3    0.40    0.31 
   3  12  -3    7.47    0.72 
   3  12  -3    3.11    0.32 
  -3 -12   3    5.13    0.32 
  -3 -12   3    3.95    0.31 
   2  12  -3    3.23    0.32 
  -2 -12   3    3.54    0.30 
  -2 -12   3    3.36    0.26 
   1  12  -3   15.14    0.38 
   1  12  -3   19.22    0.78 
  -1 -12   3   16.27    0.37 
  -1 -12   3   14.44    0.33 
   0  12  -3   19.60    0.42 
   0  12  -3   19.04    0.75 
   0 -12   3   19.12    0.39 
   0 -12   3   17.99    0.33 
  -1  12  -3    4.10    0.33 
  -1  12  -3    3.90    0.55 
   1 -12   3    3.29    0.28 
   1 -12   3    3.66    0.21 
  -2  12  -3    3.60    0.58 
  -2  12  -3    5.55    0.33 
   2 -12   3    3.79    0.20 
   2 -12   3    4.31    0.23 
  -3  12  -3    0.46    0.22 
  -3  12  -3   -0.13    0.54 
  -4  12  -3   -0.81    0.28 
  -4  12  -3    0.25    0.57 
   4 -12   3    0.62    0.26 
  -5  12  -3    1.26    0.52 
  -5  12  -3    0.68    0.31 
   5 -12   3    1.84    0.29 
  -6  12  -3   10.99    0.65 
  -6  12  -3   10.13    0.34 
   6 -12   3   10.42    0.26 
  -7  12  -3    1.88    0.22 
  -7  12  -3    3.24    0.60 
   7 -12   3    2.85    0.21 
  -8  12  -3    0.89    0.25 
  -8  12  -3    0.76    0.55 
   8 -12   3    0.68    0.21 
  -9  12  -3    2.29    0.59 
  -9  12  -3    2.18    0.26 
   9 -12   3    0.37    0.54 
   9 -12   3    2.84    0.30 
 -10  12  -3    0.03    0.31 
 -10  12  -3    1.30    0.60 
  10 -12   3    0.23    0.55 
 -11  12  -3    2.35    0.67 
  11 -12   3   -1.73    0.61 
  10  11  -3   -0.78    0.37 
 -10 -11   3   -1.27    0.46 
   9  11  -3    5.91    0.39 
   9  11  -3    6.21    0.37 
  -9 -11   3    3.78    0.45 
  -9 -11   3    5.12    0.32 
   8  11  -3    1.79    0.33 
   8  11  -3    1.15    0.25 
  -8 -11   3    0.66    0.38 
  -8 -11   3    1.31    0.23 
   7  11  -3    7.01    0.34 
   7  11  -3    5.51    0.30 
  -7 -11   3    6.20    0.38 
  -7 -11   3    6.64    0.25 
   6  11  -3    3.43    0.27 
   6  11  -3    5.56    0.85 
   6  11  -3    4.28    0.34 
  -6 -11   3    3.60    0.36 
  -6 -11   3    4.59    0.31 
   5  11  -3   13.01    0.92 
   5  11  -3    6.77    0.30 
   5  11  -3    7.69    0.34 
  -5 -11   3    7.28    0.40 
  -5 -11   3    7.88    0.32 
   4  11  -3   13.37    0.30 
  -4 -11   3   14.94    0.35 
  -4 -11   3   13.05    0.37 
   3  11  -3   26.94    0.37 
   3  11  -3   28.66    0.47 
   3  11  -3   31.51    0.93 
  -3 -11   3   28.92    0.61 
  -3 -11   3   28.76    0.45 
   2  11  -3    1.36    0.29 
   2  11  -3    1.69    0.18 
   2  11  -3    2.98    0.56 
  -2 -11   3    1.82    0.25 
  -2 -11   3    1.93    0.26 
   1  11  -3   10.41    0.64 
   1  11  -3   10.18    0.28 
  -1 -11   3    9.44    0.28 
  -1 -11   3    9.68    0.26 
   0  11  -3    5.08    0.53 
   0  11  -3    4.69    0.23 
   0 -11   3    4.70    0.21 
   0 -11   3    4.65    0.21 
  -1  11  -3   14.76    0.57 
  -1  11  -3   14.50    0.29 
   1 -11   3   14.53    0.27 
   1 -11   3   13.55    0.23 
  -2  11  -3   26.25    0.41 
  -2  11  -3   28.83    0.75 
  -3  11  -3    8.35    0.24 
  -3  11  -3    7.64    0.49 
   3 -11   3    7.54    0.24 
  -4  11  -3   27.39    0.37 
  -4  11  -3   28.18    0.69 
   4 -11   3   27.27    0.38 
   4 -11   3   28.34    0.45 
   4 -11   3   27.94    0.19 
  -5  11  -3    1.33    0.47 
  -5  11  -3    1.10    0.29 
   5 -11   3    1.61    0.25 
   5 -11   3    1.32    0.24 
  -6  11  -3    1.33    0.53 
  -6  11  -3    0.93    0.24 
   6 -11   3    1.15    0.26 
  -7  11  -3    0.73    0.52 
  -7  11  -3    0.24    0.29 
   7 -11   3    0.44    0.25 
  -8  11  -3    1.19    0.51 
  -8  11  -3    0.39    0.30 
   8 -11   3    1.35    0.27 
  -9  11  -3   26.83    0.80 
  -9  11  -3   24.53    0.41 
   9 -11   3   25.58    0.40 
   9 -11   3   23.30    0.65 
 -10  11  -3    6.27    0.65 
 -10  11  -3    6.21    0.33 
  10 -11   3    5.69    0.28 
  10 -11   3    4.30    0.53 
 -11  11  -3   -0.63    0.29 
 -11  11  -3    1.22    0.63 
  11 -11   3   -1.52    0.48 
 -12  11  -3    1.72    0.63 
  12 -11   3   -1.59    0.50 
  11  10  -3    3.05    0.42 
 -11 -10   3    1.65    0.49 
  10  10  -3    0.20    0.24 
  10  10  -3   -0.12    0.36 
 -10 -10   3   -0.64    0.28 
 -10 -10   3   -0.36    0.46 
   9  10  -3   13.37    0.35 
   9  10  -3   14.15    0.40 
  -9 -10   3   14.07    0.34 
  -9 -10   3   12.65    0.48 
   8  10  -3    1.13    0.30 
   8  10  -3    1.29    0.31 
  -8 -10   3    1.65    0.27 
  -8 -10   3    0.31    0.35 
   7  10  -3   16.12    0.95 
   7  10  -3   12.32    0.33 
  -7 -10   3   12.38    0.38 
  -7 -10   3   12.17    0.31 
   5  10  -3    2.10    0.70 
   5  10  -3    2.01    0.31 
  -5 -10   3    1.54    0.22 
  -5 -10   3    0.76    0.31 
   4  10  -3    1.94    0.62 
   4  10  -3   -0.31    0.28 
  -4 -10   3   -0.26    0.26 
  -4 -10   3    0.51    0.25 
   3  10  -3   76.94    1.09 
   3  10  -3   67.77    0.55 
  -3 -10   3   71.78    0.77 
  -3 -10   3   68.76    0.60 
   2  10  -3    2.73    0.31 
  -2 -10   3    1.43    0.39 
  -2 -10   3    1.04    0.19 
  -2 -10   3    1.89    0.27 
   1  10  -3   27.11    0.38 
   1  10  -3   27.08    0.71 
  -1 -10   3   26.11    0.55 
  -1 -10   3   26.94    0.45 
  -1 -10   3   26.18    0.35 
   0  10  -3   13.47    0.57 
   0  10  -3   12.33    0.29 
   0 -10   3   11.47    0.21 
   0 -10   3   13.16    0.40 
   0 -10   3   12.22    0.27 
  -1  10  -3   18.02    0.31 
  -1  10  -3   18.67    0.63 
   1 -10   3   18.29    0.33 
   1 -10   3   19.24    0.50 
   1 -10   3   17.96    0.34 
  -2  10  -3   31.85    0.64 
  -2  10  -3   30.59    0.32 
  -3  10  -3    8.95    0.50 
  -3  10  -3    8.07    0.28 
   3 -10   3    8.38    0.26 
   3 -10   3    8.97    0.25 
  -4  10  -3   12.29    0.25 
  -4  10  -3   13.80    0.55 
   4 -10   3   12.56    0.09 
   4 -10   3   13.54    0.29 
  -5  10  -3    4.14    0.48 
  -5  10  -3    3.18    0.21 
   5 -10   3    3.16    0.22 
   5 -10   3    3.17    0.19 
  -6  10  -3    0.27    0.47 
  -6  10  -3   -0.71    0.25 
   6 -10   3    0.19    0.23 
   6 -10   3   -0.36    0.20 
  -7  10  -3    3.41    0.52 
  -7  10  -3    3.08    0.20 
   7 -10   3    2.91    0.24 
   7 -10   3    3.59    0.25 
  -8  10  -3   13.08    0.33 
  -8  10  -3   13.96    0.64 
   8 -10   3   13.39    0.30 
  -9  10  -3    8.83    0.66 
  -9  10  -3    6.98    0.31 
   9 -10   3    7.33    0.28 
   9 -10   3    5.68    0.48 
 -10  10  -3    1.71    0.59 
 -10  10  -3   -1.20    0.26 
  10 -10   3   -0.04    0.23 
  10 -10   3   -0.61    0.44 
 -11  10  -3    1.71    0.61 
 -11  10  -3    0.94    0.29 
  11 -10   3   -0.23    0.45 
 -12  10  -3    0.06    0.30 
 -12  10  -3    1.39    0.46 
  12 -10   3    0.07    0.45 
  12   9  -3   -0.66    0.44 
 -12  -9   3    1.25    0.55 
  11   9  -3    3.50    0.33 
  11   9  -3    2.17    0.40 
 -11  -9   3    3.00    0.30 
 -11  -9   3    3.44    0.49 
  10   9  -3    1.50    0.23 
 -10  -9   3    2.55    0.30 
 -10  -9   3    1.97    0.35 
   9   9  -3   -0.25    0.29 
  -9  -9   3    0.56    0.41 
  -9  -9   3    0.81    0.27 
   8   9  -3    2.74    0.29 
  -8  -9   3    3.98    0.28 
  -8  -9   3    3.83    0.38 
   7   9  -3   12.55    0.36 
  -7  -9   3   11.40    0.33 
  -7  -9   3   12.14    0.46 
   6   9  -3   35.48    1.00 
   6   9  -3   35.04    0.50 
  -6  -9   3   32.38    0.64 
  -6  -9   3   32.56    0.39 
   5   9  -3   11.64    0.70 
   5   9  -3    9.21    0.31 
  -5  -9   3    8.88    0.35 
  -5  -9   3    9.24    0.28 
   4   9  -3    3.39    0.27 
  -4  -9   3    3.16    0.29 
  -4  -9   3    2.94    0.24 
   3   9  -3    2.26    0.21 
   3   9  -3    4.07    0.53 
  -3  -9   3    2.03    0.24 
  -3  -9   3    2.41    0.39 
  -3  -9   3    2.68    0.24 
   2   9  -3   73.48    1.03 
   2   9  -3   73.19    0.69 
  -2  -9   3   74.27    0.75 
  -2  -9   3   74.84    0.91 
  -2  -9   3   74.62    0.69 
   1   9  -3    5.69    0.25 
   1   9  -3    5.77    0.45 
  -1  -9   3    5.13    0.20 
  -1  -9   3    5.41    0.23 
  -1  -9   3    5.67    0.35 
   0   9  -3   83.85    0.61 
   0   9  -3   84.80    0.61 
   0   9  -3   84.47    0.91 
   0  -9   3   85.12    0.65 
   0  -9   3   86.23    0.66 
   0  -9   3   84.69    0.83 
  -1   9  -3   70.83    0.57 
  -1   9  -3   70.52    0.54 
  -1   9  -3   71.03    0.82 
   1  -9   3   69.77    0.51 
   1  -9   3   69.86    0.72 
   1  -9   3   68.71    0.50 
  -2   9  -3    8.28    0.42 
  -2   9  -3    7.75    0.17 
  -2   9  -3    7.85    0.19 
  -3   9  -3    1.04    0.38 
  -3   9  -3    1.56    0.20 
  -3   9  -3    0.63    0.21 
   3  -9   3    1.93    0.17 
   3  -9   3    1.36    0.20 
  -4   9  -3   -0.71    0.20 
  -4   9  -3   -0.74    0.19 
  -4   9  -3   -0.53    0.36 
   4  -9   3   -0.03    0.19 
   4  -9   3    0.11    0.17 
  -5   9  -3   57.90    0.85 
  -5   9  -3   57.10    0.53 
  -5   9  -3   56.34    0.55 
   5  -9   3   56.83    0.55 
   5  -9   3   56.93    0.53 
  -6   9  -3   28.31    0.63 
  -6   9  -3   28.87    0.34 
  -6   9  -3   28.13    0.35 
   6  -9   3   27.90    0.42 
   6  -9   3   28.71    0.31 
  -7   9  -3    0.79    0.48 
  -7   9  -3    0.07    0.21 
  -7   9  -3    0.04    0.24 
   7  -9   3    0.39    0.22 
   7  -9   3    0.41    0.22 
  -8   9  -3    4.40    0.54 
  -8   9  -3    3.12    0.20 
  -8   9  -3    3.69    0.23 
   8  -9   3    3.39    0.24 
   8  -9   3    3.54    0.44 
   8  -9   3    3.06    0.23 
  -9   9  -3   -0.83    0.24 
  -9   9  -3   -0.24    0.26 
  -9   9  -3   -0.56    0.52 
   9  -9   3   -0.24    0.23 
   9  -9   3    0.58    0.46 
   9  -9   3   -0.50    0.30 
 -10   9  -3    0.10    0.24 
  10  -9   3    0.48    0.41 
  10  -9   3    1.61    0.25 
 -11   9  -3    0.00    0.26 
  11  -9   3   -0.64    0.39 
  11  -9   3   -0.01    0.37 
 -12   9  -3   -0.28    0.26 
  12  -9   3   -0.95    0.43 
 -13   9  -3    6.48    0.32 
  12   8  -3    3.41    0.46 
 -12  -8   3    3.15    0.56 
 -12  -8   3    2.70    0.30 
  11   8  -3   -0.10    0.28 
 -11  -8   3   -0.03    0.20 
 -11  -8   3   -0.77    0.47 
  10   8  -3   10.01    0.34 
 -10  -8   3    9.60    0.27 
 -10  -8   3    8.03    0.47 
   9   8  -3   -0.28    0.21 
  -9  -8   3   -0.35    0.19 
  -9  -8   3   -1.02    0.39 
   8   8  -3    0.17    0.28 
  -8  -8   3   -0.10    0.35 
  -8  -8   3   -0.11    0.25 
   7   8  -3   28.76    0.81 
   7   8  -3   25.77    0.37 
  -7  -8   3   23.77    0.39 
  -7  -8   3   25.08    0.35 
   6   8  -3    7.57    0.27 
  -6  -8   3    8.38    0.22 
  -6  -8   3    7.47    0.37 
   5   8  -3    4.15    0.52 
   5   8  -3    3.45    0.23 
  -5  -8   3    3.32    0.21 
  -5  -8   3    3.59    0.20 
  -5  -8   3    3.45    0.26 
   4   8  -3   14.55    0.50 
   4   8  -3   12.79    0.24 
  -4  -8   3   13.95    0.22 
  -4  -8   3   13.61    0.26 
  -4  -8   3   13.43    0.19 
  -4  -8   3   13.96    0.42 
   3   8  -3    6.79    0.50 
   3   8  -3    7.13    0.27 
  -3  -8   3    7.51    0.26 
  -3  -8   3    7.23    0.22 
  -3  -8   3    8.01    0.45 
  -3  -8   3    7.35    0.30 
   2   8  -3  241.05    2.46 
   2   8  -3  238.87    2.74 
   2   8  -3  237.89    2.40 
  -2  -8   3  240.08    2.45 
  -2  -8   3  242.73    2.49 
  -2  -8   3  241.04    2.55 
  -2  -8   3  240.11    2.71 
   1   8  -3    0.56    0.16 
   1   8  -3    0.40    0.14 
   1   8  -3   -0.11    0.40 
  -1  -8   3    0.05    0.15 
  -1  -8   3   -0.22    0.30 
  -1  -8   3    0.06    0.13 
  -1  -8   3    0.17    0.14 
   0   8  -3   53.21    0.78 
   0   8  -3   51.73    0.49 
   0   8  -3   53.58    0.53 
   0  -8   3   53.57    0.50 
   0  -8   3   54.02    0.72 
   0  -8   3   54.07    0.53 
   0  -8   3   53.34    0.52 
  -1   8  -3   26.78    0.37 
  -1   8  -3   26.80    0.60 
  -1   8  -3   26.05    0.33 
   1  -8   3   27.25    0.34 
   1  -8   3   26.83    0.36 
   1  -8   3   27.34    0.54 
  -2   8  -3   59.53    0.59 
  -2   8  -3   60.59    0.85 
  -2   8  -3   58.96    0.57 
   2  -8   3   58.90    0.54 
   2  -8   3   59.32    0.54 
  -3   8  -3   14.69    0.48 
  -3   8  -3   14.60    0.26 
  -3   8  -3   13.10    0.25 
   3  -8   3   13.71    0.24 
   3  -8   3   14.55    0.28 
  -4   8  -3    1.55    0.17 
  -4   8  -3    1.01    0.31 
  -4   8  -3    1.42    0.19 
   4  -8   3    1.54    0.16 
   4  -8   3    1.76    0.15 
  -5   8  -3  115.12    0.85 
  -5   8  -3  114.12    0.83 
  -5   8  -3  114.10    1.16 
   5  -8   3  114.64    0.88 
   5  -8   3  115.86    0.86 
  -6   8  -3    2.04    0.41 
  -6   8  -3    1.20    0.20 
  -6   8  -3    1.10    0.14 
   6  -8   3    1.56    0.19 
   6  -8   3    1.33    0.18 
  -7   8  -3    5.20    0.22 
  -7   8  -3    4.95    0.25 
  -7   8  -3    4.60    0.40 
   7  -8   3    5.18    0.16 
   7  -8   3    4.66    0.25 
   7  -8   3    5.72    0.23 
  -8   8  -3   37.21    0.42 
  -8   8  -3   36.97    0.44 
   8  -8   3   39.64    0.69 
   8  -8   3   37.71    0.43 
   8  -8   3   37.95    0.35 
   8  -8   3   37.93    0.53 
  -9   8  -3    0.18    0.24 
  -9   8  -3    1.39    0.32 
  -9   8  -3    1.03    0.23 
   9  -8   3    0.53    0.39 
   9  -8   3    0.62    0.23 
   9  -8   3    0.82    0.25 
   9  -8   3    1.03    0.18 
 -10   8  -3   28.45    0.36 
 -10   8  -3   27.50    0.46 
  10  -8   3   29.44    0.34 
  10  -8   3   28.47    0.34 
  10  -8   3   28.01    0.48 
  10  -8   3   28.01    0.52 
 -11   8  -3    0.26    0.25 
 -11   8  -3   -0.19    0.32 
  11  -8   3    0.84    0.19 
  11  -8   3    0.36    0.21 
  11  -8   3    0.25    0.40 
 -12   8  -3   -1.06    0.28 
 -12   8  -3   -0.43    0.34 
  12  -8   3   -0.71    0.34 
  12  -8   3   -0.08    0.22 
 -13   8  -3   -0.05    0.27 
 -13   8  -3    0.06    0.38 
  13  -8   3    0.77    0.26 
 -14   8  -3    1.88    0.31 
  14  -8   3    2.34    0.31 
  13   7  -3    3.19    0.47 
 -13  -7   3    2.34    0.56 
 -13  -7   3    3.41    0.32 
  12   7  -3    1.53    0.31 
 -12  -7   3    0.48    0.51 
 -12  -7   3    1.02    0.30 
  11   7  -3    0.33    0.28 
 -11  -7   3   -0.01    0.28 
 -11  -7   3    0.17    0.47 
  10   7  -3   14.01    0.38 
 -10  -7   3   12.44    0.36 
 -10  -7   3   11.25    0.56 
   9   7  -3    7.32    0.30 
  -9  -7   3    6.89    0.27 
  -9  -7   3    6.79    0.33 
   8   7  -3   15.10    0.30 
  -8  -7   3   15.33    0.36 
  -8  -7   3   15.73    0.30 
   7   7  -3   28.48    0.36 
  -7  -7   3   27.76    0.34 
  -7  -7   3   30.06    0.38 
  -7  -7   3   27.04    0.48 
   6   7  -3   30.03    0.81 
   6   7  -3   27.15    0.35 
  -6  -7   3   27.63    0.36 
  -6  -7   3   27.41    0.55 
  -6  -7   3   26.92    0.34 
   5   7  -3    0.75    0.21 
   5   7  -3    1.05    0.21 
   5   7  -3    1.21    0.48 
  -5  -7   3    0.36    0.24 
  -5  -7   3    0.43    0.41 
  -5  -7   3    0.52    0.15 
  -5  -7   3    0.59    0.15 
   4   7  -3    1.89    0.20 
   4   7  -3    1.97    0.13 
   4   7  -3    3.14    0.44 
  -4  -7   3    2.32    0.18 
  -4  -7   3    1.87    0.21 
  -4  -7   3    2.25    0.35 
  -4  -7   3    1.93    0.14 
   3   7  -3    0.14    0.20 
   3   7  -3    1.72    0.40 
  -3  -7   3    0.25    0.18 
  -3  -7   3    0.27    0.30 
  -3  -7   3    0.29    0.16 
  -3  -7   3    0.48    0.20 
   2   7  -3   50.60    0.49 
   2   7  -3   52.11    0.48 
   2   7  -3   51.68    0.75 
  -2  -7   3   52.11    0.57 
  -2  -7   3   50.04    0.48 
  -2  -7   3   50.92    0.44 
  -2  -7   3   52.20    0.69 
   1   7  -3   12.93    0.26 
   1   7  -3   12.64    0.21 
   1   7  -3   13.26    0.46 
  -1  -7   3   12.69    0.24 
  -1  -7   3   12.88    0.21 
  -1  -7   3   12.56    0.23 
  -1  -7   3   14.19    0.42 
   0   7  -3    0.40    0.13 
   0   7  -3    0.10    0.32 
   0   7  -3    0.21    0.14 
   0  -7   3    0.12    0.12 
   0  -7   3    0.34    0.26 
   0  -7   3   -0.24    0.16 
   0  -7   3   -0.10    0.11 
  -1   7  -3   17.11    0.44 
  -1   7  -3   16.30    0.20 
  -1   7  -3   15.49    0.23 
   1  -7   3   16.19    0.22 
   1  -7   3   16.34    0.23 
   1  -7   3   17.36    0.39 
  -2   7  -3   71.88    0.80 
  -2   7  -3   73.26    0.56 
  -2   7  -3   72.02    0.56 
   2  -7   3   72.33    0.55 
   2  -7   3   72.43    0.56 
   2  -7   3   73.22    0.75 
  -3   7  -3    2.35    0.20 
  -3   7  -3    2.29    0.18 
  -3   7  -3    2.98    0.37 
   3  -7   3    3.10    0.17 
   3  -7   3    3.12    0.15 
   3  -7   3    2.17    0.16 
  -4   7  -3   53.43    0.47 
  -4   7  -3   53.03    0.72 
  -4   7  -3   53.75    0.43 
   4  -7   3   53.15    0.45 
   4  -7   3   53.03    0.44 
   4  -7   3   53.67    0.45 
  -5   7  -3    0.64    0.18 
  -5   7  -3    0.74    0.36 
  -5   7  -3   -0.01    0.16 
   5  -7   3    0.27    0.15 
   5  -7   3    0.10    0.16 
   5  -7   3    0.96    0.19 
  -6   7  -3   86.87    0.73 
  -6   7  -3   87.42    1.10 
  -6   7  -3   85.40    0.73 
   6  -7   3   87.18    0.74 
   6  -7   3   86.13    0.79 
   6  -7   3   86.34    0.67 
  -7   7  -3   10.23    0.27 
  -7   7  -3   11.21    0.23 
  -7   7  -3   11.26    0.25 
   7  -7   3   10.49    0.24 
   7  -7   3   10.97    0.22 
   7  -7   3   11.12    0.19 
   7  -7   3   11.87    0.40 
  -8   7  -3   -0.14    0.20 
  -8   7  -3   -0.08    0.25 
  -8   7  -3    0.03    0.19 
   8  -7   3   -0.01    0.18 
   8  -7   3    1.92    0.39 
   8  -7   3    0.06    0.16 
   8  -7   3   -0.23    0.23 
  -9   7  -3   44.09    0.42 
  -9   7  -3   44.80    0.57 
  -9   7  -3   42.58    0.43 
   9  -7   3   43.13    0.41 
   9  -7   3   44.35    0.61 
   9  -7   3   45.56    0.40 
   9  -7   3   46.21    0.57 
 -10   7  -3    4.96    0.30 
 -10   7  -3    4.28    0.32 
 -10   7  -3    4.67    0.26 
  10  -7   3    4.79    0.26 
  10  -7   3    7.18    0.50 
  10  -7   3    5.41    0.26 
 -11   7  -3    2.37    0.37 
 -11   7  -3    2.43    0.24 
  11  -7   3    3.30    0.23 
  11  -7   3    3.85    0.39 
  11  -7   3    3.47    0.22 
 -12   7  -3    1.59    0.24 
 -12   7  -3    0.95    0.34 
  12  -7   3    2.04    0.22 
  12  -7   3    2.58    0.33 
 -13   7  -3    0.00    0.34 
 -13   7  -3    0.14    0.26 
  13  -7   3    0.33    0.25 
 -14   7  -3   18.12    0.35 
 -14   7  -3   16.99    0.51 
  14  -7   3   17.98    0.39 
  14   6  -3    0.90    0.52 
 -13  -6   3   14.18    0.58 
 -13  -6   3   14.26    0.39 
  12   6  -3   -0.55    0.26 
 -12  -6   3    0.54    0.28 
 -12  -6   3   -0.83    0.35 
  11   6  -3   12.34    0.31 
 -11  -6   3   12.74    0.26 
 -11  -6   3   11.49    0.40 
  10   6  -3   12.43    0.30 
 -10  -6   3   12.02    0.42 
 -10  -6   3   13.54    0.25 
   9   6  -3    0.71    0.26 
  -9  -6   3    0.09    0.18 
  -9  -6   3   -0.02    0.29 
  -9  -6   3   -0.66    0.16 
   8   6  -3    3.43    0.21 
  -8  -6   3    3.74    0.20 
  -8  -6   3    2.55    0.30 
  -8  -6   3    4.09    0.20 
   7   6  -3    5.11    0.22 
  -7  -6   3    4.67    0.18 
  -7  -6   3    5.11    0.21 
  -7  -6   3    4.26    0.27 
   6   6  -3   29.33    0.36 
   6   6  -3   29.27    0.82 
   6   6  -3   29.46    0.52 
  -6  -6   3   28.50    0.72 
  -6  -6   3   29.13    0.40 
  -6  -6   3   29.98    0.38 
  -6  -6   3   29.04    0.58 
   5   6  -3    5.23    0.17 
   5   6  -3    5.53    0.44 
   5   6  -3    5.47    0.20 
   5   6  -3    5.29    0.21 
  -5  -6   3    4.71    0.23 
  -5  -6   3    4.61    0.39 
  -5  -6   3    5.31    0.18 
  -5  -6   3    4.67    0.13 
   4   6  -3   17.27    0.28 
   4   6  -3   17.66    0.58 
   4   6  -3   15.66    0.26 
   4   6  -3   14.56    0.28 
  -4  -6   3   15.01    0.31 
  -4  -6   3   17.37    0.53 
  -4  -6   3   17.53    0.31 
  -4  -6   3   16.17    0.26 
   3   6  -3   21.58    0.60 
   3   6  -3   18.42    0.31 
   3   6  -3   18.59    0.23 
   3   6  -3   18.15    0.23 
  -3  -6   3   18.60    0.35 
  -3  -6   3   19.71    0.48 
  -3  -6   3   17.73    0.25 
  -3  -6   3   17.87    0.23 
   2   6  -3    4.62    0.46 
   2   6  -3    1.52    0.19 
  -2  -6   3    1.98    0.18 
  -2  -6   3    1.98    0.31 
  -2  -6   3    2.37    0.17 
  -2  -6   3    1.75    0.18 
   1   6  -3   -0.08    0.13 
   1   6  -3   -0.58    0.33 
   1   6  -3   -0.20    0.15 
  -1  -6   3   -0.26    0.12 
  -1  -6   3   -0.52    0.13 
  -1  -6   3   -1.24    0.28 
  -1  -6   3    0.14    0.16 
   0   6  -3   20.00    0.24 
   0   6  -3   19.68    0.22 
   0   6  -3   20.19    0.46 
   0  -6   3   20.47    0.29 
   0  -6   3   19.33    0.25 
   0  -6   3   20.03    0.27 
   0  -6   3   20.24    0.42 
  -1   6  -3    0.23    0.16 
  -1   6  -3    0.93    0.31 
  -1   6  -3    0.62    0.12 
   1  -6   3    0.39    0.10 
   1  -6   3    0.96    0.16 
   1  -6   3    1.04    0.28 
  -2   6  -3    5.20    0.15 
  -2   6  -3    5.09    0.19 
  -2   6  -3    5.58    0.36 
   2  -6   3    6.92    0.22 
   2  -6   3    6.76    0.22 
   2  -6   3    5.47    0.17 
   2  -6   3    6.01    0.36 
  -3   6  -3    0.27    0.13 
  -3   6  -3   -0.16    0.16 
  -3   6  -3   -0.49    0.34 
   3  -6   3   -0.14    0.14 
   3  -6   3    0.03    0.14 
   3  -6   3   -0.06    0.08 
   3  -6   3    0.28    0.11 
  -4   6  -3  121.28    1.29 
  -4   6  -3  122.65    1.01 
  -4   6  -3  122.03    1.00 
   4  -6   3  122.34    1.01 
   4  -6   3  122.30    0.99 
   4  -6   3  123.61    1.02 
  -5   6  -3   37.12    0.41 
  -5   6  -3   38.68    0.34 
  -5   6  -3   36.31    0.60 
  -5   6  -3   37.48    0.34 
   5  -6   3   37.17    0.33 
   5  -6   3   37.56    0.33 
   5  -6   3   37.59    0.28 
   5  -6   3   37.24    0.35 
  -6   6  -3  592.45   10.99 
  -6   6  -3  590.67   11.02 
  -6   6  -3  590.58   10.90 
   6  -6   3  591.99   10.94 
   6  -6   3  593.74   11.23 
   6  -6   3  589.24   10.85 
   6  -6   3  591.83   11.04 
   6  -6   3  587.83   10.78 
  -7   6  -3   13.98    0.23 
  -7   6  -3   13.57    0.28 
  -7   6  -3   14.94    0.23 
  -7   6  -3   14.68    0.13 
   7  -6   3   14.75    0.22 
   7  -6   3   14.27    0.26 
   7  -6   3   14.79    0.24 
   7  -6   3   14.11    0.36 
  -8   6  -3   69.59    0.59 
  -8   6  -3   69.14    0.76 
  -8   6  -3   70.47    0.48 
  -8   6  -3   70.68    0.58 
   8  -6   3   68.94    0.56 
   8  -6   3   71.89    0.73 
   8  -6   3   72.14    0.82 
   8  -6   3   70.07    0.57 
  -9   6  -3    6.92    0.23 
  -9   6  -3    7.85    0.23 
  -9   6  -3    9.43    0.21 
  -9   6  -3    8.63    0.36 
   9  -6   3    8.04    0.24 
   9  -6   3    7.87    0.30 
   9  -6   3    8.28    0.23 
   9  -6   3    8.93    0.39 
 -10   6  -3   43.39    0.66 
 -10   6  -3   45.72    0.45 
 -10   6  -3   47.18    0.44 
 -10   6  -3   45.27    0.47 
  10  -6   3   45.03    0.60 
  10  -6   3   44.93    0.46 
  10  -6   3   45.62    0.45 
 -11   6  -3    2.73    0.26 
 -11   6  -3    2.83    0.38 
  11  -6   3    3.31    0.21 
  11  -6   3    2.74    0.26 
  11  -6   3    2.82    0.36 
 -12   6  -3    9.67    0.28 
 -12   6  -3    7.95    0.38 
  12  -6   3    8.73    0.28 
  12  -6   3   10.36    0.38 
 -13   6  -3    0.98    0.23 
 -13   6  -3    1.12    0.37 
  13  -6   3    1.26    0.25 
 -14   6  -3   11.87    0.53 
 -14   6  -3   13.74    0.34 
  14  -6   3   13.37    0.39 
 -14  -5   3    0.63    0.29 
 -14  -5   3   -0.56    0.56 
  13   5  -3   25.37    0.49 
 -13  -5   3   23.70    0.69 
 -13  -5   3   25.24    0.43 
  12   5  -3    0.57    0.26 
 -12  -5   3    0.25    0.37 
 -12  -5   3    0.05    0.28 
  11   5  -3   17.21    0.39 
 -11  -5   3   16.86    0.39 
 -11  -5   3   16.67    0.56 
  10   5  -3    4.36    0.25 
 -10  -5   3    3.99    0.32 
 -10  -5   3    5.12    0.21 
   9   5  -3    7.28    0.28 
  -9  -5   3    7.63    0.24 
  -9  -5   3    6.97    0.36 
  -9  -5   3    6.73    0.26 
  -9  -5   3    7.21    0.16 
   8   5  -3   33.92    0.35 
  -8  -5   3   32.83    0.36 
  -8  -5   3   32.61    0.29 
  -8  -5   3   32.71    0.33 
  -8  -5   3   30.89    0.49 
   7   5  -3   17.96    0.27 
  -7  -5   3   17.05    0.36 
  -7  -5   3   17.94    0.26 
  -7  -5   3   17.80    0.25 
   6   5  -3   10.50    0.50 
   6   5  -3   10.07    0.16 
   6   5  -3    9.66    0.24 
   6   5  -3    9.42    0.20 
  -6  -5   3    9.77    0.27 
  -6  -5   3   10.65    0.20 
  -6  -5   3    8.89    0.44 
  -6  -5   3    9.95    0.20 
   5   5  -3    8.06    0.39 
   5   5  -3    6.14    0.18 
   5   5  -3    7.66    0.18 
   5   5  -3    7.38    0.20 
  -5  -5   3    7.42    0.20 
  -5  -5   3    7.03    0.28 
  -5  -5   3    9.89    0.49 
  -5  -5   3    7.65    0.19 
   4   5  -3   27.59    0.31 
   4   5  -3   27.09    0.34 
   4   5  -3   26.93    0.64 
   4   5  -3   27.73    0.41 
  -4  -5   3   28.95    0.51 
  -4  -5   3   27.40    0.43 
  -4  -5   3   29.09    0.33 
  -4  -5   3   26.98    0.28 
   3   5  -3   25.53    0.25 
   3   5  -3   27.95    0.48 
   3   5  -3   26.19    0.28 
   3   5  -3   25.63    0.33 
  -3  -5   3   26.62    0.36 
  -3  -5   3   26.70    0.28 
  -3  -5   3   26.42    0.52 
  -3  -5   3   25.81    0.26 
   2   5  -3  149.92    1.33 
   2   5  -3  150.42    1.32 
   2   5  -3  148.83    1.51 
   2   5  -3  150.85    1.38 
  -2  -5   3  151.94    1.34 
  -2  -5   3  150.11    1.38 
  -2  -5   3  151.08    1.56 
  -2  -5   3  149.04    1.31 
   1   5  -3  119.47    0.90 
   1   5  -3  122.01    1.13 
  -1  -5   3  120.31    0.90 
  -1  -5   3  121.15    0.93 
  -1  -5   3  121.02    1.09 
  -1  -5   3  122.55    0.96 
   0   5  -3   16.04    0.40 
   0   5  -3   15.05    0.21 
   0   5  -3   15.10    0.19 
   0  -5   3   15.24    0.21 
   0  -5   3   15.75    0.19 
   0  -5   3   15.48    0.22 
   0  -5   3   15.77    0.36 
  -1   5  -3   39.84    0.51 
  -1   5  -3   38.86    0.31 
  -1   5  -3   39.41    0.31 
   1  -5   3   40.09    0.31 
   1  -5   3   40.23    0.25 
   1  -5   3   40.07    0.49 
  -2   5  -3   18.21    0.42 
  -2   5  -3   17.98    0.23 
  -2   5  -3   17.49    0.23 
   2  -5   3   18.32    0.20 
   2  -5   3   17.86    0.22 
   2  -5   3   17.80    0.17 
  -3   5  -3   99.10    0.75 
  -3   5  -3   98.40    1.00 
  -3   5  -3   97.85    0.74 
   3  -5   3   97.65    0.73 
   3  -5   3   98.16    0.74 
   3  -5   3   97.61    0.68 
   3  -5   3   98.38    0.72 
  -4   5  -3   19.95    0.47 
  -4   5  -3   20.82    0.23 
  -4   5  -3   19.68    0.28 
  -4   5  -3   21.56    0.25 
   4  -5   3   24.63    0.46 
   4  -5   3   21.66    0.24 
   4  -5   3   21.78    0.27 
   4  -5   3   22.05    0.24 
  -5   5  -3    4.40    0.17 
  -5   5  -3    5.41    0.16 
  -5   5  -3    5.31    0.15 
  -5   5  -3    5.24    0.09 
   5  -5   3    5.83    0.15 
   5  -5   3    5.06    0.14 
   5  -5   3    5.36    0.27 
   5  -5   3    5.18    0.16 
   5  -5   3    5.39    0.14 
  -6   5  -3  411.11    5.81 
  -6   5  -3  409.14    5.80 
  -6   5  -3  412.67    5.91 
  -6   5  -3  407.48    5.89 
   6  -5   3  408.69    5.78 
   6  -5   3  411.62    5.87 
   6  -5   3  413.59    6.03 
   6  -5   3  414.38    6.13 
   6  -5   3  408.58    5.79 
  -7   5  -3    6.97    0.15 
  -7   5  -3    6.51    0.18 
  -7   5  -3    6.13    0.25 
  -7   5  -3    6.96    0.18 
   7  -5   3    6.63    0.28 
   7  -5   3    6.34    0.20 
   7  -5   3    6.77    0.17 
   7  -5   3    6.69    0.16 
   7  -5   3    6.51    0.19 
  -8   5  -3   27.35    0.51 
  -8   5  -3   28.64    0.33 
  -8   5  -3   29.04    0.29 
  -8   5  -3   28.25    0.30 
   8  -5   3   29.65    0.51 
   8  -5   3   28.32    0.42 
   8  -5   3   28.78    0.35 
   8  -5   3   28.19    0.32 
  -9   5  -3    2.80    0.17 
  -9   5  -3    2.08    0.19 
  -9   5  -3    2.09    0.17 
  -9   5  -3    1.63    0.30 
   9  -5   3    1.60    0.33 
   9  -5   3    1.86    0.21 
   9  -5   3    1.13    0.19 
   9  -5   3    1.90    0.27 
 -10   5  -3   57.50    0.55 
 -10   5  -3   58.86    0.57 
 -10   5  -3   55.47    0.87 
 -10   5  -3   57.03    0.56 
  10  -5   3   56.17    0.63 
  10  -5   3   56.19    0.53 
  10  -5   3   56.00    0.68 
 -11   5  -3   -0.76    0.33 
 -11   5  -3    0.15    0.21 
  11  -5   3    0.34    0.22 
  11  -5   3   -2.13    0.32 
  11  -5   3   -0.09    0.29 
 -12   5  -3    1.40    0.25 
 -12   5  -3    1.58    0.41 
  12  -5   3    1.29    0.27 
  12  -5   3    1.74    0.33 
 -13   5  -3    3.44    0.27 
 -13   5  -3    1.36    0.43 
  13  -5   3    3.22    0.30 
 -14   5  -3   -0.77    0.43 
 -14   5  -3   -0.14    0.23 
  14  -5   3    1.15    0.33 
 -15   5  -3    1.44    0.45 
 -15   5  -3    2.34    0.26 
  15  -5   3    3.29    0.37 
 -14  -4   3   -0.72    0.53 
 -14  -4   3    1.62    0.30 
  13   4  -3   10.81    0.32 
 -13  -4   3   10.57    0.33 
 -13  -4   3    9.43    0.57 
  12   4  -3   11.81    0.25 
 -12  -4   3   11.00    0.42 
 -12  -4   3   11.97    0.32 
  11   4  -3   32.85    0.38 
 -11  -4   3   33.68    0.59 
 -11  -4   3   33.68    0.36 
  10   4  -3   21.60    0.31 
 -10  -4   3   20.95    0.49 
 -10  -4   3   21.00    0.31 
 -10  -4   3   21.70    0.30 
   9   4  -3   34.49    0.43 
  -9  -4   3   32.81    0.37 
  -9  -4   3   33.71    0.42 
  -9  -4   3   31.94    0.55 
   8   4  -3    2.67    0.21 
  -8  -4   3    3.27    0.20 
  -8  -4   3    2.99    0.08 
  -8  -4   3    2.84    0.34 
  -8  -4   3    2.29    0.20 
   7   4  -3   18.53    0.42 
   7   4  -3   17.50    0.34 
  -7  -4   3   17.26    0.72 
  -7  -4   3   18.47    0.55 
  -7  -4   3   19.48    0.35 
  -7  -4   3   17.32    0.27 
  -7  -4   3   17.29    0.24 
   6   4  -3    3.68    0.20 
   6   4  -3    2.73    0.27 
   6   4  -3    4.28    0.19 
  -6  -4   3    3.23    0.20 
  -6  -4   3    3.63    0.41 
  -6  -4   3    3.82    0.21 
  -6  -4   3    4.77    0.22 
  -6  -4   3    2.85    0.26 
   5   4  -3   36.34    0.41 
   5   4  -3   35.60    0.38 
   5   4  -3   33.54    0.52 
   5   4  -3   35.97    0.76 
  -5  -4   3   34.63    0.39 
  -5  -4   3   35.49    0.39 
  -5  -4   3   34.10    0.56 
  -5  -4   3   34.96    0.71 
   4   4  -3   53.42    0.57 
   4   4  -3   52.43    0.44 
   4   4  -3   53.81    0.77 
   4   4  -3   51.59    0.45 
  -4  -4   3   53.19    0.59 
  -4  -4   3   53.74    0.73 
  -4  -4   3   52.84    0.42 
  -4  -4   3   52.22    0.44 
   3   4  -3    0.53    0.14 
   3   4  -3    0.98    0.25 
   3   4  -3    0.72    0.16 
   3   4  -3    0.66    0.12 
  -3  -4   3    0.25    0.16 
  -3  -4   3    1.07    0.31 
  -3  -4   3    0.49    0.14 
  -3  -4   3    0.69    0.14 
   2   4  -3    1.00    0.12 
   2   4  -3    1.13    0.12 
   2   4  -3    0.59    0.10 
   2   4  -3    1.88    0.30 
  -2  -4   3    0.80    0.10 
  -2  -4   3    1.28    0.13 
  -2  -4   3    1.68    0.27 
  -2  -4   3    0.80    0.12 
   1   4  -3   -0.04    0.08 
   1   4  -3    0.05    0.09 
   1   4  -3    0.11    0.12 
   1   4  -3   -0.14    0.19 
  -1  -4   3    0.40    0.12 
  -1  -4   3    0.22    0.10 
  -1  -4   3   -0.11    0.22 
  -1  -4   3    0.20    0.09 
   0   4  -3   27.01    0.27 
   0   4  -3   27.21    0.44 
   0  -4   3   28.45    0.43 
   0  -4   3   27.98    0.26 
   0  -4   3   27.76    0.24 
   0  -4   3   27.40    0.24 
  -1   4  -3    0.26    0.24 
  -1   4  -3    0.30    0.11 
  -1   4  -3    0.12    0.10 
   1  -4   3    0.47    0.22 
   1  -4   3    0.26    0.08 
  -2   4  -3    3.76    0.12 
  -2   4  -3    3.66    0.11 
  -2   4  -3    3.46    0.27 
   2  -4   3    3.61    0.11 
   2  -4   3    3.94    0.12 
   2  -4   3    3.61    0.11 
   2  -4   3    3.10    0.22 
   2  -4   3    3.42    0.07 
  -3   4  -3  200.89    1.75 
  -3   4  -3  204.68    1.79 
  -3   4  -3  205.91    1.81 
  -3   4  -3  203.11    2.02 
   3  -4   3  207.43    1.84 
   3  -4   3  206.38    1.94 
   3  -4   3  205.46    1.80 
   3  -4   3  205.39    1.78 
   3  -4   3  205.93    1.81 
  -4   4  -3    4.41    0.15 
  -4   4  -3    3.57    0.15 
  -4   4  -3    3.99    0.11 
  -4   4  -3    4.41    0.13 
   4  -4   3    4.24    0.13 
   4  -4   3    4.24    0.14 
   4  -4   3    4.16    0.13 
   4  -4   3    4.07    0.12 
   4  -4   3    4.60    0.25 
  -5   4  -3   38.09    0.34 
  -5   4  -3   36.93    0.33 
  -5   4  -3   33.62    0.46 
  -5   4  -3   37.73    0.33 
   5  -4   3   36.22    0.41 
   5  -4   3   37.14    0.34 
   5  -4   3   37.09    0.50 
   5  -4   3   37.73    0.34 
   5  -4   3   36.84    0.34 
  -6   4  -3    4.73    0.15 
  -6   4  -3    4.90    0.23 
  -6   4  -3    4.77    0.15 
  -6   4  -3    4.73    0.15 
   6  -4   3    5.77    0.29 
   6  -4   3    4.70    0.14 
   6  -4   3    4.99    0.16 
   6  -4   3    4.42    0.17 
   6  -4   3    4.53    0.22 
  -7   4  -3   82.90    0.67 
  -7   4  -3   81.96    0.64 
  -7   4  -3   81.28    0.65 
  -7   4  -3   85.13    0.85 
   7  -4   3   81.74    0.65 
   7  -4   3   84.04    0.82 
   7  -4   3   80.80    0.63 
   7  -4   3   81.60    0.69 
   7  -4   3   82.44    0.79 
  -8   4  -3    2.45    0.15 
  -8   4  -3    2.96    0.16 
  -8   4  -3    3.62    0.25 
   8  -4   3    3.48    0.24 
   8  -4   3    3.68    0.20 
   8  -4   3    3.54    0.15 
   8  -4   3    3.02    0.21 
   8  -4   3    2.84    0.16 
  -9   4  -3   16.00    0.22 
  -9   4  -3   15.45    0.33 
  -9   4  -3   16.55    0.23 
   9  -4   3   15.80    0.31 
   9  -4   3   16.14    0.32 
   9  -4   3   16.48    0.28 
   9  -4   3   15.39    0.22 
 -10   4  -3   10.78    0.24 
 -10   4  -3   10.84    0.22 
 -10   4  -3   10.69    0.36 
  10  -4   3   11.21    0.31 
  10  -4   3   10.71    0.20 
  10  -4   3   10.76    0.31 
 -11   4  -3    0.13    0.20 
 -11   4  -3   -1.01    0.32 
  11  -4   3    0.01    0.20 
  11  -4   3   -0.68    0.28 
  11  -4   3   -0.45    0.26 
 -12   4  -3    0.36    0.38 
 -12   4  -3    0.95    0.21 
  12  -4   3    1.02    0.27 
  12  -4   3    0.66    0.28 
 -13   4  -3   -1.82    0.37 
 -13   4  -3   -0.24    0.21 
  13  -4   3    0.08    0.32 
 -14   4  -3    2.32    0.46 
 -14   4  -3    3.35    0.28 
  14  -4   3    3.41    0.35 
 -15   4  -3   12.41    0.58 
 -15   4  -3   14.98    0.31 
  15  -4   3   15.25    0.47 
 -14  -3   3    1.86    0.30 
 -14  -3   3   -0.06    0.55 
  13   3  -3    1.35    0.28 
 -13  -3   3    0.36    0.28 
 -13  -3   3   -0.93    0.36 
  12   3  -3   14.21    0.34 
 -12  -3   3   13.45    0.60 
 -12  -3   3   15.17    0.36 
  11   3  -3    2.96    0.26 
 -11  -3   3    2.98    0.27 
 -11  -3   3    2.73    0.28 
 -11  -3   3    1.56    0.43 
  10   3  -3    1.29    0.19 
 -10  -3   3   -0.09    0.39 
 -10  -3   3    0.43    0.23 
 -10  -3   3    0.72    0.22 
   9   3  -3   35.84    0.43 
  -9  -3   3   35.91    0.37 
  -9  -3   3   35.69    0.36 
  -9  -3   3   36.06    0.61 
   8   3  -3   29.43    0.36 
  -8  -3   3   27.88    0.48 
  -8  -3   3   28.59    0.33 
  -8  -3   3   29.92    0.36 
   7   3  -3    8.45    0.22 
   7   3  -3    7.63    0.24 
   7   3  -3    7.59    0.16 
  -7  -3   3    6.41    0.44 
  -7  -3   3    7.80    0.17 
  -7  -3   3    8.10    0.33 
  -7  -3   3    8.67    0.22 
   6   3  -3    7.44    0.21 
   6   3  -3    6.79    0.29 
   6   3  -3    7.80    0.16 
  -6  -3   3    7.74    0.19 
  -6  -3   3    6.63    0.44 
  -6  -3   3    7.33    0.20 
  -6  -3   3    7.87    0.11 
  -6  -3   3    7.88    0.30 
   5   3  -3  383.22    5.91 
   5   3  -3  387.03    5.65 
   5   3  -3  382.97    5.53 
   5   3  -3  381.75    5.68 
  -5  -3   3  383.24    5.54 
  -5  -3   3  387.12    5.66 
  -5  -3   3  382.86    5.70 
  -5  -3   3  381.84    5.45 
  -5  -3   3  382.63    5.86 
   4   3  -3  165.81    1.39 
   4   3  -3  164.31    1.61 
   4   3  -3  166.92    1.39 
   4   3  -3  168.25    1.56 
  -4  -3   3  167.97    1.42 
  -4  -3   3  167.71    1.42 
  -4  -3   3  167.38    1.70 
  -4  -3   3  169.89    1.60 
  -4  -3   3  166.99    1.39 
   3   3  -3  421.76    6.47 
   3   3  -3  415.99    6.28 
   3   3  -3  420.21    6.52 
   3   3  -3  407.04    6.24 
  -3  -3   3  420.88    6.55 
  -3  -3   3  416.93    6.55 
  -3  -3   3  420.61    6.43 
  -3  -3   3  418.10    6.35 
  -3  -3   3  416.14    6.30 
   1   3  -3    6.06    0.11 
   1   3  -3    5.95    0.11 
   1   3  -3    6.12    0.29 
   1   3  -3    5.98    0.10 
  -1  -3   3    6.11    0.13 
  -1  -3   3    6.10    0.27 
  -1  -3   3    6.25    0.12 
  -1  -3   3    6.28    0.18 
  -1  -3   3    6.20    0.13 
   0   3  -3   57.42    0.38 
   0   3  -3   56.36    0.40 
   0   3  -3   58.03    0.62 
   0   3  -3   56.94    0.39 
   0  -3   3   57.98    0.48 
   0  -3   3   56.56    0.38 
   0  -3   3   56.87    0.60 
   0  -3   3   56.06    0.40 
   0  -3   3   56.79    0.39 
  -1   3  -3    2.07    0.09 
  -1   3  -3    2.45    0.10 
  -1   3  -3    2.21    0.26 
   1  -3   3    2.08    0.15 
   1  -3   3    3.02    0.12 
   1  -3   3    2.29    0.09 
   1  -3   3    2.19    0.18 
   1  -3   3    2.25    0.10 
  -2   3  -3   98.80    0.90 
  -2   3  -3   98.71    0.68 
  -2   3  -3  101.48    0.72 
  -2   3  -3   98.80    0.68 
  -2   3  -3  100.74    0.69 
   2  -3   3   99.43    0.79 
   2  -3   3   99.31    0.69 
   2  -3   3   99.76    0.70 
   2  -3   3  100.76    0.69 
  -3   3  -3   14.84    0.19 
  -3   3  -3   14.88    0.21 
  -3   3  -3   15.13    0.16 
  -3   3  -3   14.96    0.18 
   3  -3   3   14.90    0.20 
   3  -3   3   14.79    0.19 
   3  -3   3   14.40    0.30 
   3  -3   3   14.92    0.16 
   3  -3   3   15.49    0.17 
  -4   3  -3    9.05    0.14 
  -4   3  -3    8.27    0.17 
  -4   3  -3    9.25    0.13 
  -4   3  -3    8.97    0.17 
   4  -3   3    8.59    0.23 
   4  -3   3    8.34    0.16 
   4  -3   3    9.15    0.17 
   4  -3   3    9.16    0.13 
   4  -3   3    9.31    0.14 
  -5   3  -3   30.41    0.26 
  -5   3  -3   31.23    0.24 
  -5   3  -3   31.21    0.22 
  -5   3  -3   30.88    0.33 
   5  -3   3   31.39    0.23 
   5  -3   3   31.15    0.21 
   5  -3   3   31.65    0.39 
   5  -3   3   32.63    0.29 
   5  -3   3   32.66    0.46 
  -6   3  -3    3.17    0.11 
  -6   3  -3    3.09    0.12 
  -6   3  -3    3.02    0.19 
   6  -3   3    3.04    0.15 
   6  -3   3    3.01    0.11 
   6  -3   3    3.00    0.23 
   6  -3   3    3.28    0.10 
   6  -3   3    3.17    0.18 
  -7   3  -3   50.44    0.37 
  -7   3  -3   50.42    0.56 
  -7   3  -3   52.09    0.39 
   7  -3   3   51.14    0.37 
   7  -3   3   51.37    0.45 
   7  -3   3   51.04    0.38 
   7  -3   3   50.65    0.51 
   7  -3   3   52.06    0.53 
  -8   3  -3    0.31    0.24 
  -8   3  -3    0.83    0.12 
  -8   3  -3    0.41    0.13 
   8  -3   3    0.69    0.21 
   8  -3   3    0.02    0.11 
   8  -3   3    0.37    0.11 
   8  -3   3    0.60    0.20 
   8  -3   3    0.69    0.18 
  -9   3  -3   13.55    0.24 
  -9   3  -3   13.12    0.23 
  -9   3  -3   12.56    0.37 
   9  -3   3   13.78    0.23 
   9  -3   3   13.65    0.32 
   9  -3   3   13.59    0.33 
   9  -3   3   12.96    0.34 
 -10   3  -3    1.19    0.16 
 -10   3  -3    1.79    0.32 
 -10   3  -3    1.83    0.15 
  10  -3   3    2.21    0.25 
  10  -3   3    0.68    0.25 
  10  -3   3    2.11    0.15 
 -11   3  -3   -0.34    0.35 
 -11   3  -3   -0.19    0.18 
  11  -3   3    0.25    0.19 
  11  -3   3    0.04    0.26 
  11  -3   3   -0.31    0.28 
 -12   3  -3    2.77    0.20 
 -12   3  -3    2.97    0.41 
  12  -3   3    2.92    0.33 
  12  -3   3    2.41    0.27 
 -13   3  -3   -0.73    0.39 
 -13   3  -3    0.73    0.25 
  13  -3   3    0.68    0.32 
 -14   3  -3   -0.09    0.42 
 -14   3  -3    0.80    0.22 
  14  -3   3    2.25    0.38 
 -15   3  -3   -0.56    0.26 
 -15   3  -3   -1.68    0.51 
  15  -3   3    0.16    0.41 
 -15  -2   3    0.67    0.48 
 -14  -2   3    2.11    0.29 
 -14  -2   3    1.29    0.39 
  13   2  -3    0.73    0.26 
 -13  -2   3    0.14    0.26 
 -13  -2   3   -1.32    0.47 
  12   2  -3    5.51    0.29 
 -12  -2   3    3.46    0.49 
 -12  -2   3    6.43    0.30 
  11   2  -3   -0.61    0.22 
 -11  -2   3   -0.14    0.32 
 -11  -2   3   -0.61    0.22 
 -11  -2   3    0.32    0.25 
  10   2  -3   17.60    0.27 
 -10  -2   3   17.63    0.22 
 -10  -2   3   17.27    0.27 
 -10  -2   3   16.37    0.45 
   9   2  -3    1.13    0.21 
  -9  -2   3    0.18    0.34 
  -9  -2   3   -0.07    0.19 
  -9  -2   3    0.47    0.16 
   8   2  -3   64.23    0.59 
  -8  -2   3   65.88    0.61 
  -8  -2   3   64.42    0.55 
  -8  -2   3   66.56    0.89 
   7   2  -3    0.67    0.19 
   7   2  -3    0.75    0.13 
   7   2  -3    0.81    0.16 
  -7  -2   3    0.88    0.13 
  -7  -2   3    0.24    0.30 
  -7  -2   3    0.44    0.22 
  -7  -2   3    0.84    0.14 
   6   2  -3  267.33    3.05 
   6   2  -3  269.33    3.08 
   6   2  -3  268.65    3.27 
  -6  -2   3  266.75    3.04 
  -6  -2   3  268.24    3.42 
  -6  -2   3  259.57    3.09 
  -6  -2   3  263.98    2.97 
   5   2  -3  127.64    1.03 
   5   2  -3  126.75    1.19 
   5   2  -3  125.49    1.01 
  -5  -2   3  126.26    1.02 
  -5  -2   3  125.92    1.00 
  -5  -2   3  127.11    1.18 
  -5  -2   3  126.86    1.34 
   4   2  -3  146.52    1.14 
   4   2  -3  144.98    1.40 
   4   2  -3  146.08    1.13 
   4   2  -3  146.77    1.28 
  -4  -2   3  144.77    1.39 
  -4  -2   3  145.44    1.29 
  -4  -2   3  143.90    1.08 
  -4  -2   3  146.13    1.13 
  -4  -2   3  145.89    1.14 
   3   2  -3  418.23    5.70 
   3   2  -3  416.77    5.66 
   3   2  -3  421.56    5.92 
   3   2  -3  415.12    5.84 
  -3  -2   3  419.04    5.96 
  -3  -2   3  416.78    5.66 
  -3  -2   3  422.10    5.95 
  -3  -2   3  417.91    5.70 
  -3  -2   3  418.21    5.70 
   2   2  -3  654.25   13.78 
   2   2  -3  660.94   14.11 
  -2  -2   3  659.00   14.01 
   1   2  -3   84.57    0.76 
   1   2  -3   83.31    0.69 
   1   2  -3   84.40    0.91 
   1   2  -3   84.68    0.76 
   1   2  -3   83.73    0.70 
  -1  -2   3   82.90    0.68 
  -1  -2   3   79.42    0.73 
  -1  -2   3   82.60    0.88 
  -1  -2   3   83.67    0.69 
  -1  -2   3   83.58    0.75 
   0   2  -3   33.94    0.26 
   0   2  -3   32.28    0.29 
   0   2  -3   35.27    0.42 
   0   2  -3   35.30    0.34 
   0   2  -3   34.77    0.27 
   0  -2   3   34.90    0.40 
   0  -2   3   34.58    0.27 
   0  -2   3   34.94    0.47 
   0  -2   3   34.47    0.26 
  -1   2  -3  436.99    6.74 
  -1   2  -3  446.80    6.93 
  -1   2  -3  438.87    6.62 
  -1   2  -3  438.77    6.72 
   1  -2   3  437.78    6.77 
   1  -2   3  439.77    6.70 
   1  -2   3  434.82    6.58 
  -2   2  -3  254.86    2.82 
  -2   2  -3  254.92    2.76 
  -2   2  -3  253.92    2.75 
  -2   2  -3  252.71    2.77 
  -2   2  -3  253.41    2.84 
  -2   2  -3  251.04    2.90 
   2  -2   3  253.31    2.85 
   2  -2   3  251.68    2.75 
   2  -2   3  257.15    2.80 
  -3   2  -3    9.10    0.21 
  -3   2  -3    8.98    0.11 
  -3   2  -3    9.44    0.19 
  -3   2  -3    9.01    0.17 
  -3   2  -3    9.01    0.13 
   3  -2   3    9.34    0.22 
   3  -2   3    9.41    0.12 
   3  -2   3    9.31    0.17 
   3  -2   3    9.34    0.17 
  -4   2  -3  121.60    0.98 
  -4   2  -3  123.71    0.89 
  -4   2  -3  121.70    0.94 
  -4   2  -3  122.25    0.87 
  -4   2  -3  121.85    0.98 
   4  -2   3  123.42    0.95 
   4  -2   3  121.39    0.98 
   4  -2   3  121.09    0.96 
   4  -2   3  123.03    0.88 
  -5   2  -3    1.55    0.10 
  -5   2  -3    1.05    0.17 
  -5   2  -3    1.44    0.09 
  -5   2  -3    1.10    0.17 
   5  -2   3    1.40    0.09 
   5  -2   3    1.23    0.08 
   5  -2   3    1.24    0.15 
   5  -2   3    1.32    0.14 
   5  -2   3    1.58    0.20 
  -6   2  -3    6.90    0.29 
  -6   2  -3    7.17    0.19 
  -6   2  -3    7.26    0.17 
  -6   2  -3    7.90    0.28 
   6  -2   3    6.71    0.25 
   6  -2   3    7.62    0.18 
   6  -2   3    7.22    0.28 
   6  -2   3    7.11    0.24 
   6  -2   3    6.86    0.18 
  -7   2  -3    2.58    0.13 
  -7   2  -3    2.34    0.13 
  -7   2  -3    1.92    0.23 
   7  -2   3    2.52    0.12 
   7  -2   3    2.67    0.21 
   7  -2   3    2.73    0.13 
   7  -2   3    2.36    0.19 
   7  -2   3    2.62    0.22 
  -8   2  -3   -0.51    0.13 
  -8   2  -3    0.10    0.13 
  -8   2  -3    0.14    0.23 
   8  -2   3    0.22    0.13 
   8  -2   3    0.54    0.16 
   8  -2   3   -0.11    0.20 
   8  -2   3    0.39    0.20 
   8  -2   3   -0.69    0.12 
  -9   2  -3   29.93    0.30 
  -9   2  -3   29.30    0.56 
  -9   2  -3   28.52    0.31 
   9  -2   3   30.19    0.42 
   9  -2   3   29.73    0.30 
   9  -2   3   29.24    0.42 
 -10   2  -3    3.77    0.36 
 -10   2  -3    1.35    0.18 
 -10   2  -3    2.10    0.18 
  10  -2   3    2.36    0.27 
  10  -2   3    2.82    0.17 
  10  -2   3    1.79    0.23 
 -11   2  -3    7.23    0.24 
 -11   2  -3    6.72    0.38 
  11  -2   3    7.48    0.34 
  11  -2   3    7.33    0.22 
 -12   2  -3    2.44    0.21 
 -12   2  -3    2.27    0.42 
  12  -2   3    1.68    0.35 
 -13   2  -3   -0.70    0.42 
 -13   2  -3   -0.42    0.23 
  13  -2   3   -0.53    0.34 
 -14   2  -3   -1.28    0.43 
 -14   2  -3   -0.09    0.24 
  14  -2   3    0.24    0.38 
 -15   2  -3   -2.16    0.47 
 -15   2  -3   -0.54    0.25 
  15  -2   3    0.83    0.44 
 -15  -1   3    1.92    0.49 
 -15  -1   3    2.99    0.31 
  14   1  -3    4.28    0.33 
 -14  -1   3    2.42    0.52 
 -14  -1   3    4.90    0.31 
  13   1  -3    0.34    0.25 
 -13  -1   3   -2.37    0.44 
 -13  -1   3    0.94    0.28 
  12   1  -3    3.82    0.26 
 -12  -1   3    3.30    0.27 
 -12  -1   3    2.20    0.37 
  11   1  -3    4.87    0.27 
 -11  -1   3    3.25    0.44 
 -11  -1   3    5.41    0.27 
 -11  -1   3    4.09    0.25 
  10   1  -3    0.14    0.22 
 -10  -1   3   -0.16    0.22 
 -10  -1   3   -0.36    0.21 
 -10  -1   3    0.09    0.39 
   9   1  -3    9.62    0.27 
  -9  -1   3    9.74    0.24 
  -9  -1   3    7.63    0.39 
  -9  -1   3    8.77    0.26 
   8   1  -3   60.82    0.45 
  -8  -1   3   63.44    0.79 
  -8  -1   3   62.00    0.46 
  -8  -1   3   62.51    0.49 
   7   1  -3    1.93    0.19 
   7   1  -3    2.03    0.16 
   7   1  -3    2.60    0.14 
  -7  -1   3    2.14    0.35 
  -7  -1   3    2.11    0.14 
  -7  -1   3    1.84    0.17 
  -7  -1   3    3.48    0.47 
   6   1  -3  523.29   10.06 
   6   1  -3  518.86    9.67 
   6   1  -3  516.45    9.58 
  -6  -1   3  534.41   10.73 
  -6  -1   3  515.56    9.54 
  -6  -1   3  509.30    9.29 
  -6  -1   3  519.09    9.93 
   5   1  -3   16.22    0.24 
   5   1  -3   16.82    0.26 
   5   1  -3   15.71    0.14 
   5   1  -3   16.55    0.39 
  -5  -1   3   16.69    0.26 
  -5  -1   3   16.37    0.25 
  -5  -1   3   16.14    0.48 
  -5  -1   3   15.52    0.34 
   4   1  -3  228.74    2.44 
   4   1  -3  229.66    2.51 
   4   1  -3  230.54    2.65 
   4   1  -3  228.72    2.48 
  -4  -1   3  232.06    2.55 
  -4  -1   3  228.33    2.74 
  -4  -1   3  225.16    2.59 
  -4  -1   3  230.54    2.52 
   3   1  -3   49.58    0.56 
   3   1  -3   47.17    0.40 
   3   1  -3   47.10    0.40 
   3   1  -3   47.21    0.40 
   3   1  -3   47.85    0.59 
  -3  -1   3   46.50    0.56 
  -3  -1   3   47.82    0.64 
  -3  -1   3   46.70    0.40 
  -3  -1   3   47.54    0.40 
   2   1  -3  609.97   11.82 
   2   1  -3  617.45   12.07 
   2   1  -3  618.92   12.15 
  -2  -1   3  617.38   12.24 
  -2  -1   3  616.63   12.02 
  -2  -1   3  592.33   11.05 
   1   1  -3   17.16    0.27 
   1   1  -3   16.96    0.18 
   1   1  -3   16.66    0.13 
   1   1  -3   16.40    0.12 
   1   1  -3   16.44    0.17 
  -1  -1   3   16.67    0.19 
  -1  -1   3   16.50    0.11 
  -1  -1   3   18.02    0.28 
  -1  -1   3   16.42    0.11 
   0   1  -3  291.47    3.08 
   0   1  -3  290.72    3.12 
   0   1  -3  292.49    3.03 
   0   1  -3  290.73    3.05 
   0  -1   3  294.39    3.15 
   0  -1   3  293.00    3.17 
   0  -1   3  295.99    3.17 
   0  -1   3  293.96    3.06 
  -2   1  -3  711.40   15.31 
  -3   1  -3    3.86    0.06 
  -3   1  -3    4.06    0.06 
  -3   1  -3    3.84    0.15 
  -3   1  -3    4.40    0.17 
  -3   1  -3    4.01    0.14 
   3  -1   3    4.24    0.12 
   3  -1   3    4.09    0.06 
   3  -1   3    4.09    0.18 
   3  -1   3    3.88    0.06 
  -4   1  -3  107.04    0.88 
  -4   1  -3  105.40    0.82 
  -4   1  -3  107.01    0.72 
  -4   1  -3  106.44    0.72 
   4  -1   3  107.40    0.85 
   4  -1   3  105.98    0.86 
   4  -1   3  106.63    0.81 
   4  -1   3  107.07    0.72 
  -5   1  -3    0.52    0.15 
  -5   1  -3    0.50    0.17 
  -5   1  -3    0.05    0.09 
  -5   1  -3    0.24    0.08 
   5  -1   3    0.24    0.14 
   5  -1   3    0.11    0.02 
   5  -1   3    0.22    0.16 
   5  -1   3    0.01    0.15 
   5  -1   3    0.20    0.08 
  -6   1  -3  122.60    0.98 
  -6   1  -3  121.95    0.88 
  -6   1  -3  124.31    0.91 
  -6   1  -3  126.14    1.16 
   6  -1   3  123.41    1.06 
   6  -1   3  123.45    0.89 
   6  -1   3  123.43    1.01 
   6  -1   3  122.60    0.88 
   6  -1   3  122.58    0.99 
  -7   1  -3   13.94    0.31 
  -7   1  -3   13.77    0.17 
  -7   1  -3   13.87    0.16 
  -7   1  -3   14.39    0.25 
   7  -1   3   14.03    0.16 
   7  -1   3   13.71    0.27 
   7  -1   3   14.18    0.16 
   7  -1   3   14.13    0.26 
   7  -1   3   14.24    0.23 
  -8   1  -3  192.68    1.82 
  -8   1  -3  189.84    1.77 
  -8   1  -3  193.06    2.11 
  -8   1  -3  188.54    1.84 
   8  -1   3  189.46    1.90 
   8  -1   3  192.00    1.80 
   8  -1   3  191.89    2.05 
   8  -1   3  189.94    1.76 
  -9   1  -3    7.00    0.35 
  -9   1  -3    7.23    0.18 
  -9   1  -3    7.41    0.20 
   9  -1   3    6.60    0.29 
   9  -1   3    7.54    0.18 
   9  -1   3    7.25    0.18 
 -10   1  -3   -0.34    0.17 
 -10   1  -3   -0.32    0.15 
 -10   1  -3    0.45    0.36 
  10  -1   3    1.53    0.16 
  10  -1   3    1.05    0.28 
 -11   1  -3   15.12    0.45 
 -11   1  -3   15.35    0.27 
  11  -1   3   15.26    0.44 
  11  -1   3   16.05    0.28 
 -12   1  -3   -0.08    0.20 
 -12   1  -3   -0.16    0.39 
  12  -1   3    0.32    0.35 
 -13   1  -3    0.92    0.44 
 -13   1  -3    0.39    0.22 
  13  -1   3    0.94    0.38 
 -14   1  -3   -0.52    0.48 
 -14   1  -3   -0.51    0.23 
  14  -1   3   -0.81    0.38 
 -15   1  -3    2.31    0.26 
 -15   1  -3    0.55    0.49 
  15  -1   3    2.76    0.47 
 -15   0   3    2.11    0.62 
 -15   0   3    4.92    0.33 
  14   0  -3    2.76    0.29 
 -14   0   3    0.69    0.56 
 -14   0   3    3.19    0.31 
  13   0  -3    3.53    0.29 
 -13   0   3    2.43    0.27 
 -13   0   3    2.34    0.51 
  12   0  -3   22.07    0.40 
 -12   0   3   17.73    0.66 
 -12   0   3   21.05    0.38 
  11   0  -3   16.37    0.33 
 -11   0   3   15.92    0.32 
 -11   0   3   16.84    0.34 
 -11   0   3   15.82    0.53 
  10   0  -3   10.25    0.26 
 -10   0   3   10.02    0.25 
 -10   0   3    9.82    0.25 
 -10   0   3    8.61    0.41 
   9   0  -3    2.15    0.20 
  -9   0   3    2.02    0.26 
  -9   0   3    1.58    0.20 
  -9   0   3    1.84    0.18 
   8   0  -3   -0.08    0.17 
  -8   0   3   -0.69    0.40 
  -8   0   3   -0.02    0.17 
  -8   0   3    0.10    0.17 
  -8   0   3    0.23    0.23 
   7   0  -3   31.39    0.29 
   7   0  -3   31.88    0.17 
   7   0  -3   32.88    0.53 
   7   0  -3   31.79    0.28 
  -7   0   3   32.38    0.29 
  -7   0   3   31.67    0.33 
  -7   0   3   34.06    0.71 
  -7   0   3   30.12    0.48 
   6   0  -3  127.13    0.93 
   6   0  -3  128.00    1.12 
   6   0  -3  125.60    0.95 
  -6   0   3  124.83    0.94 
  -6   0   3  126.63    1.15 
  -6   0   3  125.82    0.95 
   5   0  -3  139.46    1.08 
   5   0  -3  140.09    1.26 
   5   0  -3  139.63    1.08 
  -5   0   3  139.67    1.36 
  -5   0   3  137.52    1.04 
  -5   0   3  137.49    1.22 
  -5   0   3  140.43    1.09 
   4   0  -3  175.47    1.48 
   4   0  -3  178.67    1.68 
   4   0  -3  176.32    1.50 
  -4   0   3  172.47    1.59 
  -4   0   3  176.67    1.50 
  -4   0   3  175.36    1.48 
  -4   0   3  177.81    1.73 
   3   0  -3    2.83    0.09 
   3   0  -3    2.35    0.12 
   3   0  -3    3.23    0.16 
  -3   0   3    2.31    0.26 
  -3   0   3    2.21    0.12 
  -3   0   3    2.72    0.15 
  -3   0   3    2.60    0.10 
   2   0  -3    1.72    0.17 
   2   0  -3    1.57    0.10 
   2   0  -3    1.78    0.25 
   2   0  -3    1.59    0.14 
  -2   0   3    1.57    0.14 
  -2   0   3    1.70    0.13 
  -2   0   3    1.90    0.21 
  -2   0   3    2.32    0.26 
   1   0  -3    2.79    0.18 
   1   0  -3    2.32    0.19 
   1   0  -3    1.37    0.11 
   1   0  -3    1.01    0.11 
   1   0  -3    3.64    0.24 
  -1   0   3    2.37    0.20 
  -1   0   3    1.18    0.11 
  -1   0   3    1.19    0.11 
   0   0  -3   14.15    0.15 
   0   0  -3   14.43    0.17 
   0   0  -3   13.65    0.08 
   0   0  -3   13.95    0.08 
   0   0  -3   14.20    0.15 
   0   0   3   14.38    0.18 
   0   0   3   14.23    0.08 
   0   0   3   14.41    0.19 
  -1   0  -3   26.79    0.28 
  -1   0  -3   26.85    0.17 
  -1   0  -3   27.64    0.30 
  -1   0  -3   26.83    0.31 
  -1   0  -3   27.41    0.17 
   1   0   3   26.14    0.33 
   1   0   3   26.82    0.17 
   1   0   3   26.96    0.17 
  -2   0  -3  187.57    2.07 
  -2   0  -3  186.30    2.04 
   2   0   3  189.66    2.06 
  -3   0  -3   74.00    0.53 
  -3   0  -3   74.48    0.56 
  -3   0  -3   74.88    0.53 
  -3   0  -3   74.40    0.39 
  -3   0  -3   74.22    0.39 
   3   0   3   74.91    0.39 
   3   0   3   74.36    0.48 
   3   0   3   74.44    0.38 
  -4   0  -3    2.81    0.06 
  -4   0  -3    2.90    0.13 
  -4   0  -3    3.02    0.16 
  -4   0  -3    2.88    0.07 
   4   0   3    2.81    0.06 
   4   0   3    3.09    0.15 
   4   0   3    2.80    0.06 
  -5   0  -3    1.19    0.08 
  -5   0  -3    1.55    0.17 
  -5   0  -3    1.28    0.09 
  -5   0  -3    0.92    0.19 
   5   0   3    1.36    0.18 
   5   0   3    0.78    0.18 
   5   0   3    1.20    0.08 
  -6   0  -3   14.97    0.27 
  -6   0  -3   14.71    0.18 
  -6   0  -3   14.59    0.31 
  -6   0  -3   14.61    0.18 
   6   0   3   14.38    0.26 
   6   0   3   13.68    0.14 
   6   0   3   14.68    0.16 
   6   0   3   14.02    0.27 
  -7   0  -3   18.36    0.22 
  -7   0  -3   17.83    0.31 
  -7   0  -3   16.25    0.37 
  -7   0  -3   17.86    0.22 
   7   0   3   17.88    0.23 
   7   0   3   18.05    0.42 
   7   0   3   17.26    0.35 
   7   0   3   17.44    0.21 
  -8   0  -3  319.06    3.62 
  -8   0  -3  320.10    3.96 
  -8   0  -3  321.09    3.67 
  -8   0  -3  318.05    3.68 
   8   0   3  318.85    3.76 
   8   0   3  321.19    3.96 
   8   0   3  318.90    3.61 
   8   0   3  318.17    3.60 
  -9   0  -3   14.98    0.20 
  -9   0  -3   14.58    0.24 
  -9   0  -3   15.07    0.20 
  -9   0  -3   13.94    0.36 
   9   0   3   15.37    0.19 
   9   0   3   14.87    0.19 
   9   0   3   14.76    0.32 
 -10   0  -3   28.07    0.57 
 -10   0  -3   29.97    0.33 
 -10   0  -3   30.77    0.35 
 -10   0  -3   27.46    0.39 
  10   0   3   30.94    0.53 
  10   0   3   30.78    0.35 
 -11   0  -3    0.26    0.19 
 -11   0  -3    0.45    0.36 
  11   0   3    0.07    0.33 
  11   0   3    0.66    0.18 
 -12   0  -3    3.71    0.47 
 -12   0  -3    2.67    0.22 
  12   0   3    2.55    0.38 
 -13   0  -3    4.93    0.23 
 -13   0  -3    4.25    0.44 
  13   0   3    4.57    0.41 
 -14   0  -3   -0.71    0.35 
 -14   0  -3   -0.57    0.19 
  14   0   3    0.89    0.40 
 -15   0  -3   -0.82    0.24 
 -15   0  -3   -1.98    0.48 
  15   0   3   -0.57    0.47 
 -15   1   3    5.42    0.35 
 -15   1   3    3.22    0.61 
  14  -1  -3    4.08    0.30 
 -14   1   3    2.82    0.58 
 -14   1   3    3.69    0.31 
  13  -1  -3    0.93    0.28 
 -13   1   3    1.63    0.31 
 -13   1   3   -0.89    0.38 
  12  -1  -3    0.98    0.22 
 -12   1   3    0.82    0.29 
 -12   1   3   -2.47    0.54 
  11  -1  -3    1.39    0.25 
 -11   1   3    1.15    0.27 
 -11   1   3   -0.06    0.45 
 -11   1   3    1.56    0.19 
  10  -1  -3    2.40    0.24 
 -10   1   3    2.72    0.25 
 -10   1   3   -0.07    0.42 
 -10   1   3    2.09    0.23 
   9  -1  -3   14.60    0.15 
   9  -1  -3   14.82    0.23 
  -9   1   3   14.41    0.22 
  -9   1   3   15.06    0.23 
  -9   1   3   13.19    0.41 
   8  -1  -3   17.00    0.27 
   8  -1  -3   16.69    0.44 
  -8   1   3   18.81    0.29 
  -8   1   3   17.91    0.29 
  -8   1   3   15.80    0.37 
   7  -1  -3   68.38    0.84 
   7  -1  -3   65.50    0.57 
   7  -1  -3   66.14    0.57 
  -7   1   3   66.21    0.60 
  -7   1   3   60.95    0.87 
  -7   1   3   67.19    0.62 
   6  -1  -3    0.37    0.19 
   6  -1  -3   -0.23    0.16 
   6  -1  -3   -0.03    0.13 
  -6   1   3   -1.10    0.28 
  -6   1   3   -0.57    0.17 
  -6   1   3   -0.07    0.17 
   5  -1  -3   25.11    0.38 
   5  -1  -3   26.19    0.26 
   5  -1  -3   25.42    0.29 
  -5   1   3   25.93    0.25 
  -5   1   3   26.44    0.31 
  -5   1   3   24.67    0.40 
   4  -1  -3   32.99    0.30 
   4  -1  -3   32.84    0.39 
   4  -1  -3   32.19    0.30 
  -4   1   3   33.04    0.45 
  -4   1   3   33.55    0.28 
  -4   1   3   32.89    0.47 
  -4   1   3   32.33    0.29 
   3  -1  -3    7.17    0.15 
   3  -1  -3    8.38    0.29 
   3  -1  -3    7.33    0.16 
  -3   1   3    7.78    0.18 
  -3   1   3    7.01    0.16 
  -3   1   3    6.55    0.25 
  -3   1   3    6.38    0.28 
   2  -1  -3   90.70    0.75 
   2  -1  -3   94.55    0.96 
   2  -1  -3   91.58    0.76 
  -2   1   3   90.75    0.89 
  -2   1   3   92.58    0.83 
  -2   1   3   92.11    0.78 
  -2   1   3   90.42    0.76 
   1  -1  -3    3.93    0.19 
   1  -1  -3    3.50    0.19 
   1  -1  -3    3.27    0.10 
   1  -1  -3    3.01    0.13 
  -1   1   3    3.13    0.12 
  -1   1   3    3.27    0.20 
  -1   1   3    3.39    0.13 
   0  -1  -3  244.92    2.34 
   0  -1  -3  246.03    2.31 
   0  -1  -3  245.80    2.27 
   0  -1  -3  247.51    2.31 
   0   1   3  246.75    2.29 
   0   1   3  243.45    2.32 
   0   1   3  246.57    2.29 
   0   1   3  244.00    2.27 
  -1  -1  -3  209.80    2.10 
  -1  -1  -3  212.73    2.15 
  -1  -1  -3  211.40    2.22 
   1   1   3  210.61    2.22 
   1   1   3  212.71    2.15 
  -2  -1  -3   86.39    0.47 
  -2  -1  -3   86.07    0.58 
   2   1   3   86.03    0.55 
   2   1   3   87.29    0.47 
  -3  -1  -3   34.16    0.43 
  -3  -1  -3   34.37    0.26 
  -3  -1  -3   34.50    0.26 
   3   1   3   34.35    0.26 
   3   1   3   34.74    0.36 
  -4  -1  -3    1.84    0.14 
  -4  -1  -3    1.64    0.06 
  -4  -1  -3    1.91    0.07 
  -4  -1  -3    1.85    0.17 
   4   1   3    1.74    0.01 
   4   1   3    1.79    0.06 
   4   1   3    1.98    0.11 
  -5  -1  -3  100.58    0.63 
  -5  -1  -3  100.68    0.63 
  -5  -1  -3  101.35    0.76 
  -5  -1  -3  100.32    0.86 
   5   1   3  100.22    0.76 
   5   1   3   99.92    0.62 
  -6  -1  -3   13.22    0.25 
  -6  -1  -3   13.45    0.14 
  -6  -1  -3   13.55    0.14 
  -6  -1  -3   14.13    0.23 
   6   1   3   12.32    0.27 
   6   1   3   13.41    0.14 
   6   1   3   13.70    0.14 
   6   1   3   11.78    0.27 
  -7  -1  -3    7.04    0.22 
  -7  -1  -3    6.60    0.15 
  -7  -1  -3    7.39    0.16 
  -7  -1  -3    6.18    0.30 
   7   1   3    7.00    0.23 
   7   1   3    6.65    0.15 
   7   1   3    7.51    0.16 
   7   1   3    6.54    0.28 
  -8  -1  -3   45.97    0.40 
  -8  -1  -3   46.54    0.72 
  -8  -1  -3   45.92    0.48 
  -8  -1  -3   45.97    0.41 
   8   1   3   45.76    0.40 
   8   1   3   46.17    0.39 
   8   1   3   45.86    0.56 
  -9  -1  -3    2.77    0.16 
  -9  -1  -3    2.89    0.20 
  -9  -1  -3    3.20    0.15 
  -9  -1  -3    1.89    0.32 
   9   1   3    3.23    0.16 
   9   1   3    3.13    0.30 
 -10  -1  -3  137.46    1.40 
 -10  -1  -3  137.71    1.12 
 -10  -1  -3  140.58    1.10 
 -10  -1  -3  140.09    1.10 
  10   1   3  139.87    1.29 
  10   1   3  140.76    1.10 
 -11  -1  -3    0.78    0.19 
 -11  -1  -3    0.32    0.38 
  11   1   3    0.59    0.17 
  11   1   3    0.33    0.28 
 -12  -1  -3   12.14    0.43 
 -12  -1  -3   12.25    0.24 
  12   1   3   11.93    0.43 
 -13  -1  -3    0.36    0.21 
 -13  -1  -3   -1.17    0.42 
  13   1   3   -0.30    0.39 
 -14  -1  -3   -1.32    0.48 
 -14  -1  -3   -0.37    0.22 
  14   1   3   -0.18    0.43 
 -15  -1  -3   -1.03    0.23 
  15   1   3   -0.25    0.48 
 -15   2   3   22.48    0.77 
 -15   2   3   24.42    0.48 
  14  -2  -3    3.29    0.30 
 -14   2   3    0.65    0.48 
 -14   2   3    1.42    0.31 
  13  -2  -3   15.92    0.34 
 -13   2   3   16.36    0.36 
 -13   2   3   15.04    0.59 
  12  -2  -3    3.00    0.27 
 -12   2   3    3.88    0.29 
 -12   2   3    1.64    0.50 
  11  -2  -3    4.67    0.23 
  11  -2  -3    3.98    0.13 
 -11   2   3    3.06    0.45 
 -11   2   3    3.35    0.26 
  10  -2  -3    1.50    0.16 
  10  -2  -3    2.08    0.24 
 -10   2   3    1.98    0.23 
 -10   2   3    1.60    0.25 
   9  -2  -3   -0.18    0.19 
  -9   2   3    0.64    0.20 
  -9   2   3   -0.39    0.31 
  -9   2   3    0.61    0.22 
   8  -2  -3   13.08    0.22 
  -8   2   3   13.25    0.26 
  -8   2   3   13.47    0.25 
  -8   2   3   11.52    0.38 
   7  -2  -3  126.76    1.00 
   7  -2  -3  129.45    1.22 
   7  -2  -3  128.84    1.01 
  -7   2   3  129.48    1.04 
  -7   2   3  126.08    1.29 
  -7   2   3  130.34    1.07 
   6  -2  -3    3.45    0.21 
   6  -2  -3    2.65    0.18 
   6  -2  -3    2.51    0.12 
  -6   2   3    2.53    0.21 
  -6   2   3    2.69    0.17 
  -6   2   3    2.54    0.18 
   5  -2  -3   26.64    0.27 
   5  -2  -3   25.95    0.48 
   5  -2  -3   27.06    0.26 
  -5   2   3   26.19    0.32 
  -5   2   3   26.54    0.30 
  -5   2   3   26.72    0.49 
   4  -2  -3    5.46    0.14 
   4  -2  -3    5.39    0.21 
   4  -2  -3    5.30    0.11 
  -4   2   3    5.51    0.13 
  -4   2   3    5.46    0.21 
  -4   2   3    5.11    0.14 
   3  -2  -3   60.81    0.44 
   3  -2  -3   62.41    0.56 
   3  -2  -3   62.44    0.45 
  -3   2   3   62.60    0.45 
  -3   2   3   61.11    0.43 
  -3   2   3   60.55    0.46 
   2  -2  -3  226.82    2.62 
   2  -2  -3  224.61    2.55 
   2  -2  -3  225.74    2.57 
  -2   2   3  226.84    2.59 
  -2   2   3  226.67    2.67 
  -2   2   3  224.08    2.57 
  -2   2   3  226.62    2.59 
  -1   2   3  804.83   20.54 
   0  -2  -3  151.79    1.29 
   0  -2  -3  151.22    1.29 
   0  -2  -3  153.23    1.39 
   0   2   3  152.24    1.30 
   0   2   3  152.64    1.30 
   0   2   3  153.04    1.39 
  -1  -2  -3   14.60    0.22 
  -1  -2  -3   14.08    0.11 
  -1  -2  -3   13.76    0.11 
   1   2   3   14.56    0.16 
   1   2   3   13.96    0.11 
   1   2   3   13.78    0.10 
  -2  -2  -3   34.69    0.38 
  -2  -2  -3   34.22    0.25 
   2   2   3   33.45    0.23 
   2   2   3   34.70    0.31 
   2   2   3   34.89    0.25 
  -3  -2  -3   75.28    0.41 
  -3  -2  -3   76.18    0.41 
  -3  -2  -3   75.68    0.56 
   3   2   3   71.42    0.38 
   3   2   3   75.64    0.49 
   3   2   3   75.80    0.41 
  -4  -2  -3   41.18    0.24 
  -4  -2  -3   41.76    0.24 
  -4  -2  -3   42.19    0.40 
   4   2   3   42.07    0.24 
   4   2   3   42.52    0.31 
  -5  -2  -3   14.37    0.18 
  -5  -2  -3   13.69    0.18 
  -5  -2  -3   12.88    0.32 
   5   2   3   13.96    0.19 
   5   2   3   14.53    0.18 
   5   2   3   14.93    0.30 
  -6  -2  -3    5.02    0.23 
  -6  -2  -3    5.18    0.13 
  -6  -2  -3    3.41    0.29 
  -6  -2  -3    5.03    0.14 
   6   2   3    4.37    0.24 
   6   2   3    5.04    0.14 
   6   2   3    4.65    0.13 
  -7  -2  -3  163.07    1.19 
  -7  -2  -3  163.07    1.28 
  -7  -2  -3  163.28    1.19 
  -7  -2  -3  164.10    1.51 
   7   2   3  160.65    1.27 
   7   2   3  163.51    1.18 
   7   2   3  164.14    1.20 
  -8  -2  -3    2.87    0.13 
  -8  -2  -3    2.53    0.11 
  -8  -2  -3    2.97    0.18 
  -8  -2  -3    2.63    0.22 
   8   2   3    2.95    0.13 
   8   2   3    2.26    0.18 
   8   2   3    3.20    0.14 
  -9  -2  -3   74.85    0.54 
  -9  -2  -3   73.89    0.60 
  -9  -2  -3   75.48    0.56 
  -9  -2  -3   74.46    0.92 
   9   2   3   75.94    0.74 
   9   2   3   74.56    0.54 
 -10  -2  -3    4.70    0.41 
 -10  -2  -3    5.29    0.19 
 -10  -2  -3    5.55    0.23 
 -10  -2  -3    5.53    0.19 
  10   2   3    6.67    0.21 
  10   2   3    5.45    0.28 
 -11  -2  -3   21.56    0.60 
 -11  -2  -3   22.77    0.32 
  11   2   3   20.67    0.47 
  11   2   3   21.98    0.33 
 -12  -2  -3    1.97    0.46 
 -12  -2  -3    2.76    0.20 
  12   2   3    1.56    0.40 
 -13  -2  -3    2.02    0.47 
 -13  -2  -3    2.95    0.23 
  13   2   3    2.22    0.40 
 -14  -2  -3   -0.37    0.21 
 -14  -2  -3   -0.31    0.50 
  14   2   3   -1.13    0.44 
 -15   3   3   18.67    0.66 
 -15   3   3   21.41    0.51 
  14  -3  -3    1.72    0.28 
 -14   3   3    2.07    0.33 
 -14   3   3    1.24    0.39 
  13  -3  -3    3.12    0.31 
 -13   3   3    1.91    0.32 
 -13   3   3    1.37    0.49 
  12  -3  -3    4.95    0.29 
 -12   3   3    5.45    0.27 
 -12   3   3    5.06    0.52 
  11  -3  -3   75.90    0.79 
  11  -3  -3   72.30    0.67 
 -11   3   3   77.47    0.81 
 -11   3   3   71.01    0.99 
  10  -3  -3   51.52    0.56 
 -10   3   3   51.46    0.56 
 -10   3   3   45.26    0.71 
 -10   3   3   52.55    0.76 
   9  -3  -3   24.89    0.33 
  -9   3   3   24.76    0.33 
  -9   3   3   26.15    0.30 
  -9   3   3   23.91    0.47 
   8  -3  -3    1.06    0.19 
  -8   3   3    0.45    0.19 
  -8   3   3    0.12    0.28 
  -8   3   3    1.43    0.18 
   7  -3  -3   22.13    0.54 
   7  -3  -3   20.67    0.34 
   7  -3  -3   20.41    0.32 
  -7   3   3   19.99    0.29 
  -7   3   3   20.01    0.32 
  -7   3   3   20.51    0.47 
   6  -3  -3   70.34    0.85 
   6  -3  -3   67.85    0.61 
   6  -3  -3   67.09    0.59 
  -6   3   3   67.56    0.58 
  -6   3   3   68.33    0.83 
  -6   3   3   69.11    0.58 
   5  -3  -3   27.05    0.27 
   5  -3  -3   26.28    0.32 
  -5   3   3   26.93    0.27 
  -5   3   3   27.07    0.28 
  -5   3   3   28.64    0.34 
  -5   3   3   25.38    0.43 
   4  -3  -3   46.46    0.51 
   4  -3  -3   45.95    0.34 
   4  -3  -3   46.74    0.35 
  -4   3   3   46.86    0.34 
  -4   3   3   46.61    0.35 
  -4   3   3   45.81    0.35 
   3  -3  -3  214.79    1.96 
   3  -3  -3  224.44    2.30 
   3  -3  -3  217.35    2.01 
  -3   3   3  216.64    2.02 
  -3   3   3  216.94    2.01 
  -3   3   3  214.97    1.97 
   2  -3  -3    0.93    0.13 
   2  -3  -3    1.34    0.13 
   2  -3  -3    1.04    0.12 
  -2   3   3    1.02    0.14 
  -2   3   3    1.13    0.10 
  -2   3   3    1.20    0.14 
   1  -3  -3  250.24    3.04 
   1  -3  -3  246.92    3.02 
   1  -3  -3  249.15    3.01 
  -1   3   3  253.26    3.16 
  -1   3   3  251.47    3.06 
  -1   3   3  249.34    3.02 
   0  -3  -3  159.76    1.29 
   0  -3  -3  159.76    1.22 
   0  -3  -3  161.47    1.24 
   0   3   3  160.89    1.24 
   0   3   3  160.70    1.23 
  -1  -3  -3   70.01    0.48 
  -1  -3  -3   69.70    0.48 
  -1  -3  -3   69.76    0.58 
  -1  -3  -3   69.49    0.48 
   1   3   3   70.03    0.48 
   1   3   3   71.52    0.50 
   1   3   3   71.06    0.52 
  -2  -3  -3   17.33    0.26 
  -2  -3  -3   18.32    0.18 
  -2  -3  -3   18.55    0.19 
   2   3   3   18.40    0.18 
   2   3   3   18.33    0.23 
   2   3   3   18.07    0.18 
  -3  -3  -3   21.19    0.22 
  -3  -3  -3   21.77    0.21 
   3   3   3   20.92    0.23 
   3   3   3   22.11    0.21 
   3   3   3   21.46    0.28 
  -4  -3  -3    3.41    0.11 
  -4  -3  -3    3.47    0.11 
   4   3   3    3.78    0.18 
   4   3   3    3.17    0.11 
   4   3   3    3.17    0.12 
  -5  -3  -3    0.39    0.11 
  -5  -3  -3    0.77    0.11 
  -5  -3  -3    0.15    0.23 
   5   3   3    0.29    0.12 
   5   3   3    0.08    0.15 
  -6  -3  -3    9.11    0.13 
  -6  -3  -3    9.17    0.23 
  -6  -3  -3    9.37    0.13 
   6   3   3    9.35    0.19 
   6   3   3    8.73    0.14 
  -7  -3  -3   13.63    0.25 
  -7  -3  -3   13.28    0.22 
  -7  -3  -3   12.72    0.41 
   7   3   3   13.52    0.34 
   7   3   3   13.92    0.25 
   7   3   3   13.69    0.23 
  -8  -3  -3    6.03    0.16 
  -8  -3  -3    6.73    0.21 
  -8  -3  -3    6.65    0.15 
  -8  -3  -3    5.99    0.31 
   8   3   3    6.46    0.27 
   8   3   3    6.52    0.14 
  -9  -3  -3   70.55    0.65 
  -9  -3  -3   68.99    0.72 
  -9  -3  -3   72.29    1.10 
  -9  -3  -3   70.17    0.66 
   9   3   3   69.62    0.63 
   9   3   3   70.70    0.84 
 -10  -3  -3    7.87    0.24 
 -10  -3  -3    6.83    0.44 
 -10  -3  -3    8.35    0.23 
  10   3   3    7.81    0.22 
  10   3   3    8.13    0.38 
 -11  -3  -3   19.69    0.30 
 -11  -3  -3   16.88    0.47 
  11   3   3   16.81    0.45 
 -12  -3  -3    3.69    0.19 
 -12  -3  -3    2.34    0.43 
  12   3   3    3.17    0.39 
 -13  -3  -3    6.53    0.49 
 -13  -3  -3    7.17    0.24 
  13   3   3    7.27    0.45 
 -14  -3  -3    0.51    0.23 
 -14  -3  -3   -1.21    0.49 
  14   3   3   -0.47    0.44 
 -15   4   3    6.13    0.58 
  14  -4  -3    7.12    0.33 
 -14   4   3    7.47    0.46 
 -14   4   3    8.43    0.36 
  13  -4  -3   -0.82    0.26 
 -13   4   3    0.31    0.36 
 -13   4   3   -1.20    0.29 
  12  -4  -3    1.60    0.28 
 -12   4   3    0.78    0.43 
 -12   4   3    1.25    0.30 
  11  -4  -3  190.59    1.68 
 -11   4   3  190.25    1.67 
 -11   4   3  188.45    2.03 
  10  -4  -3   27.42    0.37 
 -10   4   3   26.30    0.50 
 -10   4   3   28.58    0.41 
   9  -4  -3    6.83    0.24 
  -9   4   3    7.17    0.25 
  -9   4   3    7.22    0.37 
  -9   4   3    7.40    0.27 
   8  -4  -3   39.67    0.37 
  -8   4   3   40.19    0.38 
  -8   4   3   40.25    0.64 
  -8   4   3   39.30    0.34 
   7  -4  -3    2.58    0.18 
   7  -4  -3    2.62    0.28 
  -7   4   3    3.41    0.19 
  -7   4   3    2.94    0.30 
  -7   4   3    2.44    0.19 
  -7   4   3    2.66    0.21 
   6  -4  -3   71.31    0.58 
   6  -4  -3   71.04    0.56 
   6  -4  -3   71.37    0.78 
  -6   4   3   71.38    0.61 
  -6   4   3   72.61    0.58 
  -6   4   3   73.43    0.60 
  -6   4   3   72.44    0.84 
   5  -4  -3   90.74    0.92 
   5  -4  -3   93.67    0.74 
   5  -4  -3   93.60    0.71 
  -5   4   3   93.68    0.71 
  -5   4   3   94.13    0.73 
  -5   4   3   93.44    0.72 
   4  -4  -3   83.82    0.93 
   4  -4  -3   79.52    0.70 
   4  -4  -3   77.35    0.69 
  -4   4   3   79.24    0.71 
  -4   4   3   79.87    0.73 
  -4   4   3   77.80    0.70 
   3  -4  -3   43.87    0.47 
   3  -4  -3   45.76    0.60 
   3  -4  -3   43.78    0.44 
   3  -4  -3   41.82    0.42 
  -3   4   3   43.00    0.46 
  -3   4   3   43.12    0.48 
  -3   4   3   43.78    0.48 
   2  -4  -3  235.53    2.43 
   2  -4  -3  231.41    2.38 
   2  -4  -3  233.44    2.40 
  -2   4   3  235.38    2.44 
  -2   4   3  231.11    2.39 
  -2   4   3  234.49    2.41 
   1  -4  -3   30.85    0.20 
   1  -4  -3   30.79    0.25 
   1  -4  -3   31.04    0.20 
  -1   4   3   30.91    0.20 
  -1   4   3   31.15    0.17 
  -1   4   3   30.99    0.21 
   0  -4  -3   36.82    0.22 
   0  -4  -3   35.61    0.30 
   0  -4  -3   36.46    0.25 
   0   4   3   36.82    0.24 
   0   4   3   36.40    0.26 
   0   4   3   36.10    0.24 
  -1  -4  -3   88.78    0.54 
  -1  -4  -3   88.34    0.54 
  -1  -4  -3   89.26    0.64 
  -1  -4  -3   89.25    0.53 
   1   4   3   89.43    0.55 
   1   4   3   88.99    0.53 
   1   4   3   89.85    0.56 
  -2  -4  -3   17.42    0.22 
  -2  -4  -3   17.14    0.27 
  -2  -4  -3   17.06    0.21 
   2   4   3   20.09    0.29 
   2   4   3   18.85    0.25 
   2   4   3   19.29    0.31 
  -3  -4  -3    8.51    0.17 
  -3  -4  -3    7.86    0.27 
  -3  -4  -3    8.54    0.17 
   3   4   3    7.91    0.16 
   3   4   3    7.53    0.17 
   3   4   3    7.67    0.21 
  -4  -4  -3    4.91    0.13 
  -4  -4  -3    5.02    0.27 
  -4  -4  -3    5.11    0.14 
  -4  -4  -3    4.41    0.24 
   4   4   3    4.56    0.15 
   4   4   3    4.41    0.21 
   4   4   3    4.78    0.13 
  -5  -4  -3    5.34    0.14 
  -5  -4  -3    5.10    0.14 
  -5  -4  -3    4.70    0.31 
  -5  -4  -3    4.85    0.27 
   5   4   3    4.78    0.15 
   5   4   3    5.22    0.13 
   5   4   3    5.43    0.22 
  -6  -4  -3   40.95    0.56 
  -6  -4  -3   41.87    0.29 
  -6  -4  -3   41.24    0.55 
  -6  -4  -3   42.12    0.32 
   6   4   3   42.30    0.33 
   6   4   3   41.63    0.42 
  -7  -4  -3    1.49    0.12 
  -7  -4  -3    1.04    0.28 
  -7  -4  -3    0.63    0.31 
  -7  -4  -3    0.65    0.14 
   7   4   3    0.65    0.22 
   7   4   3    1.31    0.15 
  -8  -4  -3    0.46    0.16 
  -8  -4  -3    0.18    0.33 
  -8  -4  -3    0.52    0.17 
   8   4   3   -1.04    0.27 
   8   4   3    0.28    0.17 
  -9  -4  -3    9.03    0.45 
  -9  -4  -3    9.27    0.23 
  -9  -4  -3    9.72    0.30 
  -9  -4  -3   10.03    0.25 
   9   4   3    8.98    0.38 
   9   4   3    9.35    0.24 
 -10  -4  -3   21.53    0.29 
 -10  -4  -3   20.33    0.56 
  10   4   3   22.31    0.49 
  10   4   3   20.66    0.28 
 -11  -4  -3    6.92    0.23 
 -11  -4  -3    5.04    0.46 
  11   4   3    6.38    0.34 
 -12  -4  -3    2.95    0.46 
 -12  -4  -3    3.58    0.23 
  12   4   3    2.63    0.40 
 -13  -4  -3    9.63    0.27 
 -13  -4  -3    7.34    0.54 
  13   4   3    9.14    0.49 
 -14  -4  -3    0.49    0.24 
  14   4   3   -0.51    0.47 
 -15   5   3   -0.13    0.53 
  14  -5  -3   14.52    0.42 
 -14   5   3   14.42    0.43 
 -14   5   3   14.72    0.63 
  13  -5  -3    5.37    0.30 
 -13   5   3    3.85    0.24 
 -13   5   3    5.75    0.50 
  12  -5  -3    0.20    0.21 
 -12   5   3   -0.27    0.23 
 -12   5   3    0.02    0.45 
  11  -5  -3    0.05    0.26 
 -11   5   3    0.94    0.24 
 -11   5   3    1.81    0.49 
  10  -5  -3    0.69    0.19 
 -10   5   3    0.24    0.20 
 -10   5   3    0.24    0.42 
   9  -5  -3   -0.44    0.22 
  -9   5   3   -0.86    0.25 
  -9   5   3    0.65    0.23 
  -9   5   3    0.67    0.43 
   8  -5  -3    1.99    0.21 
  -8   5   3    2.52    0.32 
  -8   5   3    1.86    0.17 
  -8   5   3    2.36    0.19 
   7  -5  -3   14.37    0.24 
   7  -5  -3   15.43    0.35 
  -7   5   3   15.85    0.24 
  -7   5   3   15.34    0.22 
  -7   5   3   15.36    0.21 
   6  -5  -3    9.32    0.20 
   6  -5  -3    9.10    0.24 
   6  -5  -3    9.70    0.34 
  -6   5   3   10.25    0.22 
  -6   5   3    9.90    0.22 
  -6   5   3    9.94    0.24 
   5  -5  -3    3.21    0.19 
   5  -5  -3    3.80    0.27 
   5  -5  -3    3.55    0.19 
  -5   5   3    2.97    0.18 
  -5   5   3    3.64    0.16 
  -5   5   3    3.10    0.20 
   4  -5  -3   59.20    0.65 
   4  -5  -3   61.26    0.48 
   4  -5  -3   60.00    0.42 
  -4   5   3   62.03    0.44 
  -4   5   3   61.44    0.49 
  -4   5   3   59.58    0.43 
   3  -5  -3   50.63    0.37 
   3  -5  -3   51.03    0.40 
   3  -5  -3   51.37    0.42 
  -3   5   3   52.21    0.39 
  -3   5   3   51.52    0.42 
  -3   5   3   51.81    0.41 
   2  -5  -3  954.56   26.27 
   2  -5  -3  942.02   25.42 
   2  -5  -3  949.62   25.93 
  -2   5   3  951.45   26.05 
  -2   5   3  938.27   25.15 
   1  -5  -3    2.54    0.17 
   1  -5  -3    2.99    0.17 
   1  -5  -3    1.28    0.20 
  -1   5   3    2.04    0.12 
  -1   5   3    2.13    0.17 
  -1   5   3    2.32    0.15 
   0  -5  -3   69.79    0.70 
   0  -5  -3   70.72    0.70 
   0  -5  -3   68.40    0.76 
   0   5   3   69.66    0.65 
   0   5   3   69.52    0.67 
   0   5   3   69.70    0.67 
   0   5   3   69.70    0.71 
  -1  -5  -3    2.42    0.15 
  -1  -5  -3    2.61    0.17 
  -1  -5  -3    1.41    0.22 
  -1  -5  -3    1.89    0.15 
   1   5   3    1.62    0.15 
   1   5   3    1.50    0.16 
   1   5   3    1.61    0.15 
  -2  -5  -3   14.71    0.27 
  -2  -5  -3   15.45    0.20 
   2   5   3   15.45    0.21 
   2   5   3   15.73    0.25 
   2   5   3   16.71    0.26 
  -3  -5  -3  121.60    1.03 
  -3  -5  -3  121.74    1.17 
  -3  -5  -3  124.24    1.07 
   3   5   3  123.44    1.10 
   3   5   3  124.04    1.06 
   3   5   3  123.65    1.05 
  -4  -5  -3    2.78    0.13 
  -4  -5  -3    2.37    0.26 
  -4  -5  -3    2.86    0.19 
  -4  -5  -3    2.74    0.14 
   4   5   3    2.89    0.15 
   4   5   3    2.34    0.13 
   4   5   3    2.53    0.18 
  -5  -5  -3   78.49    0.78 
  -5  -5  -3   77.61    0.72 
  -5  -5  -3   77.77    0.51 
  -5  -5  -3   76.55    0.51 
   5   5   3   79.31    0.54 
   5   5   3   78.29    0.54 
   5   5   3   78.09    0.61 
  -6  -5  -3   12.02    0.38 
  -6  -5  -3   12.38    0.45 
  -6  -5  -3   12.17    0.21 
  -6  -5  -3   12.50    0.21 
   6   5   3   12.01    0.23 
   6   5   3   12.37    0.31 
  -7  -5  -3    0.26    0.23 
  -7  -5  -3   -0.31    0.37 
  -7  -5  -3    0.67    0.16 
  -7  -5  -3    1.15    0.15 
   7   5   3   -0.11    0.21 
   7   5   3    0.36    0.18 
  -8  -5  -3    0.92    0.28 
  -8  -5  -3    0.78    0.17 
  -8  -5  -3    0.76    0.20 
   8   5   3    0.32    0.19 
   8   5   3    0.90    0.30 
  -9  -5  -3    0.92    0.18 
  -9  -5  -3    0.48    0.28 
   9   5   3    1.08    0.20 
   9   5   3   -0.83    0.34 
 -10  -5  -3    0.03    0.20 
 -10  -5  -3    0.01    0.41 
  10   5   3    0.13    0.36 
 -11  -5  -3    4.01    0.24 
 -11  -5  -3    2.78    0.45 
  11   5   3    3.80    0.41 
 -12  -5  -3   -0.91    0.44 
 -12  -5  -3    0.47    0.21 
  12   5   3   -0.87    0.39 
 -13  -5  -3   -0.26    0.50 
 -13  -5  -3    1.86    0.25 
  13   5   3    2.31    0.47 
  14  -6  -3    6.76    0.34 
 -14   6   3    6.16    0.58 
 -14   6   3    6.47    0.38 
  13  -6  -3   -0.25    0.29 
 -13   6   3   -0.65    0.32 
 -13   6   3   -1.46    0.49 
  12  -6  -3    4.98    0.33 
 -12   6   3    4.30    0.35 
 -12   6   3    2.93    0.48 
  11  -6  -3    6.08    0.29 
 -11   6   3    6.51    0.43 
 -11   6   3    6.46    0.34 
 -11   6   3    5.70    0.50 
  10  -6  -3    4.24    0.31 
 -10   6   3    5.75    0.26 
 -10   6   3    5.18    0.49 
 -10   6   3    4.60    0.33 
   9  -6  -3    8.45    0.28 
  -9   6   3    8.26    0.22 
  -9   6   3    8.34    0.31 
   8  -6  -3    2.18    0.24 
  -8   6   3    2.21    0.18 
  -8   6   3    2.50    0.20 
   7  -6  -3   11.03    0.27 
  -7   6   3   11.70    0.26 
  -7   6   3   12.39    0.22 
   6  -6  -3    2.36    0.28 
   6  -6  -3    2.36    0.21 
  -6   6   3    2.00    0.16 
  -6   6   3    1.91    0.17 
  -6   6   3    1.45    0.17 
   5  -6  -3   22.53    0.49 
   5  -6  -3   21.97    0.31 
   5  -6  -3   22.27    0.31 
  -5   6   3   21.97    0.29 
  -5   6   3   21.33    0.30 
  -5   6   3   21.33    0.33 
   4  -6  -3   -0.01    0.24 
   4  -6  -3    0.00    0.13 
   4  -6  -3   -0.19    0.15 
   4  -6  -3   -0.28    0.17 
  -4   6   3    0.23    0.18 
  -4   6   3    0.07    0.15 
  -4   6   3   -0.62    0.20 
   3  -6  -3    1.28    0.19 
   3  -6  -3    2.08    0.18 
   3  -6  -3    2.49    0.19 
  -3   6   3    2.08    0.17 
  -3   6   3    2.07    0.19 
  -3   6   3    1.85    0.21 
   2  -6  -3  215.29    2.21 
   2  -6  -3  211.43    2.11 
   2  -6  -3  217.28    2.22 
  -2   6   3  212.45    2.12 
  -2   6   3  214.33    2.19 
  -2   6   3  214.20    2.18 
   1  -6  -3  237.52    2.43 
   1  -6  -3  241.16    2.52 
   1  -6  -3  236.23    2.47 
  -1   6   3  237.75    2.46 
  -1   6   3  244.35    2.57 
  -1   6   3  235.18    2.38 
   0  -6  -3  106.25    0.74 
   0  -6  -3  106.19    0.74 
   0  -6  -3  106.13    0.80 
   0   6   3  104.94    0.72 
   0   6   3  107.49    0.71 
   0   6   3  107.94    0.75 
   0   6   3  104.15    0.73 
  -1  -6  -3    5.69    0.15 
  -1  -6  -3    5.02    0.21 
  -1  -6  -3    5.55    0.12 
  -1  -6  -3    5.72    0.14 
   1   6   3    5.55    0.16 
   1   6   3    5.53    0.17 
   1   6   3    5.38    0.12 
  -2  -6  -3  163.48    1.29 
  -2  -6  -3  165.87    1.37 
   2   6   3  166.03    1.34 
   2   6   3  163.55    1.28 
   2   6   3  164.63    1.31 
  -3  -6  -3    1.44    0.14 
  -3  -6  -3    0.83    0.20 
  -3  -6  -3    1.37    0.16 
   3   6   3    1.93    0.16 
   3   6   3    1.53    0.18 
   3   6   3    1.53    0.14 
  -4  -6  -3    1.67    0.15 
  -4  -6  -3    1.58    0.18 
  -4  -6  -3    1.90    0.15 
   4   6   3    1.98    0.21 
   4   6   3    1.40    0.15 
  -5  -6  -3   38.98    0.67 
  -5  -6  -3   35.76    0.60 
  -5  -6  -3   37.17    0.39 
  -5  -6  -3   37.38    0.38 
   5   6   3   37.30    0.40 
   5   6   3   37.38    0.47 
  -6  -6  -3    3.80    0.37 
  -6  -6  -3    4.51    0.21 
  -6  -6  -3    5.15    0.19 
  -6  -6  -3    4.91    0.35 
   6   6   3    4.02    0.20 
   6   6   3    4.93    0.30 
  -7  -6  -3   -1.45    0.34 
  -7  -6  -3    0.28    0.33 
  -7  -6  -3   -0.05    0.17 
  -7  -6  -3   -0.09    0.15 
   7   6   3    0.30    0.27 
   7   6   3   -0.43    0.20 
  -8  -6  -3   -0.61    0.35 
  -8  -6  -3    0.10    0.20 
  -8  -6  -3   -0.47    0.20 
   8   6   3   -0.39    0.30 
   8   6   3    0.02    0.19 
  -9  -6  -3    1.65    0.44 
  -9  -6  -3    2.88    0.22 
   9   6   3    2.44    0.21 
   9   6   3    3.29    0.35 
 -10  -6  -3    0.33    0.44 
 -10  -6  -3    1.06    0.23 
  10   6   3   -0.28    0.35 
 -11  -6  -3    3.65    0.24 
 -11  -6  -3    3.41    0.35 
  11   6   3    3.82    0.39 
 -12  -6  -3    1.34    0.22 
 -12  -6  -3    0.19    0.50 
  12   6   3    0.98    0.43 
 -13  -6  -3    0.83    0.27 
  13   6   3   -1.31    0.44 
  14  -7  -3    0.28    0.30 
 -14   7   3   -1.81    0.55 
  13  -7  -3   14.65    0.42 
 -13   7   3   14.53    0.45 
 -13   7   3   11.96    0.64 
  12  -7  -3    5.12    0.32 
 -12   7   3    4.65    0.35 
  11  -7  -3    4.60    0.31 
 -11   7   3    4.05    0.34 
  10  -7  -3   29.85    0.41 
 -10   7   3   28.53    0.36 
   9  -7  -3    1.52    0.26 
  -9   7   3    1.91    0.31 
  -9   7   3    2.11    0.17 
   8  -7  -3   -0.22    0.18 
  -8   7   3    0.75    0.16 
  -8   7   3   -0.28    0.29 
   7  -7  -3    2.69    0.25 
  -7   7   3    1.37    0.27 
  -7   7   3    2.45    0.17 
   6  -7  -3   12.92    0.27 
   6  -7  -3   11.95    0.42 
  -6   7   3   11.66    0.31 
   5  -7  -3   16.07    0.35 
   5  -7  -3   15.40    0.27 
  -5   7   3   14.71    0.29 
   4  -7  -3   -0.26    0.13 
   4  -7  -3   -0.55    0.24 
   4  -7  -3   -0.25    0.16 
   4  -7  -3    0.18    0.14 
  -4   7   3    0.62    0.17 
  -4   7   3    0.22    0.22 
   3  -7  -3   37.85    0.38 
   3  -7  -3   39.40    0.42 
   3  -7  -3   39.27    0.39 
  -3   7   3   38.55    0.44 
  -3   7   3   38.95    0.47 
   2  -7  -3    8.82    0.23 
   2  -7  -3    9.15    0.23 
   2  -7  -3    8.05    0.21 
  -2   7   3    8.67    0.21 
  -2   7   3    8.67    0.24 
   1  -7  -3  134.22    1.07 
   1  -7  -3  131.56    1.04 
   1  -7  -3  131.51    1.09 
  -1   7   3  134.71    1.11 
  -1   7   3  132.11    1.00 
  -1   7   3  133.62    1.09 
   0  -7  -3   13.67    0.25 
   0  -7  -3   14.00    0.34 
   0  -7  -3   13.66    0.29 
   0   7   3   13.07    0.26 
   0   7   3   13.96    0.24 
   0   7   3   11.94    0.31 
  -1  -7  -3    6.27    0.17 
  -1  -7  -3    6.08    0.17 
  -1  -7  -3    5.92    0.22 
  -1  -7  -3    5.90    0.15 
   1   7   3    6.15    0.15 
   1   7   3    5.59    0.19 
  -2  -7  -3   73.60    0.61 
  -2  -7  -3   74.78    0.66 
   2   7   3   73.99    0.60 
   2   7   3   75.53    0.63 
  -3  -7  -3    0.55    0.15 
  -3  -7  -3    0.88    0.16 
  -3  -7  -3    0.72    0.22 
   3   7   3    1.22    0.19 
   3   7   3    1.10    0.17 
  -4  -7  -3   48.71    0.41 
  -4  -7  -3   48.87    0.65 
  -4  -7  -3   46.85    0.56 
  -4  -7  -3   48.08    0.40 
   4   7   3   48.46    0.42 
   4   7   3   48.99    0.47 
  -5  -7  -3    0.34    0.17 
  -5  -7  -3   -1.07    0.33 
  -5  -7  -3    0.60    0.16 
  -5  -7  -3    0.97    0.29 
   5   7   3    0.02    0.19 
   5   7   3    0.49    0.23 
  -6  -7  -3   78.83    0.61 
  -6  -7  -3   75.71    0.89 
  -6  -7  -3   79.86    0.63 
  -6  -7  -3   80.26    0.94 
   6   7   3   78.81    0.70 
   6   7   3   81.35    0.67 
  -7  -7  -3    0.56    0.20 
  -7  -7  -3    0.39    0.18 
  -7  -7  -3    0.48    0.35 
   7   7   3    0.25    0.28 
   7   7   3    0.02    0.20 
  -8  -7  -3    2.07    0.49 
  -8  -7  -3    0.55    0.21 
   8   7   3    0.56    0.32 
   8   7   3   -0.12    0.23 
  -9  -7  -3    0.66    0.21 
  -9  -7  -3    0.01    0.41 
   9   7   3   -0.71    0.32 
 -10  -7  -3   -0.23    0.32 
 -10  -7  -3    0.50    0.22 
  10   7   3    0.32    0.35 
 -11  -7  -3   11.24    0.54 
 -11  -7  -3   12.91    0.30 
  11   7   3   12.02    0.44 
 -12  -7  -3    1.49    0.27 
  12   7   3    0.82    0.44 
  13  -8  -3   31.89    0.51 
 -13   8   3   34.48    0.59 
  12  -8  -3    0.47    0.31 
 -12   8   3   -0.58    0.36 
  11  -8  -3    2.69    0.33 
 -11   8   3    2.82    0.29 
  10  -8  -3    0.55    0.20 
 -10   8   3   -0.12    0.31 
   9  -8  -3   25.96    0.45 
  -9   8   3   25.54    0.42 
   8  -8  -3    4.26    0.27 
  -8   8   3    4.37    0.24 
   7  -8  -3    0.15    0.19 
  -7   8   3    0.17    0.22 
   6  -8  -3   49.54    0.51 
  -6   8   3   48.84    0.45 
   5  -8  -3    0.86    0.24 
  -5   8   3    0.18    0.31 
  -5   8   3    1.81    0.30 
   4  -8  -3   -1.07    0.28 
   4  -8  -3   -0.50    0.20 
   4  -8  -3   -0.71    0.15 
  -4   8   3   -0.82    0.24 
  -4   8   3   -0.36    0.25 
   3  -8  -3   17.39    0.23 
   3  -8  -3   18.02    0.25 
  -3   8   3   18.51    0.31 
  -3   8   3   17.99    0.33 
   2  -8  -3    6.37    0.23 
   2  -8  -3    6.64    0.23 
   2  -8  -3    6.30    0.23 
  -2   8   3    6.74    0.22 
  -2   8   3    5.66    0.25 
   1  -8  -3  234.68    2.38 
   1  -8  -3  234.22    2.35 
   1  -8  -3  233.97    2.40 
  -1   8   3  232.31    2.35 
  -1   8   3  236.40    2.43 
   0  -8  -3    8.36    0.24 
   0  -8  -3    8.66    0.24 
   0  -8  -3    9.51    0.28 
   0   8   3    8.77    0.26 
   0   8   3    9.06    0.19 
   0   8   3    8.90    0.29 
  -1  -8  -3    1.01    0.22 
  -1  -8  -3    1.40    0.19 
  -1  -8  -3    1.86    0.17 
  -1  -8  -3    1.24    0.19 
   1   8   3    0.60    0.20 
   1   8   3    1.71    0.16 
  -2  -8  -3    0.91    0.14 
  -2  -8  -3    1.00    0.19 
   2   8   3    1.40    0.21 
   2   8   3    1.08    0.17 
  -3  -8  -3    1.02    0.19 
  -3  -8  -3    1.56    0.19 
  -3  -8  -3    1.77    0.15 
  -3  -8  -3    1.46    0.23 
   3   8   3    1.28    0.19 
   3   8   3    2.41    0.23 
  -4  -8  -3   10.18    0.38 
  -4  -8  -3    9.96    0.37 
  -4  -8  -3   10.88    0.27 
  -4  -8  -3   11.01    0.25 
   4   8   3    9.93    0.27 
   4   8   3   10.18    0.27 
  -5  -8  -3   -0.06    0.19 
  -5  -8  -3   -0.14    0.23 
  -5  -8  -3    0.25    0.19 
   5   8   3    0.36    0.24 
   5   8   3    0.01    0.22 
  -6  -8  -3   31.34    0.39 
  -6  -8  -3   27.78    0.60 
  -6  -8  -3   30.55    0.40 
  -6  -8  -3   33.55    0.73 
   6   8   3   32.72    0.44 
   6   8   3   31.80    0.49 
  -7  -8  -3    3.77    0.24 
  -7  -8  -3    4.49    0.46 
   7   8   3    2.83    0.25 
   7   8   3    4.21    0.33 
  -8  -8  -3    0.86    0.37 
  -8  -8  -3    1.98    0.23 
   8   8   3    0.98    0.31 
  -9  -8  -3   -0.73    0.30 
  -9  -8  -3   -0.33    0.21 
   9   8   3    0.32    0.33 
 -10  -8  -3    5.73    0.50 
 -10  -8  -3    6.80    0.29 
  10   8   3    7.10    0.41 
 -11  -8  -3    2.58    0.28 
 -11  -8  -3    3.74    0.53 
  11   8   3    3.46    0.42 
  12  -9  -3   14.13    0.41 
 -12   9   3   14.45    0.45 
  11  -9  -3    7.48    0.33 
 -11   9   3    7.53    0.30 
  10  -9  -3    0.00    0.21 
 -10   9   3   -0.50    0.34 
   9  -9  -3   21.48    0.40 
  -9   9   3   21.92    0.44 
   8  -9  -3    0.18    0.28 
  -8   9   3   -0.40    0.24 
   7  -9  -3    1.99    0.28 
  -7   9   3    1.48    0.24 
   6  -9  -3    0.11    0.25 
  -6   9   3   -0.05    0.34 
  -6   9   3    0.37    0.30 
   5  -9  -3    7.09    0.31 
  -5   9   3    6.27    0.39 
  -5   9   3    5.43    0.27 
   4  -9  -3   14.90    0.30 
   4  -9  -3   13.68    0.23 
  -4   9   3   13.94    0.36 
  -4   9   3   13.39    0.31 
   3  -9  -3    1.06    0.21 
   3  -9  -3    0.97    0.19 
  -3   9   3    0.91    0.28 
  -3   9   3    1.31    0.29 
   2  -9  -3   38.06    0.40 
   2  -9  -3   39.73    0.40 
  -2   9   3   41.45    0.53 
  -2   9   3   37.42    0.42 
   1  -9  -3   39.42    0.51 
   1  -9  -3   39.64    0.54 
  -1   9   3   37.81    0.46 
  -1   9   3   44.21    0.63 
   0  -9  -3   -0.34    0.21 
   0  -9  -3    0.03    0.23 
   0  -9  -3   -0.12    0.16 
   0   9   3   -0.01    0.14 
   0   9   3   -0.61    0.30 
   0   9   3    0.24    0.25 
  -1  -9  -3    1.97    0.20 
   1   9   3    1.83    0.24 
   1   9   3    2.42    0.17 
  -2  -9  -3    4.27    0.21 
  -2  -9  -3    4.78    0.19 
  -2  -9  -3    4.07    0.21 
   2   9   3    4.33    0.20 
   2   9   3    4.26    0.26 
  -3  -9  -3   17.02    0.39 
  -3  -9  -3   17.12    0.29 
  -3  -9  -3   16.19    0.40 
  -3  -9  -3   15.70    0.29 
   3   9   3   16.91    0.29 
   3   9   3   16.75    0.33 
  -4  -9  -3    0.48    0.24 
  -4  -9  -3    0.19    0.20 
  -4  -9  -3   -0.32    0.28 
  -4  -9  -3    0.47    0.22 
   4   9   3    0.98    0.25 
   4   9   3   -0.08    0.23 
  -5  -9  -3   12.80    0.29 
  -5  -9  -3   11.18    0.43 
  -5  -9  -3   12.45    0.29 
   5   9   3   12.29    0.32 
   5   9   3   10.94    0.32 
  -6  -9  -3    8.47    0.27 
  -6  -9  -3    8.16    0.44 
   6   9   3    8.37    0.30 
   6   9   3    9.91    0.38 
  -7  -9  -3    4.49    0.24 
  -7  -9  -3    4.90    0.41 
   7   9   3    4.22    0.25 
   7   9   3    4.74    0.31 
  -8  -9  -3    0.56    0.40 
  -8  -9  -3    0.44    0.24 
   8   9   3    0.08    0.32 
  -9  -9  -3    0.13    0.23 
  -9  -9  -3   -0.53    0.30 
   9   9   3    0.95    0.35 
 -10  -9  -3    2.70    0.49 
 -10  -9  -3    3.25    0.30 
  10   9   3    2.52    0.38 
  12 -10  -3   13.42    0.42 
  11 -10  -3   -0.05    0.32 
 -11  10   3   -0.04    0.28 
  10 -10  -3    1.55    0.26 
 -10  10   3    0.64    0.36 
   9 -10  -3    1.75    0.31 
  -9  10   3    1.92    0.36 
   8 -10  -3    0.29    0.30 
  -8  10   3   -0.01    0.25 
  -8  10   3    1.11    0.44 
   7 -10  -3   12.54    0.34 
  -7  10   3   11.88    0.30 
  -7  10   3   12.91    0.49 
   6 -10  -3    1.16    0.29 
  -6  10   3    0.69    0.36 
  -6  10   3   -0.16    0.32 
   5 -10  -3   39.58    0.55 
  -5  10   3   37.02    0.52 
  -5  10   3   35.76    0.65 
   4 -10  -3    4.19    0.22 
   4 -10  -3    4.70    0.23 
  -4  10   3    4.46    0.33 
  -4  10   3    4.51    0.35 
   3 -10  -3    2.29    0.22 
   3 -10  -3    1.30    0.24 
  -3  10   3    1.96    0.30 
  -3  10   3    2.05    0.31 
   2 -10  -3    4.07    0.25 
   2 -10  -3    3.59    0.26 
  -2  10   3    2.93    0.29 
  -2  10   3    4.91    0.34 
   1 -10  -3   18.81    0.44 
   1 -10  -3   16.37    0.33 
  -1  10   3   16.94    0.41 
  -1  10   3   16.76    0.38 
   0 -10  -3    1.38    0.19 
   0  10   3    0.22    0.27 
   0  10   3    0.46    0.28 
   1  10   3   15.72    0.24 
   1  10   3   15.93    0.34 
  -2 -10  -3    4.20    0.24 
   2  10   3    4.30    0.21 
   2  10   3    4.34    0.19 
  -3 -10  -3    1.36    0.24 
  -3 -10  -3    0.71    0.33 
   3  10   3    0.75    0.22 
   3  10   3    1.00    0.28 
  -4 -10  -3    6.03    0.27 
  -4 -10  -3    6.72    0.40 
   4  10   3    6.50    0.32 
   4  10   3    6.10    0.28 
  -5 -10  -3   -0.38    0.23 
  -5 -10  -3    0.89    0.35 
   5  10   3   -0.29    0.26 
   5  10   3    0.31    0.26 
  -6 -10  -3    1.28    0.35 
  -6 -10  -3    0.71    0.23 
   6  10   3    0.81    0.26 
   6  10   3    0.86    0.26 
  -7 -10  -3   13.42    0.30 
  -7 -10  -3   13.63    0.48 
   7  10   3   13.21    0.34 
  -8 -10  -3    0.39    0.42 
  -8 -10  -3    1.54    0.29 
   8  10   3    0.60    0.34 
  -9 -10  -3    0.06    0.25 
  -9 -10  -3   -1.01    0.41 
   9  10   3    0.35    0.35 
  11 -11  -3    1.83    0.36 
 -11  11   3    2.36    0.63 
  10 -11  -3    2.47    0.26 
 -10  11   3    1.65    0.38 
 -10  11   3    2.88    0.56 
   9 -11  -3   -0.11    0.32 
  -9  11   3    0.77    0.48 
  -9  11   3   -0.95    0.34 
   8 -11  -3    8.48    0.38 
  -8  11   3    8.62    0.52 
  -8  11   3    6.87    0.31 
   7 -11  -3    1.17    0.30 
  -7  11   3    1.47    0.27 
  -7  11   3    2.12    0.43 
   6 -11  -3    1.35    0.29 
  -6  11   3    1.98    0.40 
  -6  11   3    2.65    0.36 
   5 -11  -3    9.42    0.36 
  -5  11   3   10.23    0.40 
  -5  11   3    8.65    0.43 
   4 -11  -3    0.20    0.21 
  -4  11   3   -0.49    0.34 
  -4  11   3    0.50    0.25 
   3 -11  -3    1.55    0.29 
  -3  11   3    1.31    0.35 
  -3  11   3    0.60    0.32 
   2 -11  -3    4.28    0.30 
   2 -11  -3    4.53    0.30 
  -2  11   3    4.64    0.35 
   1 -11  -3   16.59    0.29 
  -1  11   3   17.26    0.37 
   0 -11  -3   11.39    0.26 
   0  11   3   12.15    0.30 
   1  11   3   10.84    0.35 
  -2 -11  -3    0.29    0.25 
   2  11   3    0.58    0.30 
  -3 -11  -3    4.08    0.32 
  -3 -11  -3    3.59    0.21 
   3  11   3    3.99    0.30 
   3  11   3    3.87    0.23 
  -4 -11  -3   19.15    0.45 
  -4 -11  -3   18.94    0.34 
   4  11   3   19.69    0.33 
   4  11   3   19.40    0.37 
  -5 -11  -3   -0.70    0.22 
  -5 -11  -3    1.03    0.35 
   5  11   3    0.25    0.24 
   5  11   3   -0.15    0.28 
  -6 -11  -3    1.67    0.37 
  -6 -11  -3    0.61    0.25 
   6  11   3    0.84    0.30 
  -7 -11  -3    3.24    0.27 
  -7 -11  -3    2.65    0.40 
   7  11   3    2.53    0.33 
  -8 -11  -3   -0.17    0.43 
  -8 -11  -3    0.33    0.27 
   8  11   3    0.11    0.32 
   9 -12  -3    0.56    0.34 
  -9  12   3   -1.01    0.27 
   8 -12  -3   12.34    0.33 
  -8  12   3   11.49    0.35 
   7 -12  -3   -0.18    0.24 
  -7  12   3   -0.12    0.27 
   6 -12  -3    4.16    0.28 
  -6  12   3    4.17    0.30 
   5 -12  -3    1.90    0.25 
  -5  12   3    0.71    0.34 
   4 -12  -3    7.07    0.35 
  -4  12   3    6.22    0.37 
   3 -12  -3   -0.70    0.20 
  -3  12   3   -1.08    0.31 
   2 -12  -3    0.12    0.28 
  -2  12   3   -0.98    0.22 
   1 -12  -3    2.62    0.30 
  -1  12   3    0.73    0.24 
   0  12   3    1.51    0.25 
  -1 -12  -3   14.60    0.37 
   1  12   3   13.13    0.38 
  -2 -12  -3    8.49    0.38 
  -2 -12  -3    7.26    0.31 
   2  12   3    7.23    0.35 
  -3 -12  -3    2.04    0.35 
  -3 -12  -3    1.23    0.27 
   3  12   3    1.77    0.32 
  -4 -12  -3    9.63    0.42 
  -4 -12  -3    8.39    0.31 
   4  12   3    8.28    0.34 
  -5 -12  -3    2.35    0.27 
  -5 -12  -3    3.59    0.39 
   5  12   3    3.07    0.33 
  -6 -12  -3    2.32    0.29 
  -6 -12  -3    1.85    0.39 
   6  12   3    1.61    0.29 
  -7 -12  -3   -0.48    0.39 
   7  12   3   -0.15    0.29 
   8 -13  -3    0.91    0.36 
  -8  13   3   -1.99    0.39 
   7 -13  -3    1.39    0.35 
  -7  13   3    0.77    0.40 
   6 -13  -3    5.47    0.36 
  -6  13   3    3.90    0.39 
   5 -13  -3    0.86    0.32 
  -5  13   3    0.86    0.29 
   4 -13  -3    9.78    0.29 
  -4  13   3   12.27    0.44 
   3 -13  -3    0.30    0.31 
  -3  13   3    1.48    0.37 
   2 -13  -3   -0.15    0.21 
  -2  13   3    0.39    0.35 
  -1  13   3    0.64    0.35 
   0  13   3    0.96    0.34 
  -1 -13  -3    1.52    0.30 
   1  13   3    1.05    0.34 
  -2 -13  -3    4.71    0.32 
  -2 -13  -3    5.82    0.40 
   2  13   3    4.21    0.36 
  -3 -13  -3    2.44    0.35 
  -3 -13  -3    0.39    0.28 
   3  13   3    0.49    0.35 
  -4 -13  -3    2.98    0.35 
  -4 -13  -3    3.80    0.39 
  -5 -13  -3    2.51    0.42 
   5 -14  -3    0.30    0.34 
  -5  14   3   -0.21    0.39 
   4 -14  -3    1.91    0.34 
  -4  14   3    1.19    0.39 
   3 -14  -3    0.29    0.31 
  -3  14   3    0.88    0.37 
  -2  14   3    0.49    0.38 
  -1  14   3   -0.83    0.35 
   0 -14  -3   -0.31    0.34 
   0  14   3    0.79    0.37 
  -1 -14  -3    3.57    0.34 
   1  14   3    2.63    0.37 
  -2 -14  -3    1.23    0.37 
   0 -16   4    1.11    0.35 
  -1  16  -4    0.20    0.46 
   1 -16   4    0.39    0.36 
   2 -16   4    0.35    0.26 
   4  15  -4   12.03    1.34 
   3  15  -4    1.14    0.89 
   3  15  -4    0.29    0.39 
  -3 -15   4    0.26    0.25 
   2  15  -4   -0.76    0.36 
   2  15  -4   -1.69    0.81 
  -2 -15   4   -0.54    0.32 
   1  15  -4   -3.51    0.81 
   1  15  -4    0.44    0.28 
  -1 -15   4    1.50    0.34 
   0  15  -4    2.69    0.38 
   0  15  -4   -1.90    0.76 
   0 -15   4    2.00    0.33 
  -1  15  -4    2.16    0.38 
  -1  15  -4   -2.45    0.66 
   1 -15   4    1.75    0.33 
  -2  15  -4   -3.35    0.73 
  -2  15  -4    0.18    0.27 
   2 -15   4    0.24    0.31 
  -3  15  -4    7.23    0.41 
  -3  15  -4    4.19    0.75 
   3 -15   4    6.17    0.28 
  -4  15  -4    0.17    0.63 
  -4  15  -4    1.27    0.38 
   4 -15   4    1.62    0.34 
  -5  15  -4   -0.04    0.62 
  -5  15  -4    0.70    0.28 
  -6  15  -4    1.26    0.62 
   6  14  -4    6.98    0.43 
   6  14  -4   11.81    1.07 
  -6 -14   4    5.16    0.43 
   5  14  -4    2.17    0.90 
   5  14  -4   -0.57    0.35 
  -5 -14   4    0.50    0.33 
  -5 -14   4   -0.62    0.37 
   4  14  -4    0.32    0.26 
   4  14  -4    1.83    0.87 
  -4 -14   4    1.08    0.33 
  -4 -14   4   -0.46    0.33 
   3  14  -4    2.21    0.26 
   3  14  -4    3.33    0.81 
  -3 -14   4    2.61    0.43 
  -3 -14   4    3.91    0.33 
   2  14  -4   -0.36    0.69 
   2  14  -4   -1.19    0.32 
  -2 -14   4    0.41    0.23 
   1  14  -4    1.24    0.35 
   1  14  -4    0.45    0.69 
  -1 -14   4    1.52    0.32 
   0  14  -4   -1.36    0.64 
   0  14  -4    0.19    0.34 
   0 -14   4    0.25    0.30 
  -1  14  -4    1.86    0.26 
  -1  14  -4    0.08    0.71 
   1 -14   4    1.91    0.22 
  -2  14  -4    1.86    0.36 
  -2  14  -4   -1.91    0.67 
   2 -14   4    1.87    0.32 
  -3  14  -4   -0.64    0.58 
  -3  14  -4    2.04    0.35 
   3 -14   4    1.69    0.30 
  -4  14  -4   18.61    0.77 
  -4  14  -4   17.68    0.44 
  -5  14  -4    0.61    0.26 
  -5  14  -4    0.31    0.59 
  -6  14  -4    1.24    0.59 
  -6  14  -4    1.62    0.35 
  -7  14  -4   16.57    0.74 
  -7  14  -4   16.13    0.41 
   7 -14   4   16.04    0.37 
  -8  14  -4    2.57    0.66 
   8 -14   4    3.10    0.32 
   8 -14   4   -0.06    0.62 
   8  13  -4    8.58    0.44 
   8  13  -4    9.32    0.41 
  -8 -13   4    5.77    0.53 
   7  13  -4    2.00    0.33 
   7  13  -4    3.58    0.38 
   7  13  -4    4.54    0.97 
  -7 -13   4    1.61    0.41 
  -7 -13   4    2.67    0.25 
   6  13  -4    4.66    1.03 
   6  13  -4    1.52    0.36 
   6  13  -4    1.03    0.31 
  -6 -13   4    1.13    0.39 
  -6 -13   4    1.74    0.32 
   5  13  -4    8.13    0.93 
   5  13  -4    6.42    0.38 
  -5 -13   4    6.06    0.36 
  -5 -13   4    4.71    0.36 
   4  13  -4    1.49    0.82 
   4  13  -4    0.56    0.34 
  -4 -13   4   -0.32    0.28 
  -4 -13   4    0.82    0.31 
   3  13  -4    0.39    0.33 
   3  13  -4    1.34    0.78 
  -3 -13   4    0.20    0.28 
  -3 -13   4    0.91    0.30 
   2  13  -4    2.45    0.66 
   2  13  -4    1.80    0.25 
  -2 -13   4    1.79    0.26 
  -2 -13   4    1.25    0.29 
   1  13  -4    0.34    0.62 
   1  13  -4   -0.24    0.23 
  -1 -13   4    0.59    0.24 
  -1 -13   4    0.77    0.22 
   0  13  -4    1.26    0.62 
   0  13  -4    2.32    0.26 
   0 -13   4    1.82    0.23 
   0 -13   4    0.88    0.21 
  -1  13  -4   -0.58    0.31 
  -1  13  -4   -1.41    0.56 
   1 -13   4    0.24    0.28 
   1 -13   4    0.11    0.21 
  -2  13  -4    7.05    0.33 
  -2  13  -4    6.67    0.60 
   2 -13   4    8.33    0.25 
  -3  13  -4    3.90    0.60 
  -3  13  -4    3.65    0.26
[truncated: 885,570 more chars]
